# Supplementary material for: CRISPR Screens Uncover Genes that Regulate Target Cell Sensitivity to the Morphogen Sonic Hedgehog
Source: Dev Cell. 2018 Jan 8;44(1):113–129.e8. doi: 10.1016/j.devcel.2017.12.003 (PMC5792066; doi:10.1016/j.devcel.2017.12.003)
Supplement: Table S1. Complete Tabulated Results of the Four Genome-wide CRISPR Screens Summarized in Figure 1, Related to Figure 1 — For each screen, sgRNA enrichment (denoted by "pos" in the column headings) or depletion (denoted by "neg" in the column headings) was compared with the corresponding unsorted population across two independent replicates using the MAGeCK algorithm. The MAGeCK output is presented, with the column headings defined in a separate tab. [file mmc2.xlsx]

## Sheet: HiSHH_Bot10%
id	num	neg|p-value	neg|fdr	neg|rank	neg|goodsgrna	neg|lfc	pos|p-value	pos|fdr	pos|rank	pos|goodsgrna	pos|lfc
Zcchc14	4	1	1	19674	0	1.9107	2.3946e-07	0.000177	1	4	1.9107
Taf2	4	1	1	19673	0	2.6142	2.3946e-07	0.000177	2	4	2.6142
Strap	4	1	1	19672	0	1.3687	2.3946e-07	0.000177	3	4	1.3687
Adrbk1	4	1	1	19644	0	1.5905	2.3946e-07	0.000177	4	4	1.5905
Arl3	4	1	1	19671	0	1.2422	2.3946e-07	0.000177	5	4	1.2422
Tmem231	4	1	1	19666	0	1.5257	2.3946e-07	0.000177	6	4	1.5257
Dyrk1a	4	1	1	19670	0	1.1312	2.3946e-07	0.000177	7	4	1.1312
Cep350	4	0.93301	1	18141	0	1.0624	2.3946e-07	0.000177	8	3	1.0624
Gli2	4	1	1	19669	0	1.367	2.3946e-07	0.000177	9	4	1.367
Psmg3	4	0.98443	1	19164	0	1.3002	2.3946e-07	0.000177	10	3	1.3002
Dnaja2	4	1	1	19668	0	1.3238	2.3946e-07	0.000177	11	4	1.3238
Ift27	4	0.99982	1	19607	0	1.269	2.3946e-07	0.000177	12	4	1.269
Smo	4	1	1	19660	0	1.684	2.3946e-07	0.000177	13	4	1.684
Cct2	4	1	1	19667	0	1.8135	2.3946e-07	0.000177	14	4	1.8135
Cct3	4	1	1	19665	0	1.4324	2.3946e-07	0.000177	15	4	1.4324
Med7	4	1	1	19664	0	1.0867	2.3946e-07	0.000177	16	4	1.0867
B9d2	4	0.99873	1	19545	0	1.0071	2.3946e-07	0.000177	17	4	1.0071
Wdr60	4	0.99516	1	19445	0	1.0705	2.3946e-07	0.000177	18	4	1.0705
Bbs4	4	0.99992	1	19615	0	1.1649	2.3946e-07	0.000177	19	4	1.1649
Prmt1	4	0.99999	1	19637	0	1.5038	2.3946e-07	0.000177	20	4	1.5038
Wdr19	4	1	1	19663	0	1.1937	2.3946e-07	0.000177	21	4	1.1937
Evc	4	0.99968	1	19594	0	1.3264	2.3946e-07	0.000177	22	4	1.3264
Brap	4	1	1	19662	0	2.0807	2.3946e-07	0.000177	23	4	2.0807
Med26	4	1	1	19661	0	1.0678	2.3946e-07	0.000177	24	4	1.0678
Adrbk2	4	0.95677	1	18632	0	0.99532	2.3946e-07	0.000177	25	3	0.99532
Qars	4	0.99998	1	19633	0	2.2044	2.3946e-07	0.000177	26	4	2.2044
Eif3a	4	0.99997	1	19625	0	1.4916	2.3946e-07	0.000177	27	4	1.4916
Msto1	4	1	1	19659	0	1.0745	2.3946e-07	0.000177	28	4	1.0745
Cstf3	4	1	1	19658	0	1.3507	1.6762e-06	0.001195	29	4	1.3507
Ift140	4	1	1	19657	0	1.0125	2.1551e-06	0.001485	30	4	1.0125
Ift172	4	1	1	19656	0	1.2508	2.634e-06	0.001702	31	4	1.2508
Tmem107	4	1	1	19655	0	1.0984	2.634e-06	0.001702	32	4	1.0984
Rab34	4	1	1	19654	0	1.2398	3.1129e-06	0.00195	33	4	1.2398
Kmt2a	4	1	1	19653	0	1.3704	4.0707e-06	0.002158	34	4	1.3704
Tmem216	4	1	1	19652	0	0.98608	4.0707e-06	0.002158	35	4	0.98608
Cops8	4	0.99819	1	19530	0	1.0943	4.0707e-06	0.002158	36	4	1.0943
Pibf1	4	1	1	19651	0	0.86892	4.0707e-06	0.002158	37	4	0.86892
Zswim8	4	1	1	19650	0	1.2964	4.0707e-06	0.002158	38	4	1.2964
Gnai3	4	0.69735	0.991272	13802	1	0.75248	4.0707e-06	0.002158	39	3	0.75248
Pprc1	4	1	1	19649	0	1.1548	4.5496e-06	0.002294	40	4	1.1548
Zc3h18	4	1	1	19648	0	1.3281	4.5496e-06	0.002294	41	4	1.3281
Wdr34	4	1	1	19647	0	1.0253	5.0286e-06	0.002475	42	4	1.0253
Dynlrb1	4	1	1	19646	0	1.0688	8.8598e-06	0.004163	43	4	1.0688
Tctex1d2	4	1	1	19645	0	1.0583	8.8598e-06	0.004163	44	4	1.0583
Ambra1	4	1	1	19643	0	0.96302	9.3387e-06	0.00429	45	4	0.96302
Sap130	4	0.99999	1	19642	0	1.2058	1.0297e-05	0.004628	46	4	1.2058
Ick	4	0.99999	1	19641	0	1.1786	1.0775e-05	0.00474	47	4	1.1786
Ttbk2	4	0.99999	1	19640	0	0.87282	1.1733e-05	0.005054	48	4	0.87282
Fuz	4	0.97129	1	18913	0	0.92508	1.2212e-05	0.005153	49	3	0.92508
Ift122	4	0.99999	1	19639	0	1.2801	1.2691e-05	0.005248	50	4	1.2801
Naa20	4	0.9985	1	19536	0	1.1941	1.6522e-05	0.006698	51	4	1.1941
Med22	4	0.99999	1	19638	0	1.5036	1.7001e-05	0.006759	52	4	1.5036
Ofd1	4	0.99997	1	19628	0	0.99863	1.7959e-05	0.007005	53	4	0.99863
Cct5	4	0.98376	1	19141	0	1.9995	1.8438e-05	0.007059	54	3	1.9995
Eif4g2	4	0.99995	1	19620	0	0.91644	1.8917e-05	0.007111	55	4	0.91644
Vps29	4	0.99997	1	19623	0	1.2137	1.9396e-05	0.007161	56	4	1.2137
Arl13b	4	0.70907	0.994064	14004	1	1.0029	2.0833e-05	0.007426	57	3	1.0029
Bbs10	4	0.99999	1	19636	0	1.0231	2.0833e-05	0.007426	58	4	1.0231
Med14	4	0.95944	1	18704	0	1.2615	2.7537e-05	0.009488	59	3	1.2615
Elavl1	4	0.91205	1	17731	0	0.695	2.7537e-05	0.009488	60	3	0.695
Fopnl	4	0.99998	1	19635	0	1.157	2.9932e-05	0.010144	61	4	1.157
Cep83	4	0.98982	1	19288	0	0.9399	3.4242e-05	0.010876	62	3	0.9399
Brd2	4	0.99967	1	19592	0	1.3079	3.4242e-05	0.010876	63	4	1.3079
Rbpj	4	0.99998	1	19634	0	1.1885	3.4242e-05	0.010876	64	4	1.1885
Mnt	4	0.99956	1	19584	0	1.158	3.4242e-05	0.010876	65	4	1.158
C1galt1	4	0.99788	1	19506	0	0.81769	3.4721e-05	0.010876	66	4	0.81769
Trnt1	4	0.99201	1	19351	0	1.2407	4.6215e-05	0.014196	67	3	1.2407
Ift88	4	0.99998	1	19632	0	1.1288	4.6694e-05	0.014196	68	4	1.1288
Gtf2a1	4	0.99998	1	19630	0	1.0464	5.1004e-05	0.014991	69	4	1.0464
Nudcd3	4	0.99993	1	19617	0	1.2079	5.1004e-05	0.014991	70	4	1.2079
Trim8	4	0.55532	0.933487	11601	1	0.69695	5.1483e-05	0.014991	71	3	0.69695
Tram2	4	0.99998	1	19631	0	1.0575	5.6751e-05	0.015568	72	4	1.0575
Diap1	4	0.96021	1	18731	0	0.7259	5.6751e-05	0.015568	73	3	0.7259
Tcp1	4	0.39183	0.933487	8149	1	0.75379	5.6751e-05	0.015568	74	3	0.75379
Nufip2	4	0.99998	1	19629	0	1.1216	5.723e-05	0.015568	75	4	1.1216
Polr2i	4	0.61032	0.949659	12559	1	0.48172	5.723e-05	0.015568	76	3	0.48172
Fkbp10	4	0.99997	1	19627	0	0.85806	6.0103e-05	0.01593	77	4	0.85806
Kif3a	4	0.99997	1	19626	0	0.91911	6.0103e-05	0.01593	78	4	0.91911
Polr2l	4	0.98181	1	19114	0	1.5066	6.3935e-05	0.01624	79	3	1.5066
Psmg4	4	0.93773	1	18241	0	1.0867	6.3935e-05	0.01624	80	3	1.0867
4933427D14Rik	4	0.99419	1	19422	0	0.81822	6.4413e-05	0.01624	81	4	0.81822
Dynll1	4	0.99997	1	19624	0	0.96522	6.4413e-05	0.01624	82	4	0.96522
Ino80	4	0.9999	1	19612	0	1.8512	6.6329e-05	0.016522	83	4	1.8512
Bbs2	4	0.99734	1	19490	0	0.96763	8.357e-05	0.020568	84	4	0.96763
Wdpcp	4	0.79008	0.996969	15502	0	0.72348	9.0275e-05	0.021702	85	3	0.72348
Cwc22	4	0.050361	0.668655	1482	2	0.61869	9.0275e-05	0.021702	86	1	0.61869
Rps25	4	0.99995	1	19622	0	1.4639	0.00010129	0.02364	87	4	1.4639
Med4	4	0.99995	1	19621	0	1.0862	0.00010129	0.02364	88	4	1.0862
Nxf1	4	0.95677	1	18624	0	1.2959	0.00010177	0.02364	89	3	1.2959
Cep120	4	0.99954	1	19581	0	0.86528	0.00010464	0.024037	90	4	0.86528
Polr2h	4	0.99994	1	19619	0	1.8072	0.00012045	0.027174	91	4	1.8072
Usp3	4	0.99994	1	19618	0	1.0496	0.00012092	0.027174	92	4	1.0496
Aimp1	4	0.51058	0.933487	10736	1	0.77791	0.00012571	0.027946	93	3	0.77791
Med17	4	0.49929	0.933487	10333	1	0.69761	0.00013002	0.028597	94	3	0.69761
Cops3	4	0.99784	1	19504	0	0.99374	0.00013433	0.029033	95	4	0.99374
Cul2	4	0.99956	1	19588	0	1.1215	0.00013481	0.029033	96	4	1.1215
Psma3	4	0.31564	0.901418	7017	1	0.59867	0.000142	0.030264	97	3	0.59867
Iqce	4	0.99992	1	19616	0	0.90944	0.000176	0.036124	98	4	0.90944
Stag2	4	0.9996	1	19590	0	0.55153	0.000176	0.036124	99	4	0.55153
Lztfl1	4	0.93197	1	18128	0	0.74087	0.00017648	0.036124	100	3	0.74087
Ubap1	4	0.99232	1	19362	0	0.94937	0.00017648	0.036124	101	3	0.94937
Taf8	4	0.9996	1	19589	0	1.1045	0.00019468	0.039458	102	4	1.1045
Ttc8	4	0.99434	1	19432	0	0.7733	0.00019851	0.039556	103	4	0.7733
Ppp2r3c	4	0.99991	1	19613	0	1.0132	0.00019899	0.039556	104	4	1.0132
Med21	4	0.99914	1	19562	0	1.0791	0.00020857	0.039737	105	4	1.0791
Ccar1	4	0.547	0.933487	11395	1	0.73259	0.00020904	0.039737	106	3	0.73259
Psma6	4	0.99991	1	19614	0	1.5259	0.00020952	0.039737	107	4	1.5259
Prep	4	0.99974	1	19598	0	1.6905	0.00020952	0.039737	108	4	1.6905
Ruvbl1	4	0.91205	1	17723	0	1.269	0.00021144	0.039737	109	3	1.269
Paf1	4	0.2775	0.887269	6294	2	0.62993	0.00021479	0.039737	110	1	0.62993
Olfr922	4	0.99406	1	19415	0	0.82323	0.00021527	0.039737	111	4	0.82323
Med30	4	0.99579	1	19461	0	1.5055	0.00021527	0.039737	112	4	1.5055
Dync2h1	4	0.99915	1	19566	0	0.89787	0.00022916	0.041926	113	4	0.89787
Bbs7	4	0.99386	1	19408	0	0.95234	0.00024544	0.044124	114	4	0.95234
Lrmp	4	0.64445	0.964698	13133	1	0.59505	0.00024544	0.044124	115	3	0.59505
Cops4	4	0.99975	1	19601	0	0.88499	0.00029525	0.051959	116	4	0.88499
Gnai2	4	0.82063	0.999993	16013	0	0.75628	0.0002986	0.051959	117	2	0.75628
Yeats4	4	0.99989	1	19611	0	1.2294	0.00029908	0.051959	118	4	1.2294
Ttc21b	4	0.96094	1	18747	0	0.73171	0.00029908	0.051959	119	3	0.73171
1700020N15Rik	4	0.70908	0.994064	14014	1	0.59042	0.00034027	0.057514	120	3	0.59042
Arl6	4	0.98421	1	19160	0	0.96891	0.00034074	0.057514	121	3	0.96891
Ift52	4	0.99987	1	19610	0	0.99185	0.00034074	0.057514	122	4	0.99185
Arid1b	4	0.98762	1	19226	0	0.72548	0.00034218	0.057514	123	3	0.72548
Golt1a	4	0.99985	1	19609	0	0.91907	0.00035511	0.059206	124	4	0.91907
Ppp1ca	4	0.79983	0.996969	15720	0	0.70613	0.00037906	0.062693	125	3	0.70613
Ppp2r2a	4	0.88417	1	17252	0	0.89663	0.00042312	0.069425	126	3	0.89663
Hcfc2	4	0.99985	1	19608	0	0.92498	0.00042839	0.069736	127	4	0.92498
Gm3558	4	0.11844	0.815421	2907	2	0.11213	0.0004327	0.069887	128	2	0.11213
Ift57	4	0.99917	1	19567	0	0.76393	0.00043796	0.07019	129	4	0.76393
Trip12	4	0.99386	1	19404	0	0.94082	0.0004916	0.07707	130	4	0.94082
Eme1	4	0.19624	0.858277	4541	2	0.092091	0.00049208	0.07707	131	1	0.092091
Tubd1	4	0.99974	1	19599	0	0.8577	0.00049208	0.07707	132	4	0.8577
Gm4745	4	0.98707	1	19212	0	0.74367	0.00049831	0.077458	133	3	0.74367
Smarce1	4	0.91015	1	17703	0	0.79829	0.00051124	0.078875	134	3	0.79829
B9d1	4	0.95867	1	18674	0	0.69574	0.00056104	0.085919	135	3	0.69574
Pdcl	4	0.99323	1	19378	0	1.0355	0.00059074	0.089651	136	4	1.0355
Sin3a	4	0.99979	1	19606	0	0.86423	0.00059409	0.089651	137	4	0.86423
Gpn1	4	0.84594	0.999993	16593	0	1.4808	0.0006051	0.090071	138	3	1.4808
Eif5	4	0.99876	1	19546	0	1.3776	0.00060558	0.090071	139	4	1.3776
Ercc8	4	0.99977	1	19605	0	0.44073	0.00064677	0.092925	140	4	0.44073
Txndc5	4	0.99977	1	19604	0	0.72035	0.00064677	0.092925	141	4	0.72035
Cep19	4	0.99977	1	19603	0	0.69683	0.00064725	0.092925	142	4	0.69683
2010003K11Rik	4	0.99977	1	19602	0	0.76535	0.00064725	0.092925	143	4	0.76535
Med20	4	0.99917	1	19568	0	0.96789	0.00064725	0.092925	144	4	0.96789
Cops6	4	0.27405	0.885463	6210	1	0.45843	0.00070615	0.100683	145	3	0.45843
2410089E03Rik	4	0.99975	1	19600	0	0.80327	0.00071477	0.101214	146	4	0.80327
Nup160	4	0.46811	0.933487	9778	1	1.1039	0.000755	0.104785	147	3	1.1039
Cep76	4	0.89543	1	17381	0	0.72853	0.00075979	0.104785	148	3	0.72853
Cpsf4	4	0.99974	1	19597	0	1.0628	0.00075979	0.104785	149	4	1.0628
9030624J02Rik	4	0.99974	1	19596	0	0.78924	0.00076027	0.104785	150	4	0.78924
Rpl4	4	0.31486	0.901418	7012	2	0.12587	0.00077368	0.105927	151	2	0.12587
Mup1	4	0.21193	0.858277	4856	2	0.52895	0.00078996	0.107207	152	1	0.52895
Tmem150a	4	0.0091771	0.427162	440	2	-0.52743	0.0007981	0.107207	153	2	-0.52743
Cc2d2a	4	0.99956	1	19585	0	0.78196	0.00079858	0.107207	154	4	0.78196
Taf4a	4	0.98381	1	19146	0	0.92838	0.0008072	0.107665	155	3	0.92838
Fgfr1op	4	0.9997	1	19595	0	0.78855	0.00083115	0.110149	156	4	0.78855
Eef1g	4	0.94611	1	18396	0	1.3448	0.00085031	0.110623	157	2	1.3448
H2afz	4	0.97242	1	18926	0	0.85291	0.00085031	0.110623	158	3	0.85291
Rps29	4	0.94703	1	18419	0	1.7218	0.00085078	0.110623	159	3	1.7218
Traf3	4	0.99967	1	19593	0	0.52683	0.0008982	0.115399	160	4	0.52683
Med10	4	0.99967	1	19591	0	0.9667	0.00089868	0.115399	161	4	0.9667
Tctn3	4	0.99232	1	19357	0	0.80144	0.00095375	0.121715	162	3	0.80144
Slc22a1	4	0.66563	0.97656	13394	1	0.50145	0.0010553	0.133029	163	2	0.50145
Ruvbl2	4	0.46559	0.933487	9702	1	1.1094	0.0010553	0.133029	164	3	1.1094
Pramef12	4	0.95461	1	18576	0	0.56042	0.001129	0.141464	165	3	0.56042
Npr1	4	0.59053	0.936408	12400	1	0.50753	0.0012195	0.151885	166	2	0.50753
Eif2ak4	4	0.97396	1	18951	0	0.70014	0.0013053	0.158794	167	3	0.70014
Pgk1	4	0.99956	1	19587	0	0.99582	0.0013053	0.158794	168	4	0.99582
Khdc1c	4	0.99956	1	19586	0	0.50891	0.0013057	0.158794	169	4	0.50891
Wtap	4	0.51749	0.933487	10847	1	0.49537	0.0013057	0.158794	170	3	0.49537
Fermt3	4	0.99915	1	19565	0	0.96562	0.0013321	0.16105	171	4	0.96562
Uri1	4	0.9074	1	17587	0	0.93017	0.0013714	0.162438	172	3	0.93017
Papd5	4	0.99955	1	19583	0	0.79338	0.0013714	0.162438	173	4	0.79338
Pkm	4	0.99149	1	19340	0	1.0508	0.0013824	0.162438	174	3	1.0508
Cep70	4	0.99954	1	19582	0	0.75914	0.0013824	0.162438	175	4	0.75914
Ift46	4	0.99927	1	19570	0	0.80653	0.0013829	0.162438	176	4	0.80653
Odf3l1	4	0.99953	1	19580	0	0.58627	0.001425	0.166443	177	4	0.58627
Klhdc9	4	0.99949	1	19579	0	0.69104	0.0014978	0.173963	178	4	0.69104
Bbs1	4	0.97653	1	19032	0	0.76093	0.0016242	0.187593	179	3	0.76093
Huwe1	4	0.99949	1	19578	0	0.87563	0.0016563	0.1882	180	4	0.87563
Hnrnpul1	4	0.78886	0.996969	15482	0	0.39515	0.0016568	0.1882	181	2	0.39515
Rpgr	4	0.99934	1	19573	0	0.77067	0.0016568	0.1882	182	4	0.77067
Trp53	4	0.99756	1	19497	0	0.48856	0.0016855	0.189383	183	4	0.48856
Upk1a	4	0.99714	1	19484	0	0.73666	0.0016855	0.189383	184	4	0.73666
Polr2b	4	0.77468	0.996969	15129	0	1.1164	0.0017018	0.190179	185	3	1.1164
Sdf2l1	4	0.99943	1	19577	0	0.49056	0.0017325	0.192564	186	4	0.49056
Tspyl1	4	0.79983	0.996969	15728	0	0.63236	0.0017794	0.194693	187	3	0.63236
Igll1	4	0.99942	1	19576	0	0.50641	0.0017794	0.194693	188	4	0.50641
Vtn	4	0.79625	0.996969	15648	0	0.55049	0.0017799	0.194693	189	3	0.55049
Sdcbp2	4	0.6498	0.96738	13199	1	0.93592	0.0017928	0.195076	190	2	0.93592
Ccnh	4	0.9994	1	19575	0	0.89284	0.001823	0.19732	191	4	0.89284
Dars	4	0.99937	1	19574	0	1.107	0.0018445	0.198613	192	4	1.107
Pcid2	4	0.97345	1	18934	0	0.8561	0.0020519	0.218715	193	3	0.8561
Ppil2	4	0.98381	1	19153	0	0.90312	0.0020524	0.218715	194	3	0.90312
I830077J02Rik	4	0.33441	0.919788	7253	2	0.74938	0.0021295	0.224667	195	1	0.74938
Mgat5	4	0.99931	1	19572	0	0.84993	0.00213	0.224667	196	4	0.84993
Cebpb	4	0.9271	1	18007	0	0.7036	0.0021453	0.225134	197	3	0.7036
Rsad2	4	0.99927	1	19571	0	0.41905	0.0021644	0.225998	198	4	0.41905
Pcdh7	4	0.99925	1	19569	0	0.68133	0.0022348	0.228728	199	4	0.68133
Rpl31	4	0.066532	0.722828	1804	3	-0.55732	0.0022348	0.228728	200	1	-0.55732
Akr1b7	4	0.9672	1	18851	0	0.71523	0.0022348	0.228728	201	3	0.71523
Cct8	4	0.98971	1	19274	0	1.1748	0.0022348	0.228728	202	3	1.1748
Slc35f5	4	0.17373	0.854293	4026	1	0.37091	0.0022636	0.230527	203	3	0.37091
Ywhaq	4	0.76139	0.996969	14847	1	0.54633	0.0023028	0.232239	204	3	0.54633
Rpap3	4	0.80363	0.998749	15796	0	0.93735	0.0023028	0.232239	205	3	0.93735
Aip	4	0.56058	0.933487	11668	1	0.71558	0.0023359	0.233343	206	3	0.71558
Hmg20a	4	0.3929	0.933487	8200	2	0.51848	0.0023364	0.233343	207	2	0.51848
Cdh19	4	0.8378	0.999993	16388	0	1.0108	0.0023771	0.235951	208	3	1.0108
Nup85	4	0.82063	0.999993	16010	0	0.99832	0.0024508	0.235951	209	1	0.99832
Eif3h	4	0.99915	1	19564	0	0.78774	0.0024508	0.235951	210	4	0.78774
Cspg4	4	0.99915	1	19563	0	0.5369	0.0024513	0.235951	211	4	0.5369
Pde6d	4	0.96488	1	18809	0	0.70275	0.0024647	0.235951	212	3	0.70275
Fam50a	4	0.97928	1	19074	0	0.82103	0.0024647	0.235951	213	3	0.82103
Gpr84	4	0.99913	1	19561	0	0.71311	0.0024652	0.235951	214	4	0.71311
Naca	4	0.78243	0.996969	15283	0	0.94539	0.0024652	0.235951	215	3	0.94539
Cyb561a3	4	0.99913	1	19560	0	0.58639	0.0024652	0.235951	216	4	0.58639
Olfr1279	4	0.99908	1	19559	0	0.56146	0.0025251	0.238134	217	4	0.56146
Dkk1	4	0.99908	1	19558	0	0.48666	0.0025251	0.238134	218	4	0.48666
Arrb2	4	0.99756	1	19498	0	0.59845	0.0025447	0.238134	219	4	0.59845
Nrbp2	4	0.38353	0.933487	7987	2	0.67884	0.0025682	0.238134	220	1	0.67884
Dnajb12	4	0.50336	0.933487	10387	1	0.47527	0.0025682	0.238134	221	3	0.47527
Clasrp	4	0.97396	1	18952	0	0.66224	0.0025686	0.238134	222	3	0.66224
Rsg1	4	0.14078	0.832158	3413	2	-0.10958	0.0025686	0.238134	223	2	-0.10958
Smek2	4	0.72386	0.995935	14220	1	0.94801	0.002605	0.240431	224	2	0.94801
Csde1	4	0.406	0.933487	8480	1	0.48064	0.0027209	0.243214	225	3	0.48064
Med31	4	0.00028375	0.146658	40	1	-0.55714	0.0027209	0.243214	226	3	-0.55714
Commd10	4	0.999	1	19557	0	0.6955	0.0027655	0.243214	227	4	0.6955
Slc25a51	4	0.999	1	19556	0	0.58178	0.0027659	0.243214	228	4	0.58178
Olfr47	4	0.999	1	19555	0	0.60735	0.0027659	0.243214	229	4	0.60735
Srcap	4	0.20373	0.858277	4633	1	0.7287	0.0027659	0.243214	230	2	0.7287
Cep135	4	0.5188	0.933487	10863	1	0.46555	0.0027664	0.243214	231	2	0.46555
Fbxl17	4	0.99898	1	19554	0	0.71602	0.0027832	0.243214	232	4	0.71602
Mreg	4	0.69869	0.992627	13832	1	1.0168	0.0027837	0.243214	233	2	1.0168
Olfr819	4	0.99756	1	19495	0	0.53316	0.0027837	0.243214	234	4	0.53316
Tbl1xr1	4	0.99895	1	19553	0	0.54076	0.0028057	0.243214	235	4	0.54076
Zfp131	4	0.75222	0.996969	14714	1	0.59159	0.0028234	0.243214	236	2	0.59159
Olfr1205	4	0.84593	0.999993	16577	0	0.48654	0.0028234	0.243214	237	2	0.48654
Thnsl1	4	0.97396	1	18950	0	0.80119	0.0028234	0.243214	238	3	0.80119
Dhrs7	4	0.52989	0.933487	11033	1	-0.13759	0.0028234	0.243214	239	3	-0.13759
Gnb2	4	0.99544	1	19454	0	0.83594	0.0028234	0.243214	240	4	0.83594
Wdr35	4	0.99399	1	19412	0	0.7731	0.0029824	0.255844	241	4	0.7731
Aimp2	4	0.45858	0.933487	9549	1	1.0438	0.0030284	0.256802	242	3	1.0438
Cct4	4	0.99886	1	19552	0	1.0452	0.0030552	0.256802	243	4	1.0452
Taf7	4	0.78876	0.996969	15445	0	0.38211	0.0030552	0.256802	244	2	0.38211
Rmnd5b	4	0.71835	0.995935	14110	1	0.50599	0.0030552	0.256802	245	3	0.50599
Zrsr1	4	0.99886	1	19551	0	0.64001	0.0030557	0.256802	246	4	0.64001
1810013L24Rik	4	0.43434	0.933487	9067	1	0.65956	0.0032281	0.264339	247	1	0.65956
Styxl1	4	0.99878	1	19550	0	0.80305	0.0032793	0.264339	248	4	0.80305
Rp2h	4	0.67897	0.98166	13587	1	0.61028	0.0033114	0.264339	249	3	0.61028
Dkk3	4	0.99876	1	19549	0	0.53075	0.0034561	0.264339	250	4	0.53075
Cstf1	4	0.99037	1	19302	0	1.0299	0.0034561	0.264339	251	3	1.0299
Rbm45	4	0.99876	1	19548	0	0.47182	0.0034561	0.264339	252	4	0.47182
Thap11	4	0.94349	1	18353	0	0.57939	0.0034561	0.264339	253	3	0.57939
Ccdc12	4	0.43082	0.933487	8878	1	0.488	0.0034561	0.264339	254	2	0.488
Inpp5e	4	0.93514	1	18206	0	0.78208	0.0034561	0.264339	255	3	0.78208
Eny2	4	0.98594	1	19185	0	0.70277	0.0034561	0.264339	256	3	0.70277
Vangl2	4	0.99876	1	19547	0	0.89827	0.0034561	0.264339	257	4	0.89827
Adrb1	4	0.99373	1	19401	0	0.61089	0.0034561	0.264339	258	4	0.61089
Rpl15	4	0.36923	0.933487	7839	2	-0.16772	0.0034565	0.264339	259	2	-0.16772
Coch	4	0.72794	0.995935	14289	1	0.62509	0.0034565	0.264339	260	3	0.62509
Sms	4	0.45597	0.933487	9504	1	0.65403	0.00348	0.264339	261	1	0.65403
Atg2a	4	0.9271	1	18028	0	0.61204	0.0034805	0.264339	262	3	0.61204
Sec13	4	0.95944	1	18710	0	1.0689	0.0034805	0.264339	263	3	1.0689
Mettl14	4	0.9987	1	19544	0	0.53045	0.0035025	0.264339	264	4	0.53045
Dyrk2	4	0.19403	0.858277	4506	1	0.49282	0.0035025	0.264339	265	2	0.49282
Rb1	4	0.44642	0.933487	9291	2	0.4342	0.003503	0.264339	266	2	0.4342
Nfrkb	4	0.9987	1	19543	0	0.65912	0.003503	0.264339	267	4	0.65912
Psmb6	4	0.53845	0.933487	11198	1	0.37768	0.003503	0.264339	268	3	0.37768
Polr3gl	4	0.99304	1	19374	0	0.63158	0.003503	0.264339	269	3	0.63158
Mib1	4	0.99868	1	19542	0	0.50844	0.0035317	0.264339	270	4	0.50844
Nutf2	4	0.15717	0.854293	3693	1	0.39015	0.0035576	0.264339	271	3	0.39015
Sprr2f	4	0.9981	1	19525	0	0.67387	0.0035576	0.264339	272	4	0.67387
2610301B20Rik	4	0.99865	1	19541	0	0.70988	0.0035576	0.264339	273	4	0.70988
Iqcf4	4	0.57341	0.933487	11984	1	0.44662	0.0035576	0.264339	274	2	0.44662
Zfp93	4	0.99865	1	19540	0	0.55259	0.0035576	0.264339	275	4	0.55259
Ero1lb	4	0.2589	0.862758	6040	1	0.43937	0.0035576	0.264339	276	3	0.43937
Anxa3	4	0.99863	1	19539	0	0.63252	0.0035796	0.264339	277	4	0.63252
Cpsf1	4	0.20661	0.858277	4691	1	0.039166	0.0035796	0.264339	278	3	0.039166
Hgd	4	0.99863	1	19538	0	0.5554	0.0035796	0.264339	279	4	0.5554
Gm3646	4	0.99863	1	19537	0	0.49291	0.0035801	0.264339	280	4	0.49291
Hspe1	4	0.09597	0.814055	2355	3	-0.46485	0.0036586	0.268222	281	1	-0.46485
Smap1	4	0.71442	0.995935	14051	1	0.42916	0.0036586	0.268222	282	3	0.42916
Yy1	4	0.43898	0.933487	9133	1	0.71178	0.0038033	0.27784	283	3	0.71178
Lhx5	4	0.90821	1	17665	0	0.57418	0.0038478	0.279073	284	3	0.57418
Cryzl1	4	0.20661	0.858277	4693	2	0.33671	0.0038737	0.279073	285	2	0.33671
Olfr736	4	0.9244	1	17928	0	0.52623	0.0038737	0.279073	286	3	0.52623
Vps35	4	0.82183	0.999993	16097	0	0.64663	0.0038741	0.279073	287	3	0.64663
Kdm8	4	0.95498	1	18595	0	0.5059	0.0040638	0.288903	288	3	0.5059
Vmn2r59	4	0.86467	1	16886	0	0.57495	0.004094	0.288903	289	3	0.57495
Fam168b	4	0.99844	1	19535	0	0.57086	0.004094	0.288903	290	4	0.57086
Matr3	4	0.91205	1	17721	0	0.46456	0.004094	0.288903	291	3	0.46456
Sh2b1	4	0.38719	0.933487	8058	2	0.16674	0.0040944	0.288903	292	2	0.16674
Ift74	4	0.77747	0.996969	15237	0	0.7082	0.0040944	0.288903	293	2	0.7082
Topors	4	0.2141	0.858277	4880	1	0.36675	0.0042314	0.295575	294	3	0.36675
Galnt2	4	0.99835	1	19534	0	0.74232	0.0042314	0.295575	295	4	0.74232
Dpysl5	4	0.50447	0.933487	10527	1	0.29035	0.0042319	0.295575	296	3	0.29035
Sgms1	4	0.94349	1	18345	0	0.64234	0.0042578	0.29638	297	3	0.64234
Cts3	4	0.76919	0.996969	14963	1	0.58865	0.0044771	0.305505	298	3	0.58865
Polr2a	4	0.7025	0.992977	13862	1	0.64704	0.0044771	0.305505	299	3	0.64704
Spire2	4	0.22527	0.858277	5172	1	0.58594	0.0044771	0.305505	300	2	0.58594
Ddx19a	4	0.14483	0.836891	3470	1	0.45861	0.0045298	0.305505	301	1	0.45861
Vmn1r56	4	0.99822	1	19533	0	0.54164	0.0045298	0.305505	302	4	0.54164
Kcnab3	4	0.99822	1	19532	0	0.52317	0.0045303	0.305505	303	4	0.52317
Dnajc9	4	0.91015	1	17713	0	1.4026	0.0045303	0.305505	304	3	1.4026
Gab3	4	0.91205	1	17750	0	0.46525	0.0045303	0.305505	305	3	0.46525
Olfr826	4	0.98971	1	19282	0	0.75656	0.0045303	0.305505	306	3	0.75656
Hnrnpl	4	0.98381	1	19148	0	0.78027	0.0045657	0.305505	307	3	0.78027
Klhl28	4	0.99819	1	19531	0	0.63013	0.0045662	0.305505	308	4	0.63013
Senp2	4	0.99565	1	19460	0	1.0659	0.0045662	0.305505	309	4	1.0659
Ldhal6b	4	0.9981	1	19529	0	0.76303	0.0046519	0.305767	310	4	0.76303
Smg7	4	0.9981	1	19528	0	0.60023	0.0046519	0.305767	311	4	0.60023
Rmdn2	4	0.9981	1	19527	0	0.66882	0.0046945	0.305767	312	4	0.66882
Commd8	4	0.9981	1	19526	0	0.73849	0.004695	0.305767	313	4	0.73849
2310057J18Rik	4	0.9271	1	18003	0	0.62752	0.0047453	0.305767	314	3	0.62752
Zfp202	4	0.55921	0.933487	11647	1	0.33739	0.0047453	0.305767	315	2	0.33739
Kif3b	4	0.99709	1	19482	0	0.92889	0.0047453	0.305767	316	4	0.92889
Cep164	4	0.98271	1	19122	0	0.77577	0.0047453	0.305767	317	2	0.77577
Hist2h3c1	4	0.43218	0.933487	9007	1	0.32404	0.0047458	0.305767	318	2	0.32404
Ptrh1	4	0.9981	1	19524	0	0.72061	0.0047458	0.305767	319	4	0.72061
Ipo9	4	0.12486	0.823148	3025	1	-0.0071261	0.0048023	0.305767	320	2	-0.0071261
Mgat2	4	0.9981	1	19523	0	0.71097	0.0048023	0.305767	321	4	0.71097
Gm20867	4	0.9981	1	19522	0	0.53008	0.0048028	0.305767	322	4	0.53008
Cga	4	0.9981	1	19521	0	0.48639	0.0048028	0.305767	323	4	0.48639
Ccl11	4	0.9981	1	19520	0	0.42484	0.0048607	0.305767	324	4	0.42484
Dynlt1a	4	0.99285	1	19370	0	0.98371	0.0048612	0.305767	325	3	0.98371
Trat1	4	0.87005	1	16973	0	0.52859	0.0048928	0.305767	326	2	0.52859
Hectd1	4	0.99806	1	19519	0	0.65235	0.0048933	0.305767	327	4	0.65235
Olfr1378	4	0.99806	1	19518	0	0.48654	0.0048933	0.305767	328	4	0.48654
Lgsn	4	0.75873	0.996969	14795	1	0.52132	0.0049349	0.305767	329	3	0.52132
Lrch3	4	0.96618	1	18835	0	0.46702	0.0049354	0.305767	330	2	0.46702
Baz1b	4	0.53121	0.933487	11049	1	0.47078	0.0049689	0.305767	331	3	0.47078
Serpinb9c	4	0.99799	1	19517	0	0.58889	0.0049689	0.305767	332	4	0.58889
Rap2b	4	0.3975	0.933487	8260	1	0.28239	0.0049689	0.305767	333	3	0.28239
Rorb	4	0.99799	1	19516	0	0.48921	0.0049689	0.305767	334	4	0.48921
Zbtb7a	4	0.99799	1	19515	0	0.87683	0.0049694	0.305767	335	4	0.87683
Pigq	4	0.99314	1	19375	0	0.73289	0.00515	0.31041	336	3	0.73289
Mettl22	4	0.99795	1	19514	0	0.7324	0.0051897	0.31041	337	4	0.7324
Psmb1	4	0.70254	0.992977	13885	1	0.88032	0.0051897	0.31041	338	2	0.88032
Gm14347	4	0.29819	0.892512	6669	2	0.52922	0.0051902	0.31041	339	2	0.52922
Atp2b3	4	0.99795	1	19513	0	0.46119	0.0051902	0.31041	340	4	0.46119
Morn2	4	0.54438	0.933487	11369	1	0.42801	0.0051902	0.31041	341	2	0.42801
4931431F19Rik	4	0.48501	0.933487	10040	1	0.60443	0.0053008	0.31041	342	3	0.60443
Col8a2	4	0.99795	1	19512	0	0.41741	0.0053008	0.31041	343	4	0.41741
Smco1	4	0.88402	1	17198	0	0.72607	0.0053013	0.31041	344	2	0.72607
Nfkbia	4	0.99052	1	19304	0	0.52198	0.0053329	0.31041	345	3	0.52198
Zfp358	4	0.99792	1	19511	0	0.55507	0.0053755	0.31041	346	4	0.55507
Tac4	4	0.94349	1	18344	0	0.63074	0.005376	0.31041	347	2	0.63074
Plekhh1	4	0.99792	1	19510	0	0.5602	0.005376	0.31041	348	4	0.5602
Lhx9	4	0.10516	0.814055	2560	2	0.20249	0.0054047	0.31041	349	2	0.20249
Rab6a	4	0.99788	1	19509	0	0.67967	0.0054047	0.31041	350	4	0.67967
Rps4x	4	0.87011	1	17018	0	0.82497	0.0054047	0.31041	351	1	0.82497
Syndig1	4	0.31999	0.903124	7106	1	0.32576	0.0054047	0.31041	352	3	0.32576
Gm10228	4	0.90255	1	17479	0	0.68809	0.0054052	0.31041	353	3	0.68809
Thrsp	4	0.67759	0.98166	13553	1	0.44261	0.0054052	0.31041	354	3	0.44261
Crnkl1	4	0.50441	0.933487	10498	1	0.0094681	0.0054052	0.31041	355	2	0.0094681
Zar1l	4	0.045702	0.652976	1416	1	0.10169	0.0054052	0.31041	356	2	0.10169
Cby1	4	0.99788	1	19508	0	0.67885	0.0054052	0.31041	357	4	0.67885
Pdgfrl	4	0.99788	1	19507	0	0.67639	0.0054052	0.31041	358	4	0.67639
Tmem50b	4	0.88416	1	17241	0	0.45917	0.0054052	0.31041	359	3	0.45917
Crxos	4	0.99784	1	19505	0	0.59019	0.0054862	0.312481	360	4	0.59019
Scn3b	4	0.45481	0.933487	9455	1	0.93919	0.0054866	0.312481	361	3	0.93919
Trim24	4	0.97022	1	18887	0	0.56102	0.0054866	0.312481	362	3	0.56102
Qtrt1	4	0.99772	1	19503	0	0.40214	0.0055963	0.314424	363	4	0.40214
Hbs1l	4	0.11705	0.815421	2863	2	0.44035	0.0055963	0.314424	364	1	0.44035
Sbds	4	0.99772	1	19502	0	0.80408	0.0055968	0.314424	365	4	0.80408
Hes6	4	0.83579	0.999993	16362	0	0.42125	0.0055968	0.314424	366	3	0.42125
Syngr1	4	0.9372	1	18232	0	0.69904	0.0055968	0.314424	367	3	0.69904
Zc3h10	4	0.90585	1	17512	0	0.57993	0.0056581	0.315324	368	3	0.57993
Cul3	4	0.94924	1	18499	0	0.65496	0.0056586	0.315324	369	3	0.65496
Rpl13	4	0.91205	1	17728	0	0.91643	0.0056586	0.315324	370	2	0.91643
Cdkn2c	4	0.98999	1	19290	0	0.46299	0.0057146	0.315918	371	3	0.46299
Eif3d	4	0.30335	0.892512	6771	1	-0.061091	0.0057146	0.315918	372	3	-0.061091
Wdtc1	4	0.5046	0.933487	10548	1	0.37224	0.0057151	0.315918	373	3	0.37224
Atp8b4	4	0.99768	1	19501	0	0.58421	0.0057505	0.316095	374	4	0.58421
Tmem97	4	0.99768	1	19500	0	0.54313	0.0058099	0.316095	375	4	0.54313
Rab35	4	0.1851	0.858277	4326	2	0.42781	0.0058099	0.316095	376	1	0.42781
Stag1	4	0.54711	0.933487	11452	1	0.51669	0.0058554	0.316095	377	3	0.51669
Olfr365	4	0.90255	1	17487	0	0.55017	0.0058554	0.316095	378	3	0.55017
Ppp1r8	4	0.59717	0.942939	12472	1	0.47362	0.0058554	0.316095	379	3	0.47362
Tex43	4	0.46324	0.933487	9604	1	0.52363	0.0058559	0.316095	380	3	0.52363
Klrb1	4	0.5048	0.933487	10561	1	0.37062	0.0058559	0.316095	381	3	0.37062
Dcn	4	0.42383	0.933487	8753	1	0.5064	0.0058559	0.316095	382	3	0.5064
Sord	4	0.99756	1	19499	0	0.56031	0.0059373	0.316945	383	4	0.56031
Cux1	4	0.99222	1	19354	0	0.58777	0.0060034	0.316945	384	3	0.58777
Irf2	4	0.99756	1	19496	0	0.65895	0.0060039	0.316945	385	4	0.65895
St3gal1	4	0.15717	0.854293	3705	1	0.20964	0.0060039	0.316945	386	3	0.20964
Tbx6	4	0.95378	1	18563	0	0.56751	0.0060398	0.316945	387	3	0.56751
Dntt	4	0.99752	1	19494	0	0.43854	0.0060398	0.316945	388	4	0.43854
Myo10	4	0.72938	0.995935	14354	1	0.51041	0.0060398	0.316945	389	2	0.51041
Cflar	4	0.50423	0.933487	10471	1	0.53427	0.0060398	0.316945	390	3	0.53427
Hk1	4	0.99752	1	19493	0	0.51503	0.0060398	0.316945	391	4	0.51503
Pdpk1	4	0.90731	1	17576	0	0.82663	0.0060403	0.316945	392	2	0.82663
Pfdn6	4	0.8527	1	16691	0	0.61433	0.0060403	0.316945	393	3	0.61433
Mrgprb3	4	0.99738	1	19492	0	0.62372	0.0062218	0.325642	394	4	0.62372
Rpl22	4	0.99323	1	19382	0	0.57155	0.0063252	0.327476	395	4	0.57155
Odf1	4	0.2164	0.858277	4922	1	0.38644	0.0063252	0.327476	396	2	0.38644
Gm4846	4	0.99734	1	19491	0	0.61898	0.0063257	0.327476	397	4	0.61898
Hmbox1	4	0.77337	0.996969	15100	0	0.4646	0.0063669	0.327476	398	3	0.4646
Klhl40	4	0.73093	0.995935	14392	1	0.53024	0.0064306	0.327476	399	2	0.53024
Vmn1r223	4	0.53989	0.933487	11226	1	0.58573	0.0064306	0.327476	400	3	0.58573
Mpp3	4	0.99728	1	19489	0	0.50155	0.0064306	0.327476	401	4	0.50155
Prcp	4	0.99728	1	19488	0	0.60694	0.006431	0.327476	402	4	0.60694
Crebbp	4	0.97419	1	18964	0	0.78349	0.006431	0.327476	403	3	0.78349
Ahi1	4	0.42025	0.933487	8725	1	0.29939	0.006431	0.327476	404	2	0.29939
Gng5	4	0.77044	0.996969	15001	1	0.45527	0.006431	0.327476	405	3	0.45527
Polr3g	4	0.99719	1	19487	0	0.40533	0.0071417	0.355075	406	4	0.40533
Ttc26	4	0.88947	1	17278	0	0.58543	0.0071417	0.355075	407	2	0.58543
Glt8d1	4	0.83884	0.999993	16418	0	0.5923	0.0071417	0.355075	408	2	0.5923
Olfr952	4	0.99434	1	19430	0	0.66571	0.0071417	0.355075	409	4	0.66571
Phf11d	4	0.96618	1	18832	0	0.49169	0.0072145	0.355075	410	3	0.49169
AI837181	4	0.58514	0.935994	12321	1	0.42165	0.007215	0.355075	411	3	0.42165
Itgav	4	0.7925	0.996969	15575	0	0.64335	0.007215	0.355075	412	3	0.64335
Tex264	4	0.99719	1	19486	0	0.67039	0.007215	0.355075	413	4	0.67039
Sfrp1	4	0.99719	1	19485	0	0.65144	0.007215	0.355075	414	4	0.65144
Arid1a	4	0.97812	1	19062	0	0.57872	0.0072533	0.355075	415	3	0.57872
Spata24	4	0.99714	1	19483	0	0.44042	0.0072533	0.355075	416	4	0.44042
Gm10922	4	0.99149	1	19335	0	1.1517	0.0072533	0.355075	417	3	1.1517
Bpifb4	4	0.88643	1	17267	0	0.46451	0.0072538	0.355075	418	3	0.46451
Spsb4	4	0.99314	1	19377	0	0.81743	0.0072974	0.355075	419	4	0.81743
Fam227a	4	0.61198	0.949659	12642	1	0.52358	0.007341	0.355075	420	3	0.52358
Crip2	4	0.99705	1	19481	0	0.54143	0.007341	0.355075	421	4	0.54143
Gm13124	4	0.95461	1	18574	0	0.61547	0.0073415	0.355075	422	2	0.61547
Zfp945	4	0.997	1	19480	0	0.46932	0.0073893	0.355075	423	4	0.46932
Arf4	4	0.997	1	19479	0	0.69758	0.0073893	0.355075	424	4	0.69758
Klrc3	4	0.90816	1	17636	0	0.41241	0.0073898	0.355075	425	2	0.41241
Rcc2	4	0.997	1	19478	0	0.56137	0.0073898	0.355075	426	4	0.56137
Tmem18	4	0.94708	1	18435	0	1.0188	0.0073898	0.355075	427	3	1.0188
Wdr3	4	0.17733	0.854293	4180	2	-0.26674	0.0073898	0.355075	428	2	-0.26674
Olfr1231	4	0.99694	1	19477	0	0.57815	0.0074363	0.355075	429	4	0.57815
Map4k1	4	0.99694	1	19476	0	0.4629	0.0074368	0.355075	430	4	0.4629
Cd200	4	0.99694	1	19475	0	0.3663	0.0074368	0.355075	431	4	0.3663
Map2k2	4	0.99694	1	19474	0	0.59476	0.0074368	0.355075	432	4	0.59476
Slc15a4	4	0.98889	1	19258	0	0.63344	0.0074851	0.356561	433	3	0.63344
Gm2016	4	0.99679	1	19473	0	0.50222	0.0076384	0.361363	434	4	0.50222
Nup155	4	0.86654	1	16946	0	0.51817	0.0076384	0.361363	435	2	0.51817
Aldh3b2	4	0.17889	0.854293	4239	1	0.21776	0.0076384	0.361363	436	3	0.21776
Gckr	4	0.97628	1	19019	0	0.49023	0.0078486	0.369663	437	3	0.49023
Wdr70	4	0.98959	1	19272	0	0.87402	0.0078496	0.369663	438	2	0.87402
1600002H07Rik	4	0.7185	0.995935	14155	1	0.57574	0.0079195	0.371287	439	2	0.57574
Adh6a	4	0.99662	1	19472	0	0.48521	0.00792	0.371287	440	4	0.48521
Nqo1	4	0.69074	0.989446	13681	1	0.70513	0.0081997	0.381286	441	3	0.70513
Arhgap24	4	0.99646	1	19471	0	0.425	0.0082001	0.381286	442	4	0.425
Actr3	4	0.96809	1	18860	0	0.61693	0.0082519	0.381286	443	3	0.61693
Rpl41	4	0.37391	0.933487	7912	2	0.0038498	0.0083069	0.381286	444	1	0.0038498
Vmn1r205	4	0.547	0.933487	11388	1	0.40018	0.0083069	0.381286	445	3	0.40018
Areg	4	0.99627	1	19470	0	0.41184	0.0083567	0.381286	446	4	0.41184
Luzp2	4	0.99627	1	19469	0	0.69328	0.0083572	0.381286	447	4	0.69328
Gna13	4	0.99627	1	19468	0	0.53984	0.0083572	0.381286	448	4	0.53984
Mapkapk2	4	0.23454	0.858277	5373	1	0.41451	0.0083577	0.381286	449	3	0.41451
Med8	4	0.90393	1	17504	0	0.71266	0.0083577	0.381286	450	3	0.71266
Khdrbs1	4	0.56883	0.933487	11887	1	0.096277	0.0083577	0.381286	451	3	0.096277
Cog2	4	0.99627	1	19467	0	0.50332	0.0083577	0.381286	452	4	0.50332
Timm50	4	0.99621	1	19466	0	0.63271	0.0084094	0.381286	453	4	0.63271
Gstz1	4	0.71437	0.995935	14037	1	0.48277	0.0084099	0.381286	454	3	0.48277
Itfg2	4	0.99621	1	19465	0	0.72009	0.0084099	0.381286	455	4	0.72009
Pld4	4	0.75081	0.996969	14674	1	0.56607	0.0085952	0.388836	456	3	0.56607
Sdccag8	4	0.62981	0.956898	12918	1	0.31376	0.0088687	0.39859	457	1	0.31376
St6galnac5	4	0.99069	1	19315	0	0.64074	0.0088687	0.39859	458	3	0.64074
Tns2	4	0.99616	1	19464	0	0.3463	0.0088687	0.39859	459	4	0.3463
Pds5a	4	0.87016	1	17022	0	0.45785	0.0092466	0.409983	460	2	0.45785
Fut2	4	0.98889	1	19256	0	0.59415	0.0093002	0.409983	461	3	0.59415
Fzr1	4	0.91868	1	17857	0	0.63454	0.0093002	0.409983	462	3	0.63454
Ndufs8	4	0.99585	1	19463	0	0.34661	0.0093002	0.409983	463	4	0.34661
She	4	0.54438	0.933487	11362	1	0.45993	0.0093007	0.409983	464	2	0.45993
Rpl37a	4	0.31206	0.899496	6945	1	-0.035144	0.0093007	0.409983	465	2	-0.035144
Crmp1	4	0.21074	0.858277	4833	2	-0.31997	0.0093007	0.409983	466	2	-0.31997
Stk16	4	0.35065	0.928698	7514	1	0.40057	0.0093007	0.409983	467	2	0.40057
Spdya	4	0.99584	1	19462	0	0.50702	0.0093007	0.409983	468	4	0.50702
Ranbp9	4	0.94611	1	18399	0	0.9967	0.0094309	0.41199	469	3	0.9967
Cd86	4	0.94349	1	18335	0	0.50817	0.0096048	0.41199	470	3	0.50817
Tekt1	4	0.92764	1	18047	0	0.52398	0.0096048	0.41199	471	3	0.52398
Lkaaear1	4	0.99559	1	19459	0	0.41779	0.0096048	0.41199	472	4	0.41779
Ogt	4	0.70908	0.994064	14013	1	0.36835	0.0096048	0.41199	473	3	0.36835
Med29	4	0.99559	1	19458	0	0.74303	0.0096048	0.41199	474	4	0.74303
Zbbx	4	0.85827	1	16787	0	0.66207	0.0096048	0.41199	475	3	0.66207
Anapc5	4	0.8429	0.999993	16487	0	1.1248	0.0096048	0.41199	476	2	1.1248
Ncbp1	4	0.77065	0.996969	15033	0	0.78419	0.0096053	0.41199	477	2	0.78419
Cyp3a59	4	0.50351	0.933487	10405	1	0.48822	0.0096053	0.41199	478	2	0.48822
Spink13	4	0.52191	0.933487	10937	1	0.38596	0.0096053	0.41199	479	3	0.38596
Hmox1	4	0.99559	1	19457	0	0.42666	0.0096053	0.41199	480	4	0.42666
Adck2	4	0.76404	0.996969	14907	1	0.44446	0.0096053	0.41199	481	3	0.44446
Slco1a5	4	0.99551	1	19456	0	0.49953	0.0099793	0.423287	482	4	0.49953
Nagpa	4	0.99544	1	19455	0	0.6793	0.010047	0.423287	483	4	0.6793
Sec63	4	0.43687	0.933487	9116	1	0.4982	0.010047	0.423287	484	2	0.4982
Nop56	4	0.4161	0.933487	8649	1	0.45021	0.010114	0.423287	485	3	0.45021
Mettl21e	4	0.99537	1	19453	0	0.45288	0.010114	0.423287	486	4	0.45288
Cep104	4	0.98863	1	19244	0	0.54548	0.010114	0.423287	487	3	0.54548
Fbxo16	4	0.86472	1	16907	0	0.53862	0.010114	0.423287	488	3	0.53862
Tmem184b	4	0.72386	0.995935	14242	1	0.39925	0.010114	0.423287	489	2	0.39925
Ncor1	4	0.99537	1	19452	0	0.41442	0.010114	0.423287	490	4	0.41442
Bhlha9	4	0.53989	0.933487	11230	1	0.48639	0.010114	0.423287	491	3	0.48639
Zcchc24	4	0.99537	1	19451	0	0.50514	0.010114	0.423287	492	4	0.50514
Hspb11	4	0.47181	0.933487	9826	1	0.33335	0.010114	0.423287	493	2	0.33335
Scnm1	4	0.9953	1	19450	0	0.43883	0.010267	0.428813	494	4	0.43883
Trp53rk	4	0.2424	0.858277	5555	2	0.59486	0.010325	0.430364	495	2	0.59486
Armc6	4	0.99365	1	19398	0	0.53693	0.010564	0.431919	496	4	0.53693
Meaf6	4	0.5812	0.933487	12252	1	0.85148	0.010564	0.431919	497	3	0.85148
Slc35a1	4	0.99523	1	19449	0	0.70174	0.010564	0.431919	498	4	0.70174
Btn2a2	4	0.99523	1	19448	0	0.45495	0.010564	0.431919	499	4	0.45495
Cnot1	4	0.13973	0.832158	3394	1	0.54202	0.010633	0.431919	500	2	0.54202
Cat	4	0.20373	0.858277	4643	1	0.21363	0.010633	0.431919	501	3	0.21363
Ttll10	4	0.99516	1	19447	0	0.50319	0.010633	0.431919	502	4	0.50319
Nup153	4	0.99516	1	19446	0	0.58651	0.010633	0.431919	503	4	0.58651
Ppp2r1a	4	0.99516	1	19444	0	0.68556	0.010634	0.431919	504	4	0.68556
Hrc	4	0.55788	0.933487	11621	1	0.38365	0.010634	0.431919	505	3	0.38365
Nsmce1	4	0.99516	1	19443	0	0.60624	0.010634	0.431919	506	4	0.60624
Mks1	4	0.85827	1	16782	0	0.32897	0.010634	0.431919	507	2	0.32897
Akr1c19	4	0.96061	1	18738	0	0.63838	0.010634	0.431919	508	3	0.63838
Notch2	4	0.77044	0.996969	14986	1	0.59665	0.010704	0.433906	509	3	0.59665
Zc3h14	4	0.52728	0.933487	10981	1	0.29351	0.010778	0.436041	510	2	0.29351
Gpr37	4	0.52857	0.933487	11011	1	0.32375	0.011013	0.443817	511	3	0.32375
Mnat1	4	0.74038	0.996969	14560	1	0.39306	0.011013	0.443817	512	2	0.39306
Fkrp	4	0.4755	0.933487	9903	1	0.52811	0.011086	0.445901	513	1	0.52811
Gm8898	4	0.045329	0.652976	1360	1	-0.86351	0.011205	0.448931	514	3	-0.86351
Ganab	4	0.99474	1	19442	0	0.51534	0.011589	0.462546	515	4	0.51534
Gtf2h3	4	0.99474	1	19441	0	0.75591	0.011589	0.462546	516	4	0.75591
BC030307	4	0.99474	1	19440	0	0.46566	0.011844	0.469066	517	4	0.46566
Gnpnat1	4	0.99473	1	19439	0	0.36495	0.011844	0.469066	518	4	0.36495
Ttc25	4	0.52591	0.933487	10965	1	0.45302	0.011844	0.469066	519	2	0.45302
Rab3a	4	0.99473	1	19438	0	0.52743	0.011844	0.469066	520	4	0.52743
Stt3b	4	0.90746	1	17629	0	0.65461	0.011909	0.469066	521	3	0.65461
Polr3e	4	0.44022	0.933487	9215	1	0.89984	0.011976	0.469066	522	2	0.89984
Cd2ap	4	0.33627	0.919788	7310	1	0.44124	0.011977	0.469066	523	3	0.44124
Olfr1232	4	0.99457	1	19437	0	0.5206	0.011977	0.469066	524	4	0.5206
Syt6	4	0.99457	1	19436	0	0.38739	0.011977	0.469066	525	4	0.38739
Dpp3	4	0.80589	0.999183	15817	0	0.49359	0.012047	0.469066	526	3	0.49359
Trim3	4	0.99457	1	19435	0	0.6791	0.012047	0.469066	527	4	0.6791
Bbs9	4	0.97419	1	18958	0	0.61373	0.012048	0.469066	528	3	0.61373
Thsd1	4	0.99457	1	19434	0	0.67568	0.012048	0.469066	529	4	0.67568
Bet1l	4	0.90589	1	17518	0	0.59918	0.01212	0.470995	530	2	0.59918
Cmtm5	4	0.99442	1	19433	0	0.34743	0.012191	0.472861	531	4	0.34743
Ppp1r35	4	0.49501	0.933487	10227	1	0.34519	0.012464	0.479885	532	3	0.34519
Slu7	4	0.96094	1	18744	0	1.1805	0.012464	0.479885	533	2	1.1805
Plekhg5	4	0.8777	1	17130	0	0.45423	0.012465	0.479885	534	3	0.45423
Ankrd49	4	0.97769	1	19047	0	0.67914	0.012465	0.479885	535	3	0.67914
Csnk2a2	4	0.56054	0.933487	11658	1	0.46858	0.012824	0.48296	536	3	0.46858
Hnrnpll	4	0.68816	0.989446	13663	1	0.54344	0.012824	0.48296	537	2	0.54344
Olfr187	4	0.87775	1	17142	0	0.45351	0.012824	0.48296	538	3	0.45351
Kif18a	4	0.90113	1	17454	0	0.43129	0.012894	0.48296	539	3	0.43129
Rnaseh2b	4	0.46811	0.933487	9789	1	0.39061	0.012894	0.48296	540	3	0.39061
Ppp1r7	4	0.99434	1	19431	0	0.49968	0.012894	0.48296	541	4	0.49968
Polq	4	0.99426	1	19429	0	0.52983	0.012977	0.48296	542	4	0.52983
Nipa1	4	0.99426	1	19428	0	0.4231	0.012977	0.48296	543	4	0.4231
Vmn1r114	4	0.58909	0.936408	12363	1	0.34703	0.012977	0.48296	544	2	0.34703
Dock4	4	0.99426	1	19427	0	0.51767	0.012977	0.48296	545	4	0.51767
Lxn	4	0.99426	1	19426	0	0.43974	0.012977	0.48296	546	4	0.43974
Gm13271	4	0.99426	1	19425	0	0.38959	0.012977	0.48296	547	4	0.38959
Dhx30	4	0.99426	1	19424	0	0.53255	0.012977	0.48296	548	4	0.53255
Pde9a	4	0.63814	0.961727	13045	1	0.45415	0.012977	0.48296	549	3	0.45415
2700097O09Rik	4	0.11888	0.816544	2949	1	0.37208	0.012977	0.48296	550	3	0.37208
Rpf1	4	0.53989	0.933487	11236	1	0.82418	0.012977	0.48296	551	2	0.82418
Gm4303	4	0.12189	0.823148	2970	2	-0.91357	0.013321	0.48296	552	2	-0.91357
Ccdc80	4	0.67888	0.98166	13579	1	0.38693	0.013321	0.48296	553	2	0.38693
Actb	4	0.98594	1	19189	0	0.81339	0.013396	0.48296	554	3	0.81339
Zfp160	4	0.99419	1	19423	0	0.39966	0.013396	0.48296	555	4	0.39966
Snrpn	4	0.99419	1	19421	0	0.52406	0.013396	0.48296	556	4	0.52406
1110037F02Rik	4	0.99419	1	19420	0	0.65738	0.013396	0.48296	557	4	0.65738
Ednrb	4	0.2453	0.858277	5680	2	0.0037536	0.013396	0.48296	558	2	0.0037536
Foxn2	4	0.99419	1	19419	0	0.64264	0.013491	0.48296	559	4	0.64264
Pigg	4	0.074894	0.748005	2027	2	-0.13515	0.013491	0.48296	560	2	-0.13515
Kcna10	4	0.0077021	0.405172	390	1	-0.5436	0.013491	0.48296	561	2	-0.5436
4930538K18Rik	4	0.96618	1	18831	0	0.66975	0.013492	0.48296	562	3	0.66975
Glul	4	0.88947	1	17281	0	0.49593	0.013605	0.48296	563	2	0.49593
Cym	4	0.066531	0.722828	1803	1	0.075863	0.013605	0.48296	564	2	0.075863
Slc15a3	4	0.99406	1	19418	0	0.5371	0.013605	0.48296	565	4	0.5371
Trank1	4	0.83156	0.999993	16279	0	0.479	0.013605	0.48296	566	3	0.479
Med18	4	0.99406	1	19417	0	0.81821	0.013605	0.48296	567	4	0.81821
Adamts13	4	0.57942	0.933487	12147	1	0.35964	0.013605	0.48296	568	3	0.35964
Ubash3a	4	0.0087767	0.41715	432	1	-0.33886	0.013605	0.48296	569	3	-0.33886
Dgkg	4	0.99406	1	19416	0	0.44251	0.013605	0.48296	570	4	0.44251
Dcps	4	0.9074	1	17606	0	0.47696	0.013605	0.48296	571	2	0.47696
Scoc	4	0.56743	0.933487	11864	1	0.42267	0.013605	0.48296	572	2	0.42267
Ccer1	4	0.91808	1	17834	0	0.48882	0.013605	0.48296	573	3	0.48882
A230046K03Rik	4	0.99406	1	19414	0	0.91499	0.013605	0.48296	574	4	0.91499
Psmb4	4	0.93301	1	18145	0	1.0861	0.013605	0.48296	575	3	1.0861
Med19	4	0.99406	1	19413	0	0.57768	0.013605	0.48296	576	4	0.57768
Kcnj5	4	0.21651	0.858277	4960	1	0.35787	0.013605	0.48296	577	1	0.35787
Gnb4	4	0.98982	1	19285	0	0.60597	0.013676	0.48296	578	3	0.60597
Ccdc88b	4	0.99399	1	19411	0	0.50642	0.013676	0.48296	579	4	0.50642
Slc26a3	4	0.93301	1	18149	0	0.58702	0.013676	0.48296	580	2	0.58702
C1qtnf9	4	0.99399	1	19410	0	0.50717	0.013676	0.48296	581	4	0.50717
Snx13	4	0.9919	1	19345	0	0.4697	0.013676	0.48296	582	3	0.4697
Ttc30b	4	0.99391	1	19409	0	0.74738	0.013755	0.48296	583	4	0.74738
Olfr194	4	0.7986	0.996969	15664	0	0.44349	0.013899	0.48296	584	2	0.44349
Nr0b2	4	0.25095	0.858277	5789	2	0.22043	0.013899	0.48296	585	2	0.22043
Dzip1l	4	0.94883	1	18496	0	0.68381	0.013987	0.48296	586	2	0.68381
9430016H08Rik	4	0.5826	0.934355	12278	1	0.51775	0.013987	0.48296	587	2	0.51775
Olfr748	4	0.99386	1	19407	0	0.30205	0.013987	0.48296	588	4	0.30205
Adamts20	4	0.63686	0.959971	13043	1	0.4889	0.013987	0.48296	589	2	0.4889
Tat	4	0.99386	1	19406	0	0.43439	0.013987	0.48296	590	4	0.43439
Olfr1484	4	0.98707	1	19208	0	0.53499	0.013987	0.48296	591	3	0.53499
Sgk2	4	0.58514	0.935994	12318	1	0.3397	0.013987	0.48296	592	2	0.3397
Akirin1	4	0.99386	1	19405	0	0.60492	0.013987	0.48296	593	4	0.60492
Dthd1	4	0.74425	0.996969	14601	1	0.37525	0.014064	0.48296	594	3	0.37525
Shank1	4	0.29143	0.892512	6513	1	0.28071	0.014064	0.48296	595	2	0.28071
Lmbrd1	4	0.12486	0.823148	3027	1	0.18311	0.014064	0.48296	596	3	0.18311
Casp12	4	0.99386	1	19403	0	0.47113	0.014064	0.48296	597	4	0.47113
Atp11a	4	0.99381	1	19402	0	0.3517	0.01411	0.48296	598	4	0.3517
Fbxo36	4	0.66953	0.978312	13415	1	0.38723	0.01411	0.48296	599	3	0.38723
Epgn	4	0.99373	1	19400	0	0.52443	0.014186	0.484748	600	4	0.52443
Olfr668	4	0.82611	0.999993	16147	0	0.36944	0.014259	0.484808	601	2	0.36944
Rpf2	4	0.0070148	0.395365	358	3	-1.3882	0.01426	0.484808	602	1	-1.3882
G6pdx	4	0.99373	1	19399	0	0.5586	0.01426	0.484808	603	4	0.5586
Atf2	4	0.51037	0.933487	10654	1	0.33117	0.014342	0.484808	604	3	0.33117
Mtor	4	0.9599	1	18728	0	0.80323	0.014342	0.484808	605	3	0.80323
Plcxd1	4	0.99365	1	19397	0	0.46956	0.014422	0.484808	606	4	0.46956
Gm765	4	0.99365	1	19396	0	0.49977	0.014422	0.484808	607	4	0.49977
Rgn	4	0.93867	1	18252	0	0.4694	0.014496	0.484808	608	2	0.4694
Hist1h4a	4	0.24166	0.858277	5529	2	0.75579	0.014496	0.484808	609	2	0.75579
Cst11	4	0.99356	1	19395	0	0.69604	0.014496	0.484808	610	4	0.69604
Prdm16	4	0.99356	1	19394	0	0.50878	0.014497	0.484808	611	4	0.50878
Hbq1a	4	0.57985	0.933487	12205	1	0.40896	0.014497	0.484808	612	3	0.40896
Idh3b	4	0.99356	1	19393	0	0.60437	0.014597	0.484808	613	4	0.60437
Eif2b2	4	0.42505	0.933487	8821	1	0.23575	0.014679	0.484808	614	3	0.23575
Gtf3c6	4	0.99024	1	19292	0	0.70121	0.014679	0.484808	615	3	0.70121
Ikbkap	4	0.97492	1	18970	0	0.7466	0.014679	0.484808	616	3	0.7466
Dennd2a	4	0.99349	1	19392	0	0.42235	0.01468	0.484808	617	4	0.42235
Podnl1	4	0.46943	0.933487	9797	2	0.10931	0.01468	0.484808	618	2	0.10931
Gpx3	4	0.69597	0.991272	13760	1	0.49114	0.01468	0.484808	619	3	0.49114
Traf7	4	0.94116	1	18303	0	0.58463	0.01468	0.484808	620	3	0.58463
Try10	4	0.52857	0.933487	11008	1	0.72784	0.01468	0.484808	621	2	0.72784
Ikbkb	4	0.51058	0.933487	10737	1	0.31789	0.014965	0.488785	622	3	0.31789
Chil6	4	0.99349	1	19391	0	0.4947	0.014965	0.488785	623	4	0.4947
Il1r2	4	0.78746	0.996969	15389	0	0.41745	0.014965	0.488785	624	2	0.41745
B4galt5	4	0.92096	1	17888	0	0.61676	0.014965	0.488785	625	3	0.61676
Smad3	4	0.89543	1	17396	0	0.34844	0.014965	0.488785	626	2	0.34844
Nacc1	4	0.99349	1	19390	0	0.45079	0.014965	0.488785	627	4	0.45079
Hnrnpd	4	0.99037	1	19301	0	0.73078	0.014966	0.488785	628	3	0.73078
Tulp3	4	0.5646	0.933487	11724	1	0.50948	0.01505	0.48951	629	3	0.50948
Pcdhb9	4	0.54854	0.933487	11525	1	0.53256	0.01505	0.48951	630	3	0.53256
Arsa	4	0.99332	1	19389	0	0.43757	0.015129	0.48951	631	4	0.43757
Kcnk18	4	0.56476	0.933487	11760	1	0.25313	0.015129	0.48951	632	2	0.25313
Kl	4	0.54721	0.933487	11463	1	-0.46383	0.015129	0.48951	633	2	-0.46383
Map3k11	4	0.99332	1	19388	0	0.37751	0.01513	0.48951	634	4	0.37751
Vmn1r83	4	0.4877	0.933487	10059	1	0.39098	0.015406	0.497672	635	3	0.39098
Rictor	4	0.99332	1	19387	0	0.47018	0.015695	0.500204	636	4	0.47018
Olfr282	4	0.42501	0.933487	8803	1	0.6237	0.015695	0.500204	637	3	0.6237
Agtpbp1	4	0.99323	1	19386	0	0.4672	0.015779	0.500204	638	4	0.4672
Hkdc1	4	0.99323	1	19385	0	0.56654	0.015779	0.500204	639	4	0.56654
Olfr450	4	0.72113	0.995935	14184	1	0.37085	0.015779	0.500204	640	3	0.37085
Irx6	4	0.99323	1	19384	0	0.37268	0.01578	0.500204	641	4	0.37268
Pml	4	0.17613	0.854293	4100	2	0.15772	0.01578	0.500204	642	2	0.15772
Chml	4	0.99323	1	19383	0	0.72519	0.01578	0.500204	643	4	0.72519
Cacna1a	4	0.72947	0.995935	14378	1	0.50624	0.01578	0.500204	644	3	0.50624
Stx7	4	0.98971	1	19277	0	0.63817	0.01578	0.500204	645	3	0.63817
Pth1r	4	0.99106	1	19327	0	0.64704	0.015871	0.500204	646	3	0.64704
Kmo	4	0.72386	0.995935	14231	1	0.42418	0.015871	0.500204	647	2	0.42418
Gm14393	4	0.97207	1	18917	0	0.85987	0.015871	0.500204	648	3	0.85987
Olfr173	4	0.99323	1	19381	0	0.5809	0.015871	0.500204	649	4	0.5809
Plbd2	4	0.99323	1	19380	0	0.71537	0.015872	0.500204	650	4	0.71537
Egr1	4	0.99323	1	19379	0	0.43188	0.015872	0.500204	651	4	0.43188
9130401M01Rik	4	0.99314	1	19376	0	0.30271	0.016019	0.504084	652	4	0.30271
Myl6	4	0.78755	0.996969	15404	0	0.50719	0.016437	0.506164	653	3	0.50719
Fbxw2	4	0.14488	0.836891	3486	1	0.21911	0.016437	0.506164	654	2	0.21911
Naa15	4	0.81619	0.999993	15945	0	0.39678	0.016438	0.506164	655	1	0.39678
Cd48	4	0.6162	0.949659	12695	1	0.31976	0.016438	0.506164	656	1	0.31976
Zfp644	4	0.81395	0.999993	15911	0	0.4958	0.016438	0.506164	657	2	0.4958
Gm6592	4	0.91516	1	17782	0	0.32554	0.016522	0.506164	658	3	0.32554
Rab28	4	0.99232	1	19361	0	0.53044	0.016522	0.506164	659	3	0.53044
Rassf8	4	0.91751	1	17824	0	0.51233	0.016523	0.506164	660	3	0.51233
Psmd14	4	0.43898	0.933487	9151	2	-0.41426	0.016523	0.506164	661	1	-0.41426
Duox1	4	0.17675	0.854293	4157	2	0.16407	0.016617	0.506164	662	2	0.16407
Dad1	4	0.029151	0.57225	1007	3	-0.74601	0.016617	0.506164	663	1	-0.74601
Ttc23	4	0.98612	1	19194	0	0.49632	0.016617	0.506164	664	3	0.49632
Tbc1d14	4	0.63939	0.962392	13059	1	0.42676	0.016617	0.506164	665	3	0.42676
Oprd1	4	0.56054	0.933487	11664	1	0.39234	0.016617	0.506164	666	3	0.39234
Cyp3a41b	4	0.99063	1	19310	0	0.51939	0.016617	0.506164	667	3	0.51939
Nxt1	4	0.93301	1	18153	0	0.6607	0.016617	0.506164	668	3	0.6607
Btg2	4	0.94255	1	18316	0	0.70671	0.016617	0.506164	669	2	0.70671
Rpl3	4	0.95868	1	18685	0	1.112	0.016617	0.506164	670	3	1.112
Mlycd	4	0.92039	1	17879	0	0.52248	0.016617	0.506164	671	3	0.52248
Osbpl1a	4	0.82617	0.999993	16151	0	0.43369	0.016675	0.506164	672	2	0.43369
Olfr827	4	0.83994	0.999993	16451	0	0.53364	0.016675	0.506164	673	3	0.53364
Bco1	4	0.64444	0.964698	13127	1	0.43502	0.016675	0.506164	674	2	0.43502
Trappc11	4	0.76919	0.996969	14957	1	0.50532	0.016676	0.506164	675	3	0.50532
Pold2	4	0.54438	0.933487	11365	1	0.43185	0.016772	0.506164	676	2	0.43185
Flna	4	0.9271	1	17992	0	0.53829	0.017065	0.506164	677	3	0.53829
Pfdn2	4	0.39183	0.933487	8139	2	0.31921	0.017065	0.506164	678	2	0.31921
Npas4	4	0.71442	0.995935	14057	1	0.29899	0.017065	0.506164	679	2	0.29899
Aco1	4	0.053987	0.669318	1630	2	-0.06897	0.017066	0.506164	680	2	-0.06897
Vmn1r28	4	0.013532	0.492531	564	1	0.18197	0.017066	0.506164	681	3	0.18197
Zfp938	4	0.75353	0.996969	14762	1	0.50321	0.017066	0.506164	682	3	0.50321
Smg6	4	0.98971	1	19278	0	0.56125	0.017369	0.506164	683	3	0.56125
B020004J07Rik	4	0.51058	0.933487	10765	1	0.42331	0.017369	0.506164	684	3	0.42331
Pfn1	4	0.90255	1	17488	0	0.86054	0.017369	0.506164	685	3	0.86054
Commd5	4	0.87775	1	17144	0	0.42864	0.017369	0.506164	686	3	0.42864
Wnt7a	4	0.90821	1	17658	0	0.52318	0.017369	0.506164	687	3	0.52318
Dennd1a	4	0.77195	0.996969	15080	0	0.40472	0.017369	0.506164	688	3	0.40472
Igsf21	4	0.45849	0.933487	9520	1	0.29563	0.01737	0.506164	689	2	0.29563
Scn1a	4	0.87775	1	17150	0	0.47919	0.01737	0.506164	690	1	0.47919
Fut7	4	0.89388	1	17330	0	0.37397	0.01737	0.506164	691	3	0.37397
Rpusd1	4	0.47989	0.933487	10009	1	0.40691	0.01737	0.506164	692	2	0.40691
Hscb	4	0.045702	0.652976	1413	2	-0.72509	0.01737	0.506164	693	2	-0.72509
Rbm4b	4	0.98557	1	19174	0	0.44503	0.01737	0.506164	694	3	0.44503
Atp13a2	4	0.64713	0.965142	13182	1	0.37852	0.017371	0.506164	695	3	0.37852
Ift81	4	0.57746	0.933487	12050	1	0.34586	0.017371	0.506164	696	1	0.34586
Olfr1337	4	0.9244	1	17932	0	0.47177	0.017474	0.506164	697	3	0.47177
Zfp606	4	0.76128	0.996969	14812	1	0.45205	0.01757	0.506164	698	3	0.45205
Usp35	4	0.11844	0.815421	2917	1	0.25852	0.01757	0.506164	699	3	0.25852
Gm973	4	0.69079	0.989446	13695	1	0.45637	0.01757	0.506164	700	3	0.45637
Atmin	4	0.13819	0.832158	3346	2	0.14027	0.01757	0.506164	701	2	0.14027
Vmn2r69	4	0.46811	0.933487	9779	1	0.26317	0.01757	0.506164	702	2	0.26317
Tab3	4	0.55788	0.933487	11625	1	0.25297	0.01757	0.506164	703	2	0.25297
Ifna12	4	0.66953	0.978312	13446	1	0.35143	0.01757	0.506164	704	2	0.35143
Pgm3	4	0.98561	1	19181	0	0.49984	0.01757	0.506164	705	3	0.49984
Tyr	4	0.91692	1	17797	0	0.51805	0.01757	0.506164	706	2	0.51805
Esr1	4	0.77742	0.996969	15229	0	0.51052	0.01757	0.506164	707	3	0.51052
Mapk13	4	0.96618	1	18829	0	0.656	0.01757	0.506164	708	2	0.656
Smarca4	4	0.90108	1	17452	0	0.5559	0.017676	0.506164	709	3	0.5559
Ivl	4	0.85827	1	16779	0	0.49469	0.017676	0.506164	710	3	0.49469
Slc6a2	4	0.44869	0.933487	9342	1	0.27818	0.017676	0.506164	711	3	0.27818
Klk6	4	0.24805	0.858277	5693	2	0.1221	0.017676	0.506164	712	1	0.1221
Rsl1	4	0.73894	0.996969	14505	1	0.44162	0.017676	0.506164	713	2	0.44162
Hist1h3e	4	0.63666	0.959971	13026	1	0.26696	0.017677	0.506164	714	1	0.26696
Ubtd1	4	0.52182	0.933487	10910	1	0.41854	0.017677	0.506164	715	2	0.41854
Olfr661	4	0.82602	0.999993	16133	0	0.29302	0.017677	0.506164	716	3	0.29302
Rps27a	4	0.41605	0.933487	8647	2	-0.25142	0.01788	0.508485	717	1	-0.25142
Serpina1f	4	0.64198	0.962392	13102	1	0.48924	0.017881	0.508485	718	2	0.48924
Rcc1	4	0.90816	1	17635	0	0.77203	0.017881	0.508485	719	3	0.77203
Trim55	4	0.95368	1	18552	0	0.50334	0.017881	0.508485	720	3	0.50334
Safb2	4	0.87351	1	17073	0	0.52917	0.017881	0.508485	721	2	0.52917
Hs6st3	4	0.50881	0.933487	10608	1	0.29386	0.018009	0.511431	722	2	0.29386
Mapre1	4	0.3218	0.904706	7120	1	0.2885	0.02131	0.578943	723	2	0.2885
Slc24a1	4	0.76266	0.996969	14866	1	0.42587	0.02131	0.578943	724	3	0.42587
Kalrn	4	0.82183	0.999993	16093	0	0.67094	0.02131	0.578943	725	3	0.67094
Ndufa10	4	0.58771	0.936408	12335	1	0.36031	0.02131	0.578943	726	3	0.36031
Ms4a6b	4	0.91808	1	17839	0	0.43553	0.02131	0.578943	727	2	0.43553
Wdr46	4	0.66953	0.978312	13438	1	0.32858	0.021528	0.578943	728	2	0.32858
Vrk2	4	0.77459	0.996969	15111	0	0.44767	0.021528	0.578943	729	3	0.44767
Stmn4	4	0.54032	0.933487	11320	1	0.27184	0.021528	0.578943	730	1	0.27184
Rpe	4	0.99149	1	19342	0	0.54602	0.021528	0.578943	731	3	0.54602
Baiap2	4	0.72794	0.995935	14291	1	0.43247	0.021528	0.578943	732	3	0.43247
Ttc32	4	0.97506	1	18986	0	0.63231	0.021528	0.578943	733	2	0.63231
Csnk1e	4	0.117	0.815421	2853	1	0.30289	0.021529	0.578943	734	2	0.30289
Rgma	4	0.37556	0.933487	7921	1	0.30928	0.021529	0.578943	735	2	0.30928
Sap30l	4	0.94698	1	18411	0	0.47218	0.021529	0.578943	736	3	0.47218
Vmn1r38	4	0.8025	0.997405	15794	0	0.45391	0.021529	0.578943	737	3	0.45391
Vmn2r14	4	0.51885	0.933487	10866	1	0.558	0.021581	0.578943	738	3	0.558
Rbbp6	4	0.97207	1	18920	0	0.8316	0.021581	0.578943	739	3	0.8316
Hsbp1	4	0.47973	0.933487	9988	1	0.44675	0.021581	0.578943	740	3	0.44675
Tmem200c	4	0.91868	1	17842	0	0.34762	0.021581	0.578943	741	2	0.34762
Ptpru	4	0.92555	1	17973	0	0.61567	0.021582	0.578943	742	3	0.61567
Eef1e1	4	0.94349	1	18342	0	0.60024	0.021582	0.578943	743	2	0.60024
Klf6	4	0.97022	1	18897	0	0.46148	0.021582	0.578943	744	3	0.46148
Ackr3	4	0.54701	0.933487	11425	1	0.37757	0.021758	0.578943	745	3	0.37757
Morf4l2	4	0.56322	0.933487	11713	1	0.73406	0.021759	0.578943	746	3	0.73406
Flrt1	4	0.84394	0.999993	16520	0	0.65445	0.021759	0.578943	747	3	0.65445
AW551984	4	0.97049	1	18908	0	0.46094	0.021759	0.578943	748	3	0.46094
Psmg2	4	0.75081	0.996969	14671	1	0.42925	0.021759	0.578943	749	2	0.42925
Trappc4	4	0.48501	0.933487	10045	1	0.073843	0.021759	0.578943	750	2	0.073843
Spp2	4	0.97748	1	19046	0	0.47602	0.022063	0.578943	751	3	0.47602
Caly	4	0.97022	1	18903	0	0.42068	0.022064	0.578943	752	3	0.42068
Stox1	4	0.79377	0.996969	15602	0	0.3719	0.022064	0.578943	753	2	0.3719
Klhl9	4	0.54721	0.933487	11462	1	0.28915	0.022064	0.578943	754	3	0.28915
Hist1h2ba	4	0.63939	0.962392	13050	1	0.34346	0.022183	0.578943	755	2	0.34346
Olfr285	4	0.26713	0.874256	6136	1	0.22522	0.022183	0.578943	756	3	0.22522
Oscp1	4	0.98236	1	19116	0	0.48057	0.022184	0.578943	757	3	0.48057
Rab22a	4	0.655	0.971484	13249	1	0.3883	0.022184	0.578943	758	3	0.3883
Pdrg1	4	0.69735	0.991272	13811	1	0.31715	0.0223	0.578943	759	1	0.31715
Paqr3	4	0.7986	0.996969	15674	0	0.4232	0.0223	0.578943	760	3	0.4232
Zmynd11	4	0.91205	1	17751	0	0.36731	0.0223	0.578943	761	2	0.36731
Cenpo	4	0.82611	0.999993	16143	0	0.44405	0.0223	0.578943	762	3	0.44405
Snapc4	4	0.53137	0.933487	11087	1	0.67341	0.0223	0.578943	763	2	0.67341
Hoxb5	4	0.71704	0.995935	14098	1	0.57471	0.0223	0.578943	764	2	0.57471
Ramp1	4	0.93197	1	18126	0	0.44995	0.022301	0.578943	765	3	0.44995
Rttn	4	0.87006	1	16993	0	0.45183	0.022301	0.578943	766	2	0.45183
Vps9d1	4	0.9271	1	18009	0	0.53964	0.022301	0.578943	767	3	0.53964
Vmn2r70	4	0.63135	0.956898	12970	1	0.48016	0.022301	0.578943	768	3	0.48016
Lrrc63	4	0.78876	0.996969	15432	0	0.28223	0.022301	0.578943	769	3	0.28223
Bfar	4	0.84594	0.999993	16598	0	0.72754	0.022301	0.578943	770	3	0.72754
Pum1	4	0.91868	1	17846	0	0.50234	0.022301	0.578943	771	3	0.50234
Ankrd32	4	0.10426	0.814055	2543	1	0.33066	0.022686	0.578943	772	1	0.33066
Ankrd34c	4	0.7184	0.995935	14132	1	0.48135	0.022686	0.578943	773	3	0.48135
Gm9	4	0.7224	0.995935	14193	1	0.31099	0.022686	0.578943	774	2	0.31099
Aff2	4	0.67888	0.98166	13575	1	0.48494	0.022686	0.578943	775	3	0.48494
Zbtb20	4	0.78886	0.996969	15463	0	0.37701	0.023033	0.578943	776	2	0.37701
Rmi2	4	0.6162	0.949659	12700	1	0.50852	0.023149	0.578943	777	2	0.50852
Padi2	4	0.7077	0.993687	13990	1	0.36268	0.023149	0.578943	778	3	0.36268
Fgf16	4	0.60772	0.949659	12532	1	0.43304	0.023149	0.578943	779	2	0.43304
Apobec2	4	0.86838	1	16956	0	0.50666	0.023149	0.578943	780	3	0.50666
Gm13288	4	0.043292	0.652976	1316	3	-0.1407	0.023149	0.578943	781	1	-0.1407
Speer4b	4	0.61042	0.949659	12566	1	0.43092	0.023149	0.578943	782	2	0.43092
Olfr799	4	0.54301	0.933487	11336	1	0.34923	0.023149	0.578943	783	3	0.34923
Hoxd13	4	0.96655	1	18839	0	0.63969	0.02315	0.578943	784	3	0.63969
Usp17lc	4	0.87775	1	17146	0	0.49543	0.02315	0.578943	785	3	0.49543
Ivd	4	0.84691	1	16616	0	0.58491	0.02315	0.578943	786	2	0.58491
Dram2	4	0.36466	0.933487	7781	1	0.2904	0.02315	0.578943	787	2	0.2904
4930568D16Rik	4	0.88947	1	17280	0	0.42812	0.02315	0.578943	788	2	0.42812
Nsdhl	4	0.98324	1	19133	0	0.64412	0.02315	0.578943	789	3	0.64412
Fibin	4	0.34168	0.919788	7444	1	0.34149	0.02315	0.578943	790	2	0.34149
Commd3	4	0.97345	1	18933	0	0.55557	0.02315	0.578943	791	3	0.55557
Grik5	4	0.20879	0.858277	4703	2	0.15858	0.02347	0.578943	792	2	0.15858
Phf19	4	0.55006	0.933487	11562	1	0.54327	0.02347	0.578943	793	3	0.54327
Glra3	4	0.57017	0.933487	11917	1	0.3725	0.023585	0.578943	794	3	0.3725
Gfra3	4	0.067041	0.722828	1843	1	-0.70638	0.023585	0.578943	795	3	-0.70638
Prex1	4	0.54004	0.933487	11275	1	0.26644	0.023585	0.578943	796	2	0.26644
LOC100038947	4	0.57948	0.933487	12157	1	0.35246	0.023585	0.578943	797	3	0.35246
Naa40	4	0.25823	0.861921	6023	1	0.25471	0.023585	0.578943	798	2	0.25471
Rpl8	4	0.2775	0.887269	6302	2	-1.0635	0.023716	0.578943	799	1	-1.0635
Pcdh10	4	0.77595	0.996969	15149	0	0.64052	0.023716	0.578943	800	3	0.64052
Zfp292	4	0.91751	1	17827	0	0.58535	0.023716	0.578943	801	3	0.58535
H2-M10.2	4	0.39183	0.933487	8122	1	0.27898	0.023716	0.578943	802	2	0.27898
Ovch2	4	0.87097	1	17038	0	0.3725	0.023716	0.578943	803	2	0.3725
Tmed7	4	0.85468	1	16732	0	0.51587	0.023716	0.578943	804	3	0.51587
Nup188	4	0.99063	1	19307	0	0.57663	0.023716	0.578943	805	3	0.57663
Zbp1	4	0.16935	0.854293	3894	1	-0.37697	0.023827	0.578943	806	2	-0.37697
Xpo5	4	0.85922	1	16798	0	0.31826	0.023827	0.578943	807	2	0.31826
Pds5b	4	0.5232	0.933487	10952	1	0.28543	0.023827	0.578943	808	3	0.28543
Car13	4	0.81834	0.999993	15963	0	0.45229	0.023827	0.578943	809	2	0.45229
Ccdc130	4	0.62026	0.953919	12783	1	0.29429	0.023827	0.578943	810	2	0.29429
Vmn1r132	4	0.22533	0.858277	5232	1	0.60006	0.023827	0.578943	811	1	0.60006
Rtfdc1	4	0.89543	1	17394	0	0.55096	0.023828	0.578943	812	3	0.55096
Med28	4	0.99069	1	19321	0	0.62154	0.023828	0.578943	813	3	0.62154
Pitpnb	4	0.85468	1	16723	0	0.4383	0.023961	0.578943	814	2	0.4383
P2rx6	4	0.87345	1	17068	0	0.48822	0.023961	0.578943	815	3	0.48822
Xcr1	4	0.96608	1	18821	0	0.46103	0.023961	0.578943	816	2	0.46103
Spint4	4	0.65113	0.968875	13213	1	0.35158	0.023961	0.578943	817	3	0.35158
Gipr	4	0.097346	0.814055	2404	3	-0.17129	0.023961	0.578943	818	1	-0.17129
Adam3	4	0.88643	1	17264	0	0.38038	0.023962	0.578943	819	2	0.38038
Gtf2f1	4	0.9372	1	18234	0	0.63586	0.023962	0.578943	820	3	0.63586
Nucb1	4	0.69074	0.989446	13678	1	0.23356	0.023962	0.578943	821	2	0.23356
Des	4	0.96451	1	18805	0	0.62016	0.023962	0.578943	822	3	0.62016
Tead4	4	0.6498	0.96738	13202	1	0.35245	0.024002	0.578943	823	2	0.35245
Olfr1101	4	0.97628	1	19017	0	0.57112	0.024003	0.578943	824	3	0.57112
Vwa1	4	0.088625	0.814055	2177	2	0.071536	0.024121	0.578943	825	2	0.071536
Ntrk2	4	0.92325	1	17899	0	0.4235	0.024121	0.578943	826	3	0.4235
Ccdc174	4	0.94657	1	18409	0	0.73044	0.024121	0.578943	827	1	0.73044
Olfr1029	4	0.81056	0.999993	15867	0	0.32715	0.024121	0.578943	828	3	0.32715
Plekhs1	4	0.50906	0.933487	10628	1	0.26905	0.024122	0.578943	829	3	0.26905
Trim26	4	0.61042	0.949659	12574	1	0.4007	0.024122	0.578943	830	3	0.4007
Ttc30a1	4	0.406	0.933487	8477	1	0.17336	0.024122	0.578943	831	1	0.17336
Gm9733	4	0.96388	1	18795	0	0.48937	0.024837	0.578943	832	3	0.48937
Itih2	4	0.51214	0.933487	10778	1	0.41027	0.024837	0.578943	833	2	0.41027
Glis2	4	0.8778	1	17178	0	0.52648	0.024837	0.578943	834	3	0.52648
Psmb2	4	0.10827	0.814055	2664	2	-0.92216	0.024837	0.578943	835	1	-0.92216
Traf3ip1	4	0.97628	1	19028	0	0.53072	0.024837	0.578943	836	3	0.53072
Vwf	4	0.7836	0.996969	15304	0	0.2977	0.024837	0.578943	837	2	0.2977
Rpp21	4	0.72932	0.995935	14339	1	0.50407	0.024837	0.578943	838	1	0.50407
Syde2	4	0.61343	0.949659	12659	1	0.40161	0.024837	0.578943	839	3	0.40161
Golga4	4	0.52146	0.933487	10883	1	0.23056	0.024837	0.578943	840	3	0.23056
Mppe1	4	0.76266	0.996969	14880	1	0.33897	0.024837	0.578943	841	1	0.33897
Caskin1	4	0.89757	1	17410	0	0.466	0.024837	0.578943	842	3	0.466
Kir3dl2	4	0.75604	0.996969	14780	1	0.4414	0.024837	0.578943	843	3	0.4414
Cenpn	4	0.29824	0.892512	6715	1	0.12542	0.024837	0.578943	844	3	0.12542
Tyk2	4	0.94883	1	18489	0	0.52062	0.024837	0.578943	845	2	0.52062
Ddx1	4	0.71704	0.995935	14092	1	0.36307	0.024837	0.578943	846	3	0.36307
Enpep	4	0.62185	0.953919	12815	1	0.25074	0.024837	0.578943	847	3	0.25074
Barhl2	4	0.066254	0.722828	1763	1	0.11157	0.024837	0.578943	848	3	0.11157
Olfr206	4	0.96292	1	18784	0	0.57045	0.024837	0.578943	849	3	0.57045
Pomt2	4	0.76661	0.996969	14938	1	0.39227	0.024837	0.578943	850	3	0.39227
Alox12e	4	0.030916	0.57225	1092	2	0.015271	0.024837	0.578943	851	2	0.015271
Olfr845	4	0.89543	1	17390	0	0.49977	0.024837	0.578943	852	2	0.49977
Rspo1	4	0.73088	0.995935	14387	1	0.33679	0.024837	0.578943	853	2	0.33679
Vps72	4	0.23389	0.858277	5318	2	0.20786	0.024837	0.578943	854	2	0.20786
Adam30	4	0.77044	0.996969	14992	1	0.36327	0.024975	0.578943	855	2	0.36327
Cpt1c	4	0.73899	0.996969	14516	1	0.41256	0.024975	0.578943	856	3	0.41256
Kif19a	4	0.31999	0.903124	7101	1	0.32148	0.024975	0.578943	857	2	0.32148
Vmn1r49	4	0.71844	0.995935	14148	1	0.29045	0.02512	0.578943	858	2	0.29045
Gm3417	4	0.15601	0.854293	3645	1	0.043222	0.02512	0.578943	859	2	0.043222
Wfdc13	4	0.78746	0.996969	15390	0	0.23937	0.02512	0.578943	860	3	0.23937
Macf1	4	0.11844	0.815421	2913	3	-0.095211	0.02512	0.578943	861	1	-0.095211
Fam209	4	0.38719	0.933487	8057	2	0.29288	0.02512	0.578943	862	1	0.29288
Psd	4	0.89618	1	17404	0	0.40035	0.02512	0.578943	863	3	0.40035
Rasgrp1	4	0.98561	1	19180	0	0.60455	0.02512	0.578943	864	3	0.60455
Gpc3	4	0.29139	0.892512	6491	1	0.15063	0.02512	0.578943	865	1	0.15063
Daam1	4	0.92876	1	18070	0	0.47757	0.02512	0.578943	866	3	0.47757
Nup43	4	0.97345	1	18937	0	0.67105	0.02512	0.578943	867	3	0.67105
Ly6c2	4	0.85468	1	16734	0	0.62476	0.025121	0.578943	868	2	0.62476
Gtpbp8	4	0.7025	0.992977	13876	1	0.28583	0.025483	0.578943	869	3	0.28583
Tmem199	4	0.98114	1	19103	0	0.62749	0.025483	0.578943	870	3	0.62749
Fam216a	4	0.8378	0.999993	16394	0	0.31018	0.025528	0.578943	871	1	0.31018
Grin3a	4	0.97928	1	19081	0	0.49808	0.025528	0.578943	872	3	0.49808
Gstm1	4	0.17942	0.854293	4251	1	-0.060742	0.025528	0.578943	873	2	-0.060742
Stx5a	4	0.58125	0.933487	12260	1	0.06816	0.025663	0.578943	874	3	0.06816
Plin3	4	0.88722	1	17269	0	0.48682	0.025663	0.578943	875	3	0.48682
Casp14	4	0.90658	1	17522	0	0.42802	0.025663	0.578943	876	2	0.42802
Olfr536	4	0.93867	1	18258	0	0.4009	0.025663	0.578943	877	2	0.4009
Vmn1r179	4	0.96419	1	18802	0	0.52064	0.025663	0.578943	878	3	0.52064
Dnaja1	4	0.99149	1	19339	0	0.72147	0.025663	0.578943	879	3	0.72147
Smg5	4	0.19057	0.858277	4433	2	-0.38827	0.025664	0.578943	880	2	-0.38827
Foxq1	4	0.26514	0.872279	6123	1	0.38539	0.025664	0.578943	881	3	0.38539
Kctd10	4	0.027747	0.57225	971	2	-0.023968	0.025664	0.578943	882	1	-0.023968
Svs6	4	0.83884	0.999993	16407	0	0.38515	0.025664	0.578943	883	3	0.38515
Epb4.1l3	4	0.75353	0.996969	14746	1	0.4051	0.025664	0.578943	884	3	0.4051
Mllt1	4	0.85647	1	16765	0	0.39417	0.025796	0.578943	885	2	0.39417
Unc5cl	4	0.25482	0.858277	5965	2	0.035466	0.025796	0.578943	886	2	0.035466
Mef2d	4	0.18504	0.858277	4314	1	0.063915	0.025796	0.578943	887	3	0.063915
Ap1m2	4	0.87259	1	17052	0	0.3558	0.025796	0.578943	888	2	0.3558
Dhx15	4	0.90324	1	17502	0	0.56409	0.025796	0.578943	889	2	0.56409
Smn1	4	0.13094	0.824346	3189	1	-0.31916	0.025797	0.578943	890	2	-0.31916
Defb30	4	0.90726	1	17567	0	0.53377	0.025942	0.578943	891	2	0.53377
Defa-rs1	4	0.2575	0.861657	6014	1	0.34219	0.025943	0.578943	892	3	0.34219
Zranb1	4	0.50078	0.933487	10361	1	0.36326	0.025943	0.578943	893	3	0.36326
Gan	4	0.72923	0.995935	14305	1	0.36907	0.025943	0.578943	894	2	0.36907
Tbc1d31	4	0.53122	0.933487	11064	1	0.67315	0.025943	0.578943	895	2	0.67315
Mmp27	4	0.77065	0.996969	15034	0	0.32832	0.025944	0.578943	896	2	0.32832
Orc3	4	0.57473	0.933487	12011	1	0.36018	0.025944	0.578943	897	3	0.36018
Ltbp1	4	0.84594	0.999993	16604	0	0.41662	0.025944	0.578943	898	3	0.41662
Tspan33	4	0.9271	1	18001	0	0.45196	0.025944	0.578943	899	2	0.45196
Dctn2	4	0.95858	1	18664	0	0.53404	0.025944	0.578943	900	3	0.53404
Cdh16	4	0.98805	1	19233	0	0.56928	0.025944	0.578943	901	3	0.56928
Repin1	4	0.72387	0.995935	14255	1	0.43035	0.025944	0.578943	902	3	0.43035
Clp1	4	0.27608	0.886093	6277	1	0.25204	0.025944	0.578943	903	3	0.25204
Pir	4	0.9244	1	17925	0	0.45878	0.025944	0.578943	904	2	0.45878
Sar1a	4	0.40056	0.933487	8343	1	0.46302	0.025944	0.578943	905	1	0.46302
Ch25h	4	0.066533	0.722828	1814	1	0.162	0.026444	0.578943	906	3	0.162
Zfp934	4	0.91456	1	17771	0	0.48701	0.026444	0.578943	907	2	0.48701
Tmem121	4	0.94344	1	18328	0	0.5825	0.026595	0.578943	908	3	0.5825
Frrs1	4	0.80239	0.997405	15792	0	0.41874	0.026716	0.578943	909	2	0.41874
Arap1	4	0.30497	0.892512	6819	1	0.30683	0.02685	0.578943	910	3	0.30683
Evc2	4	0.50456	0.933487	10541	1	0.44982	0.02685	0.578943	911	3	0.44982
Il9r	4	0.018527	0.503344	735	2	-0.07173	0.02685	0.578943	912	1	-0.07173
Apol10b	4	0.45481	0.933487	9454	1	0.45196	0.02685	0.578943	913	3	0.45196
Osmr	4	0.53162	0.933487	11125	1	0.38724	0.02685	0.578943	914	3	0.38724
A430005L14Rik	4	0.43576	0.933487	9096	1	0.42321	0.02685	0.578943	915	3	0.42321
Psmb7	4	0.52868	0.933487	11028	1	0.032831	0.02685	0.578943	916	2	0.032831
Enc1	4	0.21013	0.858277	4815	1	0.11933	0.02685	0.578943	917	3	0.11933
Olfr1034	4	0.93247	1	18131	0	0.43	0.02685	0.578943	918	3	0.43
Tmem54	4	0.37381	0.933487	7891	1	0.2941	0.02685	0.578943	919	3	0.2941
Med11	4	0.63665	0.959971	13024	1	0.44662	0.02685	0.578943	920	1	0.44662
Lysmd3	4	0.9919	1	19348	0	0.43984	0.02685	0.578943	921	3	0.43984
Gemin6	4	0.54701	0.933487	11423	1	0.3913	0.02685	0.578943	922	3	0.3913
Ammecr1	4	0.49495	0.933487	10222	1	0.41802	0.02685	0.578943	923	3	0.41802
Prpf39	4	0.31651	0.901418	7041	2	0.15297	0.02685	0.578943	924	2	0.15297
Exoc1	4	0.18622	0.858277	4351	1	0.023715	0.02685	0.578943	925	2	0.023715
Fam47c	4	0.52585	0.933487	10964	1	0.32068	0.02685	0.578943	926	2	0.32068
Ankrd13d	4	0.95868	1	18683	0	0.56881	0.027217	0.578943	927	3	0.56881
Asb6	4	0.67371	0.978312	13509	1	0.25368	0.027217	0.578943	928	2	0.25368
Sharpin	4	0.66421	0.97656	13361	1	0.21654	0.027217	0.578943	929	2	0.21654
Nup93	4	0.71984	0.995935	14174	1	0.49737	0.027217	0.578943	930	3	0.49737
Fam114a1	4	0.80235	0.997405	15782	0	0.42111	0.027217	0.578943	931	3	0.42111
Slc1a1	4	0.3033	0.892512	6763	2	0.12489	0.027218	0.578943	932	2	0.12489
Fam163b	4	0.63135	0.956898	12963	1	0.31246	0.027218	0.578943	933	3	0.31246
Cer1	4	0.57332	0.933487	11975	1	0.20727	0.027218	0.578943	934	1	0.20727
Zcchc9	4	0.58919	0.936408	12370	1	0.53182	0.027218	0.578943	935	3	0.53182
Pik3r5	4	0.8429	0.999993	16477	0	0.38767	0.027218	0.578943	936	3	0.38767
Mmp24	4	0.57307	0.933487	11952	1	0.41202	0.027218	0.578943	937	3	0.41202
Adra1d	4	0.029289	0.57225	1016	1	-0.59838	0.027218	0.578943	938	3	-0.59838
Fam84a	4	0.46095	0.933487	9576	1	0.23294	0.027218	0.578943	939	2	0.23294
Eps15l1	4	0.85827	1	16786	0	0.30719	0.027577	0.578943	940	3	0.30719
Fbxl21	4	0.39849	0.933487	8289	1	0.29247	0.027577	0.578943	941	3	0.29247
Elmsan1	4	0.9244	1	17933	0	0.6854	0.027577	0.578943	942	2	0.6854
Prkaa1	4	0.8023	0.997405	15771	0	0.39589	0.027577	0.578943	943	3	0.39589
Atm	4	0.85647	1	16771	0	0.42797	0.027577	0.578943	944	2	0.42797
Haus7	4	0.37909	0.933487	7935	2	0.4647	0.027577	0.578943	945	2	0.4647
Zdbf2	4	0.21074	0.858277	4843	2	0.062558	0.027577	0.578943	946	2	0.062558
Zdhhc3	4	0.25403	0.858277	5894	1	0.19341	0.027577	0.578943	947	3	0.19341
Fip1l1	4	0.99024	1	19293	0	0.58574	0.027577	0.578943	948	3	0.58574
Sgk1	4	0.89472	1	17367	0	0.30624	0.027578	0.578943	949	1	0.30624
Pax2	4	0.96814	1	18866	0	0.42814	0.027723	0.578943	950	3	0.42814
Tead2	4	0.67882	0.98166	13564	1	0.78417	0.027874	0.578943	951	2	0.78417
Ubr5	4	0.59717	0.942939	12478	1	0.29828	0.028028	0.578943	952	2	0.29828
Osbpl11	4	0.81056	0.999993	15852	0	0.49117	0.028413	0.578943	953	3	0.49117
Serpina1b	4	0.94064	1	18275	0	0.42291	0.028413	0.578943	954	3	0.42291
Rsph3b	4	0.47973	0.933487	9996	1	0.46747	0.028461	0.578943	955	3	0.46747
Fam159b	4	0.52163	0.933487	10894	1	0.29492	0.028461	0.578943	956	3	0.29492
Zdhhc4	4	0.98851	1	19238	0	0.62252	0.028461	0.578943	957	3	0.62252
Cts8	4	0.84691	1	16622	0	0.39455	0.028461	0.578943	958	2	0.39455
Mmp23	4	0.23454	0.858277	5359	2	0.1282	0.028461	0.578943	959	2	0.1282
Asb15	4	0.77459	0.996969	15109	0	0.33996	0.028461	0.578943	960	3	0.33996
1700024G13Rik	4	0.94349	1	18333	0	0.99841	0.028461	0.578943	961	3	0.99841
Olfr1104	4	0.6216	0.953919	12796	1	0.4713	0.028462	0.578943	962	3	0.4713
Adh1	4	0.2224	0.858277	5097	1	0.20802	0.028462	0.578943	963	3	0.20802
Snrpd3	4	0.25482	0.858277	5977	1	-0.31828	0.028462	0.578943	964	1	-0.31828
Actr1b	4	0.87345	1	17062	0	0.48165	0.028462	0.578943	965	3	0.48165
Ms4a1	4	0.84593	0.999993	16562	0	0.47473	0.028462	0.578943	966	3	0.47473
Abhd10	4	0.95677	1	18628	0	0.60507	0.028462	0.578943	967	3	0.60507
Clec16a	4	0.93408	1	18175	0	0.51789	0.028462	0.578943	968	3	0.51789
Gpr132	4	0.097889	0.814055	2412	1	0.032594	0.028462	0.578943	969	2	0.032594
Cops5	4	0.70769	0.993687	13981	1	0.43746	0.028462	0.578943	970	2	0.43746
Tmprss5	4	0.16231	0.854293	3763	2	0.07528	0.028462	0.578943	971	2	0.07528
Slc35g1	4	0.90726	1	17556	0	0.4491	0.028462	0.578943	972	3	0.4491
Mettl16	4	0.28107	0.892512	6339	1	-0.38515	0.028462	0.578943	973	2	-0.38515
H2-M10.1	4	0.66421	0.97656	13357	1	0.53736	0.028462	0.578943	974	3	0.53736
Trappc8	4	0.95677	1	18634	0	0.61447	0.028462	0.578943	975	3	0.61447
Ppp1r3c	4	0.46437	0.933487	9622	2	0.22854	0.028462	0.578943	976	1	0.22854
Ipo5	4	0.99149	1	19338	0	0.58303	0.028462	0.578943	977	3	0.58303
Gm13128	4	0.66953	0.978312	13425	1	0.51357	0.028462	0.578943	978	3	0.51357
Scgn	4	0.94883	1	18492	0	0.48189	0.028462	0.578943	979	3	0.48189
Btnl6	4	0.82602	0.999993	16129	0	0.28117	0.028462	0.578943	980	2	0.28117
Olfr1046	4	0.46559	0.933487	9650	1	0.17765	0.028462	0.578943	981	3	0.17765
Bbs5	4	0.98381	1	19154	0	0.59249	0.028462	0.578943	982	3	0.59249
Nhp2l1	4	0.54032	0.933487	11300	1	-0.064343	0.028462	0.578943	983	1	-0.064343
Arl16	4	0.9266	1	17986	0	0.39432	0.028462	0.578943	984	3	0.39432
1700007K09Rik	4	0.88408	1	17222	0	0.36935	0.028462	0.578943	985	2	0.36935
Lonrf2	4	0.9352	1	18215	0	0.51083	0.028462	0.578943	986	3	0.51083
Rps6ka1	4	0.89472	1	17364	0	0.32424	0.028462	0.578943	987	3	0.32424
Rp1l1	4	0.46559	0.933487	9663	2	0.15444	0.028462	0.578943	988	1	0.15444
1700030K09Rik	4	0.98494	1	19166	0	0.69454	0.028462	0.578943	989	3	0.69454
Snrnp35	4	0.86924	1	16963	0	0.5972	0.028462	0.578943	990	2	0.5972
Gm15292	4	0.38456	0.933487	8009	1	-0.3169	0.028462	0.578943	991	2	-0.3169
Hp	4	0.61636	0.949659	12769	1	0.45347	0.028462	0.578943	992	3	0.45347
Zfp473	4	0.50451	0.933487	10538	1	0.36614	0.028462	0.578943	993	2	0.36614
Itgbl1	4	0.91981	1	17868	0	0.38054	0.028462	0.578943	994	3	0.38054
Fggy	4	0.94349	1	18337	0	0.36955	0.028462	0.578943	995	3	0.36955
Spsb1	4	0.78881	0.996969	15461	0	0.54649	0.028672	0.578943	996	2	0.54649
Tmem110	4	0.17618	0.854293	4136	1	0.0054263	0.029062	0.578943	997	1	0.0054263
Rae1	4	0.61635	0.949659	12767	1	0.52603	0.029062	0.578943	998	3	0.52603
Batf3	4	0.9919	1	19346	0	0.48921	0.029062	0.578943	999	3	0.48921
Dand5	4	0.69735	0.991272	13814	1	0.47186	0.029062	0.578943	1000	2	0.47186
Taf5	4	0.95248	1	18539	0	0.66426	0.029062	0.578943	1001	3	0.66426
Epm2a	4	0.77337	0.996969	15098	0	0.50683	0.029063	0.578943	1002	3	0.50683
Idh3a	4	0.9892	1	19268	0	0.44778	0.029063	0.578943	1003	3	0.44778
Mcmdc2	4	0.2775	0.887269	6298	2	0.1598	0.029063	0.578943	1004	2	0.1598
Lamp3	4	0.64071	0.962392	13070	1	0.42187	0.029063	0.578943	1005	3	0.42187
Dusp8	4	0.71704	0.995935	14088	1	0.40972	0.029063	0.578943	1006	2	0.40972
Yipf6	4	0.9266	1	17989	0	0.37582	0.029063	0.578943	1007	3	0.37582
Fam92a	4	0.79512	0.996969	15633	0	0.39722	0.029064	0.578943	1008	2	0.39722
Gm4141	4	0.95944	1	18711	0	0.50346	0.029064	0.578943	1009	3	0.50346
Olfr1418	4	0.60379	0.949659	12508	1	0.44843	0.029064	0.578943	1010	2	0.44843
Grhl3	4	0.8527	1	16686	0	0.4251	0.029064	0.578943	1011	2	0.4251
2200002D01Rik	4	0.62446	0.954976	12849	1	0.50517	0.029064	0.578943	1012	3	0.50517
Rab12	4	0.9271	1	18038	0	0.49949	0.02912	0.578943	1013	2	0.49949
Olfr1200	4	0.53132	0.933487	11071	1	0.49029	0.02912	0.578943	1014	2	0.49029
Trp53inp2	4	0.92325	1	17905	0	0.45526	0.02912	0.578943	1015	3	0.45526
Scgb2b12	4	0.95173	1	18538	0	0.55264	0.029277	0.578943	1016	3	0.55264
Olfr888	4	0.93514	1	18208	0	0.4186	0.029277	0.578943	1017	3	0.4186
4933430I17Rik	4	0.50073	0.933487	10351	1	0.083235	0.029277	0.578943	1018	2	0.083235
Prss40	4	0.82178	0.999993	16066	0	0.42019	0.029277	0.578943	1019	2	0.42019
Agmat	4	0.97812	1	19058	0	0.51791	0.029278	0.578943	1020	3	0.51791
Psmc6	4	0.95825	1	18647	0	1.086	0.029278	0.578943	1021	3	1.086
Grm4	4	0.74949	0.996969	14646	1	0.41249	0.029278	0.578943	1022	2	0.41249
Slc35a2	4	0.99069	1	19314	0	0.51498	0.029278	0.578943	1023	3	0.51498
Cep97	4	0.78243	0.996969	15287	0	0.37825	0.029278	0.578943	1024	3	0.37825
Strn3	4	0.79008	0.996969	15541	0	0.38471	0.029278	0.578943	1025	2	0.38471
1700012A03Rik	4	0.57984	0.933487	12196	1	0.34673	0.029278	0.578943	1026	2	0.34673
Ppm1m	4	0.73222	0.996969	14423	1	0.40203	0.029319	0.578943	1027	3	0.40203
Nup98	4	0.381	0.933487	7972	1	0.78833	0.029319	0.578943	1028	3	0.78833
Lrrc18	4	0.51043	0.933487	10727	1	0.13455	0.029319	0.578943	1029	2	0.13455
Zfp940	4	0.50428	0.933487	10480	1	0.24111	0.029319	0.578943	1030	3	0.24111
Nxpe3	4	0.89168	1	17309	0	0.41496	0.029319	0.578943	1031	2	0.41496
Pole2	4	0.40226	0.933487	8395	2	-0.62151	0.02932	0.578943	1032	1	-0.62151
Hoxc8	4	0.53122	0.933487	11063	1	0.27851	0.029736	0.580813	1033	2	0.27851
Pcnp	4	0.44291	0.933487	9281	1	0.25634	0.029736	0.580813	1034	3	0.25634
Cox15	4	0.92383	1	17916	0	0.53767	0.02989	0.580813	1035	3	0.53767
Plgrkt	4	0.98324	1	19137	0	0.64833	0.029891	0.580813	1036	3	0.64833
Vmn1r78	4	0.037893	0.624714	1230	1	0.18656	0.029891	0.580813	1037	2	0.18656
Tmprss11b	4	0.53132	0.933487	11070	1	0.2674	0.029891	0.580813	1038	2	0.2674
Suds3	4	0.98612	1	19192	0	0.42779	0.029891	0.580813	1039	3	0.42779
Txnl4a	4	0.2446	0.858277	5646	2	-0.86413	0.029891	0.580813	1040	1	-0.86413
Pcdh20	4	0.17373	0.854293	4040	1	-0.41994	0.029891	0.580813	1041	2	-0.41994
2900092C05Rik	4	0.94349	1	18332	0	0.50174	0.029891	0.580813	1042	2	0.50174
Tnni3k	4	0.75353	0.996969	14757	1	0.34773	0.029891	0.580813	1043	1	0.34773
Gpr50	4	0.81173	0.999993	15892	0	0.35784	0.029891	0.580813	1044	3	0.35784
Phf11b	4	0.87006	1	16994	0	0.47169	0.029891	0.580813	1045	2	0.47169
Gm21943	4	0.98114	1	19106	0	0.54029	0.029891	0.580813	1046	3	0.54029
Ggh	4	0.22527	0.858277	5199	1	0.19474	0.029891	0.580813	1047	2	0.19474
Olfr894	4	0.86377	1	16859	0	0.45903	0.029892	0.580813	1048	2	0.45903
Rabif	4	0.4059	0.933487	8457	2	0.35564	0.029892	0.580813	1049	2	0.35564
Olfr424	4	0.25414	0.858277	5952	1	0.16073	0.030301	0.588207	1050	2	0.16073
Ppm1l	4	0.61188	0.949659	12609	1	0.36644	0.030448	0.588318	1051	3	0.36644
Spef1	4	0.26241	0.867197	6073	2	0.16862	0.030449	0.588318	1052	2	0.16862
Sgsm1	4	0.4249	0.933487	8773	1	0.38771	0.030449	0.588318	1053	2	0.38771
Best3	4	0.85365	1	16699	0	0.53404	0.030449	0.588318	1054	2	0.53404
Chrac1	4	0.9879	1	19232	0	0.44458	0.030449	0.588318	1055	3	0.44458
Msrb3	4	0.8777	1	17136	0	0.5679	0.030611	0.588716	1056	3	0.5679
Eif3c	4	0.82063	0.999993	16012	0	0.51707	0.030611	0.588716	1057	2	0.51707
Crabp2	4	0.44022	0.933487	9224	2	0.38843	0.030611	0.588716	1058	2	0.38843
Ugt2b35	4	0.4059	0.933487	8427	1	0.2263	0.031169	0.588716	1059	3	0.2263
5830415F09Rik	4	0.96518	1	18811	0	0.44297	0.031169	0.588716	1060	3	0.44297
Myo3b	4	0.51058	0.933487	10739	1	0.28821	0.031169	0.588716	1061	3	0.28821
Nedd4l	4	0.71442	0.995935	14042	1	0.50995	0.031169	0.588716	1062	2	0.50995
Zfp474	4	0.68944	0.989446	13670	1	0.28521	0.031169	0.588716	1063	2	0.28521
Gng11	4	0.9244	1	17942	0	0.47872	0.031169	0.588716	1064	3	0.47872
9130008F23Rik	4	0.39285	0.933487	8172	1	0.59498	0.031169	0.588716	1065	2	0.59498
Ift22	4	0.5812	0.933487	12233	1	0.34025	0.031169	0.588716	1066	2	0.34025
Cdk20	4	0.89173	1	17315	0	0.60498	0.031169	0.588716	1067	3	0.60498
Palm	4	0.7874	0.996969	15369	0	0.60194	0.031169	0.588716	1068	3	0.60194
Sos1	4	0.9352	1	18217	0	0.76821	0.031169	0.588716	1069	3	0.76821
Pcnxl3	4	0.29062	0.892512	6463	2	0.25973	0.031169	0.588716	1070	2	0.25973
Olfr1132	4	0.68557	0.987014	13648	1	0.35857	0.031169	0.588716	1071	3	0.35857
Oprk1	4	0.030749	0.57225	1056	2	-0.12592	0.031169	0.588716	1072	1	-0.12592
Olfr917	4	0.47814	0.933487	9939	1	0.20724	0.031169	0.588716	1073	2	0.20724
Vmn2r101	4	0.68557	0.987014	13645	1	0.31219	0.031169	0.588716	1074	3	0.31219
Serpina1e	4	0.083124	0.807041	2082	2	0.03412	0.031169	0.588716	1075	1	0.03412
Serpinb9d	4	0.70917	0.994064	14020	1	0.29092	0.031169	0.588716	1076	3	0.29092
Plxnb1	4	0.70124	0.992977	13850	1	0.22563	0.031169	0.588716	1077	1	0.22563
S100a2	4	0.97022	1	18904	0	0.41154	0.031169	0.588716	1078	3	0.41154
Iqsec1	4	0.17316	0.854293	3961	2	0.0068432	0.031209	0.588716	1079	2	0.0068432
Rara	4	0.88417	1	17248	0	0.26201	0.03121	0.588716	1080	3	0.26201
Brd4	4	0.49649	0.933487	10282	1	0.34989	0.031528	0.58967	1081	2	0.34989
Opn4	4	0.81618	0.999993	15943	0	0.47036	0.031528	0.58967	1082	3	0.47036
Abca12	4	0.85562	1	16761	0	0.13307	0.031528	0.58967	1083	1	0.13307
Atp2b1	4	0.22309	0.858277	5116	1	0.3389	0.031528	0.58967	1084	1	0.3389
Elavl4	4	0.66953	0.978312	13434	1	0.38215	0.031528	0.58967	1085	3	0.38215
Rpl18a	4	0.43329	0.933487	9038	1	-0.072546	0.031528	0.58967	1086	1	-0.072546
Rbm24	4	0.62446	0.954976	12853	1	0.26457	0.031528	0.58967	1087	3	0.26457
Fancl	4	0.15601	0.854293	3672	2	0.11032	0.031573	0.58967	1088	2	0.11032
Card6	4	0.29143	0.892512	6524	1	0.6923	0.031574	0.58967	1089	3	0.6923
Klk1b8	4	0.048911	0.668655	1448	1	-0.76935	0.032149	0.58967	1090	1	-0.76935
Gm1661	4	0.55794	0.933487	11629	1	0.3531	0.032149	0.58967	1091	3	0.3531
Cab39l	4	0.55006	0.933487	11560	1	0.33016	0.032149	0.58967	1092	3	0.33016
Polr3b	4	0.32269	0.904706	7137	1	-0.42011	0.032149	0.58967	1093	3	-0.42011
Rqcd1	4	0.75873	0.996969	14784	1	0.43537	0.032149	0.58967	1094	2	0.43537
Nuggc	4	0.67362	0.978312	13500	1	0.31749	0.032149	0.58967	1095	2	0.31749
Cep290	4	0.69864	0.992627	13828	1	0.35516	0.032149	0.58967	1096	3	0.35516
Cdh18	4	0.82063	0.999993	16007	0	0.49342	0.032149	0.58967	1097	3	0.49342
Spata31d1b	4	0.44878	0.933487	9358	1	0.29052	0.032149	0.58967	1098	3	0.29052
Scaf8	4	0.97928	1	19080	0	0.49243	0.03215	0.58967	1099	2	0.49243
Dnaaf1	4	0.74038	0.996969	14581	1	0.53185	0.03215	0.58967	1100	2	0.53185
Bbs12	4	0.98594	1	19190	0	0.57216	0.03215	0.58967	1101	3	0.57216
Mycn	4	0.86924	1	16962	0	0.47152	0.03215	0.58967	1102	3	0.47152
Nlrc5	4	0.96227	1	18772	0	0.35118	0.03215	0.58967	1103	3	0.35118
Cyp4f15	4	0.25409	0.858277	5927	1	0.20445	0.03215	0.58967	1104	3	0.20445
Tcea1	4	0.95944	1	18708	0	0.50395	0.032326	0.58967	1105	3	0.50395
Crkl	4	0.85468	1	16757	0	0.53284	0.032326	0.58967	1106	2	0.53284
Lrguk	4	0.23677	0.858277	5389	2	0.18693	0.032326	0.58967	1107	2	0.18693
Slc2a6	4	0.91751	1	17818	0	0.43931	0.032741	0.58967	1108	2	0.43931
Cbll1	4	0.66563	0.97656	13397	1	0.41529	0.032742	0.58967	1109	2	0.41529
Olfr559	4	0.83161	0.999993	16307	0	0.45998	0.032793	0.58967	1110	3	0.45998
Iqsec3	4	0.49501	0.933487	10250	1	0.29933	0.032793	0.58967	1111	3	0.29933
Fbn1	4	0.22527	0.858277	5198	2	0.063453	0.032793	0.58967	1112	2	0.063453
Trip10	4	0.089836	0.814055	2214	3	-0.23601	0.032793	0.58967	1113	1	-0.23601
Polr1c	4	0.095036	0.814055	2287	2	-1.1227	0.032793	0.58967	1114	1	-1.1227
S100a3	4	0.23454	0.858277	5378	2	0.0050047	0.03297	0.58967	1115	1	0.0050047
Cnfn	4	0.59053	0.936408	12404	1	0.31285	0.03297	0.58967	1116	2	0.31285
Lpgat1	4	0.8429	0.999993	16493	0	0.42536	0.03297	0.58967	1117	3	0.42536
Nwd1	4	0.24231	0.858277	5531	2	0.12279	0.03297	0.58967	1118	1	0.12279
Rundc3a	4	0.93301	1	18138	0	0.41108	0.03297	0.58967	1119	3	0.41108
2700049A03Rik	4	0.98748	1	19223	0	0.48335	0.03297	0.58967	1120	3	0.48335
Snx16	4	0.79625	0.996969	15643	0	0.36322	0.03297	0.58967	1121	1	0.36322
Dhdds	4	0.38467	0.933487	8037	1	0.41014	0.03297	0.58967	1122	3	0.41014
Ccdc109b	4	0.9215	1	17890	0	0.31785	0.03297	0.58967	1123	3	0.31785
Pdzd4	4	0.96627	1	18836	0	0.45398	0.03297	0.58967	1124	3	0.45398
Gm884	4	0.25409	0.858277	5915	2	0.12193	0.03297	0.58967	1125	2	0.12193
Crh	4	0.61188	0.949659	12629	1	0.22953	0.03297	0.58967	1126	2	0.22953
Kars	4	0.69601	0.991272	13779	1	0.10484	0.03297	0.58967	1127	2	0.10484
Tas2r126	4	0.95867	1	18676	0	0.4181	0.03297	0.58967	1128	3	0.4181
Gm438	4	0.58134	0.933487	12273	1	0.29316	0.03297	0.58967	1129	3	0.29316
Rbm47	4	0.98863	1	19248	0	0.45377	0.03297	0.58967	1130	3	0.45377
Ccr7	4	0.86192	1	16817	0	0.43257	0.03297	0.58967	1131	2	0.43257
Wdr78	4	0.1345	0.824346	3263	2	-0.50295	0.03297	0.58967	1132	1	-0.50295
Slc37a3	4	0.76266	0.996969	14892	1	0.36652	0.032971	0.58967	1133	3	0.36652
Prr32	4	0.10148	0.814055	2450	1	-0.85995	0.032971	0.58967	1134	1	-0.85995
Trmt10c	4	0.96659	1	18843	0	0.41715	0.032971	0.58967	1135	3	0.41715
Kansl2	4	0.4049	0.933487	8422	1	-0.0039011	0.032972	0.58967	1136	3	-0.0039011
Il22ra2	4	0.60772	0.949659	12529	1	0.28894	0.032972	0.58967	1137	2	0.28894
Mkks	4	0.91015	1	17679	0	0.44604	0.032972	0.58967	1138	3	0.44604
Lysmd1	4	0.22527	0.858277	5191	2	0.10721	0.03315	0.591849	1139	2	0.10721
BC117090	4	0.071646	0.722828	1991	1	0.24131	0.033151	0.591849	1140	3	0.24131
Galnt1	4	0.49367	0.933487	10214	1	0.2402	0.033785	0.599048	1141	3	0.2402
Nap1l2	4	0.049853	0.668655	1472	3	0.060586	0.033785	0.599048	1142	1	0.060586
Gm7694	4	0.95677	1	18623	0	0.41351	0.033785	0.599048	1143	3	0.41351
4931406P16Rik	4	0.88408	1	17219	0	0.4662	0.033785	0.599048	1144	2	0.4662
2410016O06Rik	4	0.62581	0.954976	12872	1	0.25065	0.033785	0.599048	1145	3	0.25065
Cox4i2	4	0.048734	0.668655	1431	2	-0.10589	0.033785	0.599048	1146	2	-0.10589
Zfp820	4	0.54701	0.933487	11435	1	0.24986	0.033786	0.599048	1147	2	0.24986
Sntn	4	0.68301	0.984775	13627	1	0.33713	0.033786	0.599048	1148	1	0.33713
Proc	4	0.64579	0.965142	13148	1	0.24259	0.033977	0.600619	1149	2	0.24259
Gmip	4	0.50408	0.933487	10454	1	0.16414	0.034135	0.600619	1150	1	0.16414
Rabgap1l	4	0.93404	1	18163	0	0.40911	0.034136	0.600619	1151	3	0.40911
Klrb1a	4	0.32906	0.914495	7219	2	0.13326	0.034136	0.600619	1152	2	0.13326
Slc39a5	4	0.45215	0.933487	9420	2	0.26794	0.034136	0.600619	1153	2	0.26794
Zfp438	4	0.99024	1	19296	0	0.59446	0.034136	0.600619	1154	3	0.59446
Pafah1b3	4	0.93867	1	18249	0	0.31272	0.034136	0.600619	1155	3	0.31272
Stk26	4	0.83156	0.999993	16284	0	0.52479	0.034136	0.600619	1156	3	0.52479
Gnl3l	4	0.096362	0.814055	2378	2	-0.94004	0.034136	0.600619	1157	1	-0.94004
Gsta2	4	0.8777	1	17133	0	0.41068	0.034554	0.602862	1158	3	0.41068
Tmem108	4	0.74038	0.996969	14566	1	0.26587	0.034554	0.602862	1159	1	0.26587
Ppt2	4	0.91015	1	17701	0	0.36261	0.034555	0.602862	1160	3	0.36261
Ptpre	4	0.82719	0.999993	16196	0	0.45301	0.034555	0.602862	1161	3	0.45301
Apex1	4	0.64071	0.962392	13073	1	0.2901	0.034555	0.602862	1162	3	0.2901
Gdf2	4	0.47423	0.933487	9842	2	0.41502	0.034555	0.602862	1163	2	0.41502
Krtap20-2	4	0.97969	1	19094	0	0.50048	0.034555	0.602862	1164	3	0.50048
Olfr52	4	0.53564	0.933487	11165	1	0.10005	0.034555	0.602862	1165	2	0.10005
Usp9x	4	0.84593	0.999993	16586	0	0.5776	0.034555	0.602862	1166	2	0.5776
Fastkd3	4	0.1515	0.854293	3562	1	0.22475	0.034555	0.602862	1167	2	0.22475
Cdkn1a	4	0.50886	0.933487	10619	1	0.29914	0.03536	0.614831	1168	3	0.29914
Numb	4	0.58125	0.933487	12254	1	0.090671	0.03536	0.614831	1169	3	0.090671
Gas6	4	0.96227	1	18774	0	0.45972	0.03536	0.614831	1170	1	0.45972
Vmn2r55	4	0.82602	0.999993	16126	0	0.28375	0.03536	0.614831	1171	3	0.28375
Copb1	4	0.94796	1	18452	0	0.56952	0.03554	0.615882	1172	3	0.56952
Mal	4	0.57942	0.933487	12154	1	0.48547	0.03554	0.615882	1173	3	0.48547
Ppox	4	0.57473	0.933487	12012	1	0.30215	0.03554	0.615882	1174	3	0.30215
Sod2	4	0.42496	0.933487	8796	1	0.5018	0.03554	0.615882	1175	3	0.5018
Ckb	4	0.74425	0.996969	14600	1	0.6511	0.035742	0.616232	1176	1	0.6511
Chek1	4	0.12542	0.823148	3059	3	-1.6158	0.035743	0.616232	1177	1	-1.6158
Trim21	4	0.17618	0.854293	4132	1	0.11774	0.035743	0.616232	1178	2	0.11774
Rpl6	4	0.28634	0.892512	6369	2	-0.85761	0.035798	0.616232	1179	1	-0.85761
Resp18	4	0.46559	0.933487	9708	2	0.10214	0.035798	0.616232	1180	1	0.10214
Cldn10	4	0.39183	0.933487	8137	1	0.41251	0.035798	0.616232	1181	3	0.41251
Dnaaf5	4	0.99232	1	19359	0	0.50304	0.035798	0.616232	1182	3	0.50304
Ccnk	4	0.87177	1	17048	0	0.80423	0.036246	0.617085	1183	2	0.80423
Eif3m	4	0.2589	0.862758	6047	1	-0.31896	0.036247	0.617085	1184	2	-0.31896
Stam2	4	0.63536	0.959495	13021	1	0.26583	0.036444	0.617085	1185	2	0.26583
4933412E24Rik	4	0.59068	0.936408	12430	1	0.40582	0.036444	0.617085	1186	3	0.40582
Supt5	4	0.32355	0.904706	7155	1	-0.31116	0.036444	0.617085	1187	1	-0.31116
Tal1	4	0.31295	0.899496	6966	1	0.45202	0.036444	0.617085	1188	3	0.45202
Stat4	4	0.4059	0.933487	8466	1	0.15323	0.036444	0.617085	1189	3	0.15323
Cps1	4	0.54004	0.933487	11264	1	0.2637	0.036444	0.617085	1190	2	0.2637
Hp1bp3	4	0.91692	1	17801	0	0.37	0.036444	0.617085	1191	3	0.37
4932411N23Rik	4	0.75999	0.996969	14800	1	0.20935	0.036444	0.617085	1192	1	0.20935
Mpp4	4	0.96021	1	18734	0	0.46266	0.036445	0.617085	1193	3	0.46266
Enpp1	4	0.85468	1	16736	0	0.45651	0.036445	0.617085	1194	3	0.45651
Cpm	4	0.91751	1	17815	0	0.36133	0.036445	0.617085	1195	3	0.36133
Marveld1	4	0.69074	0.989446	13686	1	0.29343	0.036445	0.617085	1196	2	0.29343
Pqbp1	4	0.90816	1	17641	0	0.48114	0.036445	0.617085	1197	3	0.48114
1700047I17Rik2	4	0.72794	0.995935	14293	1	0.47922	0.036445	0.617085	1198	3	0.47922
Zbed5	4	0.96353	1	18789	0	0.47544	0.036445	0.617085	1199	3	0.47544
Dclre1c	4	0.32901	0.914495	7215	1	0.063401	0.036445	0.617085	1200	1	0.063401
Olfr175-ps1	4	0.65372	0.970416	13234	1	0.29969	0.036445	0.617085	1201	2	0.29969
Zfp704	4	0.96655	1	18841	0	0.46429	0.036445	0.617085	1202	3	0.46429
Gm5634	4	0.86377	1	16848	0	0.5627	0.03682	0.622423	1203	3	0.5627
Anapc13	4	0.91808	1	17832	0	0.37592	0.03682	0.622423	1204	3	0.37592
Sp140	4	0.57984	0.933487	12195	1	0.51089	0.037233	0.626674	1205	2	0.51089
Lbhd1	4	0.58514	0.935994	12308	1	0.27197	0.037233	0.626674	1206	3	0.27197
Myo5b	4	0.82602	0.999993	16125	0	0.28701	0.037233	0.626674	1207	1	0.28701
Rpl26	4	0.51214	0.933487	10783	1	-0.33971	0.037675	0.626674	1208	1	-0.33971
Cylc2	4	0.68557	0.987014	13638	1	0.35238	0.037675	0.626674	1209	3	0.35238
Olfr846	4	0.85169	1	16660	0	0.49673	0.037676	0.626674	1210	3	0.49673
Vipr2	4	0.55783	0.933487	11615	1	0.38343	0.037676	0.626674	1211	3	0.38343
Sla	4	0.7874	0.996969	15359	0	0.23279	0.037676	0.626674	1212	1	0.23279
Defb13	4	0.97345	1	18942	0	0.40352	0.037678	0.626674	1213	3	0.40352
Marco	4	0.57341	0.933487	11983	1	0.31688	0.037678	0.626674	1214	3	0.31688
Arhgef37	4	0.77728	0.996969	15190	0	0.22463	0.037678	0.626674	1215	3	0.22463
Zc3h12b	4	0.94882	1	18482	0	0.45575	0.037678	0.626674	1216	2	0.45575
3110043O21Rik	4	0.68433	0.986252	13631	1	0.23409	0.037678	0.626674	1217	2	0.23409
Mettl1	4	0.70907	0.994064	14005	1	0.43549	0.037678	0.626674	1218	3	0.43549
Ddx31	4	0.12542	0.823148	3084	1	-0.070286	0.037678	0.626674	1219	1	-0.070286
Vmn2r73	4	0.38446	0.933487	7989	1	0.27058	0.037678	0.626674	1220	3	0.27058
Krt2	4	0.39848	0.933487	8276	1	0.1792	0.037678	0.626674	1221	3	0.1792
4930415O20Rik	4	0.56049	0.933487	11649	1	0.20196	0.037678	0.626674	1222	1	0.20196
Grk1	4	0.32541	0.908455	7188	1	0.090685	0.037678	0.626674	1223	2	0.090685
Defb39	4	0.51885	0.933487	10868	1	0.22167	0.037678	0.626674	1224	2	0.22167
Lgi4	4	0.93967	1	18268	0	0.33208	0.03788	0.629023	1225	3	0.33208
Actr8	4	0.72386	0.995935	14223	1	0.50324	0.03788	0.629023	1226	2	0.50324
Setd5	4	0.94349	1	18334	0	0.49006	0.038327	0.634929	1227	3	0.49006
Apoa4	4	0.51345	0.933487	10800	1	0.30675	0.038328	0.634929	1228	3	0.30675
Zdhhc13	4	0.51032	0.933487	10633	1	0.2207	0.038328	0.634929	1229	2	0.2207
Olfr1395	4	0.6629	0.975982	13319	1	0.1566	0.041346	0.676697	1230	1	0.1566
Cd34	4	0.18798	0.858277	4407	2	0.037345	0.041346	0.676697	1231	2	0.037345
Rusc1	4	0.43101	0.933487	8961	1	0.2274	0.041346	0.676697	1232	2	0.2274
4933402D24Rik	4	0.55532	0.933487	11604	1	0.37208	0.041346	0.676697	1233	3	0.37208
Arl11	4	0.57291	0.933487	11943	1	0.20724	0.041346	0.676697	1234	2	0.20724
Uck2	4	0.95378	1	18558	0	0.39102	0.041346	0.676697	1235	3	0.39102
Ap5s1	4	0.21768	0.858277	5066	2	0.027678	0.041346	0.676697	1236	2	0.027678
Srsf4	4	0.43218	0.933487	9011	2	0.20209	0.041346	0.676697	1237	1	0.20209
Lect1	4	0.37182	0.933487	7858	1	0.24799	0.041346	0.676697	1238	2	0.24799
Sap25	4	0.29143	0.892512	6523	1	0.20624	0.041346	0.676697	1239	3	0.20624
Lix1l	4	0.57767	0.933487	12084	1	0.32908	0.041346	0.676697	1240	3	0.32908
Dpyd	4	0.78876	0.996969	15431	0	0.30955	0.041545	0.676697	1241	1	0.30955
Xdh	4	0.23389	0.858277	5309	1	0.34688	0.041545	0.676697	1242	3	0.34688
Fgf20	4	0.074894	0.748005	2025	1	0.16735	0.041545	0.676697	1243	3	0.16735
Gja1	4	0.52446	0.933487	10958	1	0.34111	0.041546	0.676697	1244	2	0.34111
Pgm1	4	0.9271	1	18012	0	0.50088	0.041546	0.676697	1245	3	0.50088
Hoxa10	4	0.95173	1	18535	0	0.4501	0.041546	0.676697	1246	2	0.4501
Cfap20	4	0.72113	0.995935	14186	1	0.37468	0.041546	0.676697	1247	2	0.37468
Mospd3	4	0.84893	1	16634	0	0.29897	0.041978	0.676697	1248	3	0.29897
Rptor	4	0.83366	0.999993	16331	0	0.4546	0.041978	0.676697	1249	3	0.4546
Pomc	4	0.79008	0.996969	15542	0	0.40306	0.041979	0.676697	1250	2	0.40306
Mvb12b	4	0.95867	1	18677	0	0.49599	0.041979	0.676697	1251	3	0.49599
Snrpe	4	0.73362	0.996969	14439	1	1.0051	0.041979	0.676697	1252	2	1.0051
Vmn1r228	4	0.47839	0.933487	9979	1	0.15152	0.041979	0.676697	1253	2	0.15152
Ms4a3	4	0.91751	1	17816	0	0.43768	0.041979	0.676697	1254	3	0.43768
Vmn2r12	4	0.76404	0.996969	14916	1	0.45844	0.04198	0.676697	1255	3	0.45844
Ppm1j	4	0.59068	0.936408	12422	1	0.34066	0.042191	0.676697	1256	3	0.34066
Olfr55	4	0.30594	0.892512	6884	2	-0.033103	0.042191	0.676697	1257	2	-0.033103
Gtf2f2	4	0.59193	0.937251	12432	1	0.40024	0.042191	0.676697	1258	3	0.40024
Ccdc34	4	0.94657	1	18407	0	0.4002	0.042191	0.676697	1259	2	0.4002
Setd4	4	0.9244	1	17930	0	0.45399	0.042191	0.676697	1260	3	0.45399
Ifnl2	4	0.53122	0.933487	11066	1	0.23358	0.042191	0.676697	1261	3	0.23358
Rhox4d	4	0.90108	1	17453	0	0.42488	0.042191	0.676697	1262	2	0.42488
Nipal1	4	0.92881	1	18084	0	0.54478	0.042191	0.676697	1263	3	0.54478
Plekho2	4	0.40595	0.933487	8470	2	0.3597	0.042191	0.676697	1264	2	0.3597
Hsd17b13	4	0.13297	0.824346	3205	1	0.10149	0.042191	0.676697	1265	2	0.10149
Gabrr2	4	0.85179	1	16680	0	0.44557	0.042191	0.676697	1266	3	0.44557
Hyal1	4	0.31736	0.901969	7056	1	0.14128	0.042191	0.676697	1267	3	0.14128
Psg27	4	0.96419	1	18801	0	0.4861	0.042191	0.676697	1268	3	0.4861
Tmem45a2	4	0.28634	0.892512	6370	2	0.15728	0.042191	0.676697	1269	2	0.15728
Gm10100	4	0.77044	0.996969	14985	1	0.37722	0.042191	0.676697	1270	3	0.37722
Rimkla	4	0.56604	0.933487	11822	1	0.29981	0.04268	0.680842	1271	3	0.29981
Itgb3bp	4	0.28634	0.892512	6372	2	0.12896	0.04268	0.680842	1272	2	0.12896
Jph1	4	0.97396	1	18955	0	0.40934	0.04268	0.680842	1273	3	0.40934
Zdhhc16	4	0.52157	0.933487	10885	1	0.24028	0.04268	0.680842	1274	2	0.24028
Prpf4b	4	0.97531	1	19000	0	0.96687	0.04268	0.680842	1275	3	0.96687
Ctss	4	0.33627	0.919788	7297	1	0.24214	0.04268	0.680842	1276	2	0.24214
Abcg4	4	0.56884	0.933487	11906	1	0.32424	0.04268	0.680842	1277	2	0.32424
Magea3	4	0.50881	0.933487	10605	1	0.21787	0.04318	0.680894	1278	3	0.21787
Fbln2	4	0.48801	0.933487	10101	1	0.19427	0.04318	0.680894	1279	1	0.19427
Try5	4	0.77065	0.996969	15038	0	0.26126	0.04318	0.680894	1280	2	0.26126
Zranb2	4	0.52163	0.933487	10893	1	0.3689	0.04318	0.680894	1281	2	0.3689
Actl11	4	0.11938	0.819142	2954	1	-0.0094892	0.04318	0.680894	1282	2	-0.0094892
Cox5a	4	0.75086	0.996969	14696	1	0.29293	0.043375	0.680894	1283	3	0.29293
Pou3f3	4	0.9411	1	18296	0	0.57404	0.043375	0.680894	1284	3	0.57404
Btf3	4	0.87345	1	17060	0	0.45925	0.043375	0.680894	1285	2	0.45925
Alad	4	0.70508	0.992977	13929	1	0.2308	0.043375	0.680894	1286	3	0.2308
Gorasp2	4	0.75091	0.996969	14703	1	0.31921	0.043375	0.680894	1287	3	0.31921
Uxt	4	0.81173	0.999993	15889	0	0.42287	0.043375	0.680894	1288	2	0.42287
2610008E11Rik	4	0.4991	0.933487	10307	1	0.35856	0.043375	0.680894	1289	3	0.35856
Kcnd1	4	0.20952	0.858277	4800	2	-0.042148	0.043375	0.680894	1290	2	-0.042148
Akap11	4	0.52191	0.933487	10936	1	0.30517	0.043375	0.680894	1291	3	0.30517
Alkbh7	4	0.56599	0.933487	11788	1	0.2009	0.043375	0.680894	1292	3	0.2009
Abca3	4	0.97906	1	19071	0	0.45864	0.043375	0.680894	1293	3	0.45864
Psmb10	4	0.93408	1	18176	0	0.33621	0.043375	0.680894	1294	3	0.33621
Cd69	4	0.84887	1	16631	0	0.33959	0.043375	0.680894	1295	3	0.33959
Insrr	4	0.25105	0.858277	5807	1	0.22955	0.043375	0.680894	1296	3	0.22955
Tcl1b4	4	0.50376	0.933487	10426	1	0.19371	0.043375	0.680894	1297	2	0.19371
Cd164	4	0.63125	0.956898	12942	1	0.15717	0.043375	0.680894	1298	3	0.15717
Clcf1	4	0.49929	0.933487	10331	1	0.3133	0.044101	0.687257	1299	2	0.3133
Dlk1	4	0.20889	0.858277	4724	2	-0.13931	0.044101	0.687257	1300	2	-0.13931
Kcnj2	4	0.9072	1	17542	0	0.42623	0.044101	0.687257	1301	1	0.42623
Eomes	4	0.47973	0.933487	9991	1	0.15135	0.044102	0.687257	1302	3	0.15135
Map3k14	4	0.29143	0.892512	6525	1	0.1551	0.044102	0.687257	1303	1	0.1551
Ywhaz	4	0.99272	1	19365	0	0.50843	0.044102	0.687257	1304	3	0.50843
Ramp2	4	0.51037	0.933487	10638	1	0.45712	0.044102	0.687257	1305	1	0.45712
Clcn4-2	4	0.98876	1	19253	0	0.44353	0.044102	0.687257	1306	3	0.44353
Tcp11l1	4	0.95858	1	18665	0	0.33496	0.044102	0.687257	1307	3	0.33496
Ccdc24	4	0.64704	0.965142	13153	1	0.33142	0.044312	0.687257	1308	3	0.33142
Tmprss15	4	0.98894	1	19265	0	0.6223	0.044312	0.687257	1309	3	0.6223
Wdr86	4	0.27473	0.885463	6239	1	0.23826	0.044312	0.687257	1310	3	0.23826
Dut	4	0.15934	0.854293	3739	2	-0.72381	0.044312	0.687257	1311	1	-0.72381
Rnf180	4	0.21708	0.858277	5008	1	-0.53238	0.044312	0.687257	1312	3	-0.53238
Efna2	4	0.84882	1	16628	0	0.49363	0.044312	0.687257	1313	3	0.49363
Ago2	4	0.92607	1	17976	0	0.50588	0.044312	0.687257	1314	3	0.50588
Sfn	4	0.93038	1	18115	0	0.72562	0.044809	0.688304	1315	3	0.72562
Sgcb	4	0.69735	0.991272	13810	1	0.29729	0.04481	0.688304	1316	3	0.29729
Olfr1436	4	0.7986	0.996969	15677	0	0.31994	0.045009	0.688304	1317	3	0.31994
Ccdc66	4	0.94485	1	18364	0	0.36059	0.045056	0.688304	1318	3	0.36059
Apol9a	4	0.83151	0.999993	16278	0	0.29026	0.045058	0.688304	1319	2	0.29026
Ccdc3	4	0.97812	1	19056	0	0.34232	0.045058	0.688304	1320	3	0.34232
Pcdhb11	4	0.31486	0.901418	7002	2	-0.08144	0.045058	0.688304	1321	2	-0.08144
Srebf2	4	0.80111	0.997405	15763	0	0.37956	0.045058	0.688304	1322	3	0.37956
Ilf3	4	0.74038	0.996969	14563	1	0.37387	0.045105	0.688304	1323	2	0.37387
Cpt2	4	0.57291	0.933487	11944	1	0.368	0.045105	0.688304	1324	3	0.368
Kin	4	0.19113	0.858277	4440	2	-0.19344	0.045302	0.688304	1325	2	-0.19344
Nanos3	4	0.2487	0.858277	5726	1	0.212	0.045302	0.688304	1326	2	0.212
Klk1b9	4	0.47814	0.933487	9941	1	0.16531	0.045302	0.688304	1327	1	0.16531
Odc1	4	0.97129	1	18914	0	0.46566	0.045302	0.688304	1328	3	0.46566
Pdzd2	4	0.92096	1	17887	0	0.51008	0.045302	0.688304	1329	3	0.51008
Msmp	4	0.52868	0.933487	11029	1	0.31112	0.045302	0.688304	1330	3	0.31112
Tas2r134	4	0.096677	0.814055	2392	1	0.18718	0.045343	0.688304	1331	2	0.18718
Rnf125	4	0.089836	0.814055	2218	1	0.40014	0.045345	0.688304	1332	3	0.40014
Scn4b	4	0.97076	1	18910	0	0.35087	0.045345	0.688304	1333	3	0.35087
Gcdh	4	0.95461	1	18573	0	0.35656	0.045345	0.688304	1334	3	0.35656
Gm21951	4	0.51037	0.933487	10659	1	0.31698	0.045345	0.688304	1335	2	0.31698
Pou5f1	4	0.72947	0.995935	14379	1	0.26978	0.045345	0.688304	1336	1	0.26978
Olfr70	4	0.64845	0.966271	13195	1	0.36499	0.045345	0.688304	1337	3	0.36499
Zfp773	4	0.7705	0.996969	15010	1	0.29728	0.045345	0.688304	1338	3	0.29728
Kntc1	4	0.89164	1	17308	0	0.37907	0.045345	0.688304	1339	3	0.37907
Gm12942	4	0.90816	1	17651	0	0.46575	0.045345	0.688304	1340	3	0.46575
Ldhb	4	0.95461	1	18584	0	0.43051	0.04558	0.688832	1341	3	0.43051
Olfr490	4	0.47834	0.933487	9972	1	0.55564	0.04558	0.688832	1342	2	0.55564
Echdc2	4	0.50379	0.933487	10436	1	0.29263	0.04558	0.688832	1343	2	0.29263
Acot4	4	0.58919	0.936408	12388	1	0.12706	0.04558	0.688832	1344	1	0.12706
Tuba3a	4	0.99048	1	19303	0	0.4907	0.04558	0.688832	1345	3	0.4907
Gm648	4	0.47839	0.933487	9977	1	0.33805	0.04558	0.688832	1346	3	0.33805
Il2	4	0.27608	0.886093	6271	2	0.071553	0.045797	0.689597	1347	2	0.071553
Spag11b	4	0.90826	1	17672	0	0.31695	0.045797	0.689597	1348	2	0.31695
Rilpl2	4	0.10477	0.814055	2550	1	0.031412	0.045797	0.689597	1349	3	0.031412
Podxl	4	0.8409	0.999993	16467	0	0.45655	0.045797	0.689597	1350	3	0.45655
Wbp4	4	0.66558	0.97656	13385	1	0.51498	0.045797	0.689597	1351	3	0.51498
1110059E24Rik	4	0.9779	1	19053	0	0.49535	0.046812	0.701818	1352	3	0.49535
Gm4951	4	0.52191	0.933487	10941	1	0.20511	0.046812	0.701818	1353	2	0.20511
Clmn	4	0.037892	0.624714	1225	1	-0.051944	0.046813	0.701818	1354	3	-0.051944
C87977	4	0.40046	0.933487	8329	2	0.22999	0.046813	0.701818	1355	2	0.22999
Foxf2	4	0.86377	1	16835	0	0.35986	0.046813	0.701818	1356	3	0.35986
Pigf	4	0.84295	0.999993	16510	0	0.3888	0.046813	0.701818	1357	3	0.3888
Mlst8	4	0.89757	1	17416	0	0.33153	0.049764	0.734748	1358	3	0.33153
B3gnt8	4	0.56604	0.933487	11816	1	0.34812	0.049764	0.734748	1359	1	0.34812
Btbd11	4	0.2446	0.858277	5616	2	0.13777	0.049764	0.734748	1360	1	0.13777
Olfr816	4	0.106	0.814055	2589	1	0.24411	0.049764	0.734748	1361	2	0.24411
Fbxw5	4	0.56067	0.933487	11689	1	0.33405	0.049764	0.734748	1362	2	0.33405
Olfr1079	4	0.02555	0.57225	892	2	0.092767	0.049764	0.734748	1363	2	0.092767
Shroom1	4	0.0031596	0.333241	193	3	-0.61346	0.049764	0.734748	1364	1	-0.61346
Dgki	4	0.92445	1	17961	0	0.57249	0.050253	0.734748	1365	3	0.57249
Ufd1l	4	0.48796	0.933487	10090	1	-0.12423	0.050253	0.734748	1366	1	-0.12423
Ttll5	4	0.93773	1	18240	0	0.3182	0.050253	0.734748	1367	3	0.3182
Slc9b1	4	0.97947	1	19086	0	0.58433	0.050253	0.734748	1368	3	0.58433
Il13ra1	4	0.90319	1	17491	0	0.40218	0.050254	0.734748	1369	2	0.40218
Gm7102	4	0.56878	0.933487	11883	1	0.20226	0.050254	0.734748	1370	3	0.20226
Sepn1	4	0.95825	1	18649	0	0.49983	0.050254	0.734748	1371	2	0.49983
Vwce	4	0.94708	1	18438	0	0.34562	0.050254	0.734748	1372	3	0.34562
Echs1	4	0.93458	1	18185	0	0.32309	0.050254	0.734748	1373	3	0.32309
Spata31d1c	4	0.87006	1	16990	0	0.39113	0.050254	0.734748	1374	2	0.39113
Tnfrsf4	4	0.51058	0.933487	10732	1	0.10482	0.050254	0.734748	1375	1	0.10482
Lgmn	4	0.51214	0.933487	10791	1	0.32292	0.050463	0.734748	1376	2	0.32292
Vmn2r35	4	0.85922	1	16797	0	0.452	0.050463	0.734748	1377	3	0.452
Olfr304	4	0.78891	0.996969	15495	0	0.32905	0.050464	0.734748	1378	1	0.32905
Akr1c6	4	0.25414	0.858277	5945	2	0.19937	0.050464	0.734748	1379	2	0.19937
Lzts2	4	0.75091	0.996969	14699	1	0.31909	0.050464	0.734748	1380	3	0.31909
Lefty1	4	0.84893	1	16637	0	0.30314	0.050464	0.734748	1381	2	0.30314
Sh3bp5l	4	0.91015	1	17711	0	0.39091	0.050464	0.734748	1382	3	0.39091
Tm9sf1	4	0.56322	0.933487	11704	1	0.21542	0.050464	0.734748	1383	1	0.21542
Ppp2cb	4	0.69074	0.989446	13682	1	0.35938	0.050464	0.734748	1384	2	0.35938
Dnaja3	4	0.84594	0.999993	16609	0	0.51623	0.050464	0.734748	1385	2	0.51623
Tagln2	4	0.85077	1	16659	0	0.34396	0.050464	0.734748	1386	3	0.34396
Igfbpl1	4	0.18504	0.858277	4290	1	0.14911	0.050464	0.734748	1387	3	0.14911
Slc6a6	4	0.60772	0.949659	12553	1	0.40092	0.050464	0.734748	1388	2	0.40092
Gpn2	4	0.67357	0.978312	13483	1	0.21094	0.050465	0.734748	1389	1	0.21094
Olfr1501	4	0.40046	0.933487	8332	1	0.21029	0.050465	0.734748	1390	3	0.21029
Tssc1	4	0.97906	1	19069	0	0.37247	0.050465	0.734748	1391	3	0.37247
Ulbp1	4	0.065775	0.722828	1756	2	-0.038534	0.050465	0.734748	1392	1	-0.038534
Dnajc4	4	0.54859	0.933487	11528	1	0.37703	0.050465	0.734748	1393	3	0.37703
Prrc1	4	0.81618	0.999993	15938	0	0.2706	0.050466	0.734748	1394	2	0.2706
Tmem165	4	0.73894	0.996969	14507	1	0.25883	0.050466	0.734748	1395	3	0.25883
Mfap2	4	0.1874	0.858277	4388	1	0.11272	0.050466	0.734748	1396	2	0.11272
Defb36	4	0.43111	0.933487	8974	1	0.14857	0.050466	0.734748	1397	1	0.14857
Suv39h2	4	0.47989	0.933487	10021	1	0.23258	0.050466	0.734748	1398	3	0.23258
Mbtd1	4	0.76134	0.996969	14828	1	0.4773	0.050699	0.737105	1399	2	0.4773
Wdr77	4	0.86377	1	16855	0	0.43315	0.0507	0.737105	1400	3	0.43315
Eif2d	4	0.91751	1	17825	0	0.48997	0.050924	0.73985	1401	3	0.48997
Ptprcap	4	0.4176	0.933487	8658	1	0.19412	0.053872	0.749936	1402	3	0.19412
Slc7a6os	4	0.91868	1	17850	0	0.40958	0.053872	0.749936	1403	3	0.40958
Unc93b1	4	0.73222	0.996969	14421	1	0.322	0.053872	0.749936	1404	2	0.322
Olfr910	4	0.41277	0.933487	8583	1	0.18083	0.053872	0.749936	1405	2	0.18083
Slc39a6	4	0.72794	0.995935	14286	1	0.37626	0.053872	0.749936	1406	3	0.37626
Tlx2	4	0.98271	1	19123	0	0.46869	0.053872	0.749936	1407	3	0.46869
Pcdhga2	4	0.94713	1	18441	0	0.38613	0.053872	0.749936	1408	3	0.38613
Olfr1016	4	0.94299	1	18317	0	0.57631	0.053872	0.749936	1409	3	0.57631
B4galt4	4	0.43898	0.933487	9140	1	0.11804	0.053873	0.749936	1410	1	0.11804
Klhdc3	4	0.85468	1	16724	0	0.33626	0.053873	0.749936	1411	2	0.33626
Prr22	4	0.91751	1	17810	0	0.3465	0.053873	0.749936	1412	2	0.3465
Pde1a	4	0.42505	0.933487	8819	1	0.20897	0.053873	0.749936	1413	3	0.20897
Vmn1r70	4	0.57984	0.933487	12197	1	0.22191	0.053873	0.749936	1414	3	0.22191
Exoc5	4	0.82943	0.999993	16240	0	0.50493	0.053873	0.749936	1415	3	0.50493
Ugt2b5	4	0.88416	1	17239	0	0.43736	0.053873	0.749936	1416	3	0.43736
Mal2	4	0.70124	0.992977	13848	1	0.34023	0.053873	0.749936	1417	2	0.34023
Vapb	4	0.49065	0.933487	10142	1	0.33521	0.053873	0.749936	1418	2	0.33521
Pspc1	4	0.87005	1	16975	0	0.41025	0.053873	0.749936	1419	3	0.41025
Zfyve28	4	0.93247	1	18132	0	0.3478	0.053922	0.749936	1420	3	0.3478
Gne	4	0.43111	0.933487	8989	1	0.2072	0.053922	0.749936	1421	2	0.2072
Derl3	4	0.81839	0.999993	15984	0	0.32412	0.053922	0.749936	1422	2	0.32412
Homer2	4	0.55006	0.933487	11574	1	0.25543	0.053969	0.749936	1423	1	0.25543
Map7d1	4	0.93458	1	18187	0	0.58165	0.053969	0.749936	1424	3	0.58165
Kcnmb1	4	0.81834	0.999993	15976	0	0.60825	0.053969	0.749936	1425	3	0.60825
Prpf40a	4	0.95677	1	18629	0	0.78507	0.053969	0.749936	1426	2	0.78507
Adnp	4	0.49501	0.933487	10231	1	0.065038	0.053969	0.749936	1427	1	0.065038
Xrcc3	4	0.91516	1	17778	0	0.37387	0.053969	0.749936	1428	3	0.37387
Slc22a20	4	0.76271	0.996969	14899	1	0.29722	0.053969	0.749936	1429	2	0.29722
Bpnt1	4	0.76266	0.996969	14896	1	0.25916	0.053969	0.749936	1430	2	0.25916
Rtp4	4	0.97345	1	18938	0	0.40106	0.056925	0.749936	1431	3	0.40106
Dap	4	0.8429	0.999993	16474	0	0.35154	0.057158	0.749936	1432	2	0.35154
B4galnt2	4	0.95867	1	18671	0	0.48325	0.057384	0.749936	1433	1	0.48325
Cks1brt	4	0.96518	1	18810	0	0.51496	0.057384	0.749936	1434	3	0.51496
Olfr1387	4	0.82943	0.999993	16232	0	0.47674	0.057384	0.749936	1435	2	0.47674
Olfr576	4	0.98324	1	19130	0	0.44105	0.057384	0.749936	1436	2	0.44105
Khdc3	4	0.7185	0.995935	14161	1	0.3941	0.057384	0.749936	1437	2	0.3941
Npy1r	4	0.28299	0.892512	6355	2	0.13091	0.057384	0.749936	1438	2	0.13091
Adgrd1	4	0.79372	0.996969	15593	0	0.36759	0.057384	0.749936	1439	3	0.36759
Esyt1	4	0.82602	0.999993	16140	0	0.51472	0.057384	0.749936	1440	2	0.51472
H1f0	4	0.62446	0.954976	12858	1	0.12935	0.057384	0.749936	1441	1	0.12935
Mettl18	4	0.40381	0.933487	8400	2	0.18336	0.057384	0.749936	1442	2	0.18336
Olfr723	4	0.80716	0.999993	15838	0	0.35202	0.057384	0.749936	1443	2	0.35202
Gpihbp1	4	0.57793	0.933487	12110	1	0.33767	0.057384	0.749936	1444	3	0.33767
Fam49a	4	0.53999	0.933487	11244	1	0.25272	0.057384	0.749936	1445	2	0.25272
Dvl3	4	0.98557	1	19175	0	0.46111	0.057384	0.749936	1446	3	0.46111
Tor1aip1	4	0.50078	0.933487	10358	1	0.20656	0.057385	0.749936	1447	2	0.20656
Apol11b	4	0.93037	1	18109	0	0.38003	0.057385	0.749936	1448	2	0.38003
Gm10413	4	0.98305	1	19127	0	0.53939	0.057385	0.749936	1449	3	0.53939
Olfr853	4	0.62586	0.954976	12876	1	0.34697	0.057385	0.749936	1450	3	0.34697
Acaa1a	4	0.61635	0.949659	12749	1	0.2672	0.057385	0.749936	1451	3	0.2672
Tmem123	4	0.34882	0.928698	7506	1	0.15829	0.057385	0.749936	1452	3	0.15829
Mctp2	4	0.64579	0.965142	13144	1	0.30618	0.057385	0.749936	1453	2	0.30618
Olfr821	4	0.69079	0.989446	13708	1	0.39094	0.057597	0.749936	1454	3	0.39094
Rhobtb3	4	0.60379	0.949659	12502	1	0.31228	0.057597	0.749936	1455	2	0.31228
Cnot11	4	0.17209	0.854293	3938	2	0.1242	0.057597	0.749936	1456	1	0.1242
Adgrg5	4	0.17618	0.854293	4123	2	0.11192	0.057597	0.749936	1457	2	0.11192
Zfp748	4	0.43683	0.933487	9111	2	0.017663	0.057597	0.749936	1458	2	0.017663
Lins	4	0.47973	0.933487	9998	1	0.29395	0.057597	0.749936	1459	2	0.29395
Aph1c	4	0.92039	1	17876	0	0.32009	0.057597	0.749936	1460	3	0.32009
Krtcap2	4	0.066764	0.722828	1816	3	-0.22455	0.057597	0.749936	1461	1	-0.22455
Mpp5	4	0.85468	1	16753	0	0.25312	0.057597	0.749936	1462	3	0.25312
Scrn1	4	0.45476	0.933487	9448	1	0.28303	0.057597	0.749936	1463	3	0.28303
Hmgn2	4	0.31295	0.899496	6978	1	0.18729	0.057597	0.749936	1464	2	0.18729
Bin1	4	0.62189	0.953919	12821	1	0.2661	0.057597	0.749936	1465	2	0.2661
Zfp646	4	0.98118	1	19109	0	0.51097	0.057597	0.749936	1466	3	0.51097
Chd6	4	0.95498	1	18591	0	0.44315	0.057598	0.749936	1467	2	0.44315
Gdap1l1	4	0.89164	1	17299	0	0.67664	0.057598	0.749936	1468	1	0.67664
Ankrd44	4	0.62174	0.953919	12801	1	0.30853	0.057846	0.749936	1469	2	0.30853
Spink3	4	0.92039	1	17871	0	0.33798	0.057846	0.749936	1470	3	0.33798
Hoxa4	4	0.95329	1	18542	0	0.49333	0.057846	0.749936	1471	2	0.49333
Tlcd1	4	0.90741	1	17618	0	0.71461	0.057846	0.749936	1472	3	0.71461
Spin4	4	0.99137	1	19329	0	0.40383	0.057846	0.749936	1473	3	0.40383
Slc8a3	4	0.97928	1	19076	0	0.51589	0.057846	0.749936	1474	3	0.51589
Tpm3	4	0.45211	0.933487	9393	2	0.14498	0.057846	0.749936	1475	2	0.14498
Med1	4	0.53122	0.933487	11065	1	0.20269	0.057846	0.749936	1476	2	0.20269
Wasf1	4	0.6498	0.96738	13204	1	0.38604	0.057846	0.749936	1477	2	0.38604
Camk2n1	4	0.89758	1	17417	0	0.39694	0.057846	0.749936	1478	3	0.39694
Atp6v0a1	4	0.53999	0.933487	11243	1	0.43517	0.057846	0.749936	1479	3	0.43517
Mapk1ip1l	4	0.94713	1	18447	0	0.40761	0.058075	0.749936	1480	3	0.40761
Fem1c	4	0.73093	0.995935	14409	1	0.31083	0.058075	0.749936	1481	3	0.31083
Mrap2	4	0.97812	1	19059	0	0.48549	0.058804	0.749936	1482	2	0.48549
Adam21	4	0.83994	0.999993	16450	0	0.40716	0.058804	0.749936	1483	3	0.40716
Mrgprf	4	0.75223	0.996969	14721	1	0.25977	0.059051	0.749936	1484	1	0.25977
Olfml2b	4	0.81168	0.999993	15882	0	0.27669	0.059051	0.749936	1485	1	0.27669
Ccdc155	4	0.84405	0.999993	16533	0	0.38273	0.059095	0.749936	1486	2	0.38273
Vmn1r94	4	0.42496	0.933487	8790	1	0.29533	0.059095	0.749936	1487	2	0.29533
Glod5	4	0.95368	1	18546	0	0.47439	0.059095	0.749936	1488	3	0.47439
Nrxn1	4	0.39849	0.933487	8296	1	0.28692	0.059095	0.749936	1489	2	0.28692
Syce1	4	0.11351	0.815421	2756	2	0.15052	0.059095	0.749936	1490	2	0.15052
Bhmt2	4	0.19172	0.858277	4446	1	0.26954	0.059095	0.749936	1491	3	0.26954
Zfp612	4	0.41489	0.933487	8616	1	0.13995	0.059095	0.749936	1492	3	0.13995
Ercc6	4	0.61492	0.949659	12681	1	0.38893	0.059095	0.749936	1493	2	0.38893
Clpb	4	0.54021	0.933487	11280	1	0.47313	0.059095	0.749936	1494	3	0.47313
Vmn2r58	4	0.17047	0.854293	3907	1	0.047583	0.059096	0.749936	1495	2	0.047583
1110004E09Rik	4	0.49784	0.933487	10287	1	-0.15365	0.059096	0.749936	1496	1	-0.15365
Olfr749	4	0.39183	0.933487	8128	1	0.31827	0.059096	0.749936	1497	3	0.31827
Olfr478	4	0.54031	0.933487	11296	1	0.23839	0.059096	0.749936	1498	2	0.23839
Rnf14	4	0.87011	1	17014	0	0.37743	0.059096	0.749936	1499	2	0.37743
Olfr1428	4	0.9244	1	17947	0	0.2693	0.059097	0.749936	1500	3	0.2693
Sh3gl2	4	0.73366	0.996969	14441	1	0.47663	0.059097	0.749936	1501	3	0.47663
Polr1d	4	0.1874	0.858277	4369	2	-0.01338	0.059097	0.749936	1502	1	-0.01338
Zfp90	4	0.1767	0.854293	4144	1	0.01046	0.059097	0.749936	1503	3	0.01046
Timm8a2	4	0.96809	1	18863	0	0.29508	0.059097	0.749936	1504	3	0.29508
Agl	4	0.18504	0.858277	4292	1	-0.050113	0.059097	0.749936	1505	1	-0.050113
Ccl19	4	0.36915	0.933487	7828	2	0.18713	0.059097	0.749936	1506	2	0.18713
Pygm	4	0.90816	1	17655	0	0.51004	0.059097	0.749936	1507	2	0.51004
Fcer2a	4	0.95134	1	18530	0	0.49614	0.059097	0.749936	1508	3	0.49614
Lypla1	4	0.92824	1	18060	0	0.45859	0.059097	0.749936	1509	3	0.45859
Arpc2	4	0.95498	1	18588	0	0.50749	0.059133	0.749936	1510	2	0.50749
Iscu	4	0.42819	0.933487	8866	1	0.234	0.059133	0.749936	1511	1	0.234
C1s1	4	0.96488	1	18807	0	0.38902	0.059133	0.749936	1512	3	0.38902
Rnf114	4	0.56599	0.933487	11781	1	0.23905	0.059133	0.749936	1513	2	0.23905
Olfr1243	4	0.64071	0.962392	13065	1	0.35751	0.059133	0.749936	1514	3	0.35751
Prrt4	4	0.75604	0.996969	14775	1	0.46118	0.059133	0.749936	1515	2	0.46118
Tia1	4	0.7184	0.995935	14137	1	0.38367	0.059133	0.749936	1516	3	0.38367
Ndufb11	4	0.54301	0.933487	11339	1	0.33993	0.059133	0.749936	1517	3	0.33993
Gm5111	4	0.17889	0.854293	4238	1	0.02908	0.059134	0.749936	1518	2	0.02908
Vmn1r52	4	0.72932	0.995935	14330	1	0.53707	0.059134	0.749936	1519	3	0.53707
Gabarapl2	4	0.52182	0.933487	10919	1	0.3288	0.059134	0.749936	1520	3	0.3288
Grm3	4	0.51058	0.933487	10758	1	0.30538	0.059134	0.749936	1521	2	0.30538
Nrg1	4	0.96094	1	18749	0	0.36774	0.059134	0.749936	1522	2	0.36774
Mier2	4	0.86746	1	16951	0	0.51562	0.059134	0.749936	1523	3	0.51562
1810046K07Rik	4	0.49649	0.933487	10285	1	0.13997	0.059383	0.749936	1524	2	0.13997
Uba1	4	0.3975	0.933487	8258	2	-0.48169	0.059383	0.749936	1525	1	-0.48169
Dcp1b	4	0.98114	1	19108	0	0.45981	0.059383	0.749936	1526	3	0.45981
Gapt	4	0.51214	0.933487	10780	1	0.23067	0.059383	0.749936	1527	2	0.23067
Scgb2b3	4	0.73757	0.996969	14488	1	0.45204	0.059383	0.749936	1528	2	0.45204
Gclm	4	0.35466	0.929308	7619	1	0.28292	0.059383	0.749936	1529	2	0.28292
4933402N03Rik	4	0.43434	0.933487	9072	2	0.40004	0.059384	0.749936	1530	2	0.40004
Plekhg2	4	0.92039	1	17870	0	0.37243	0.059384	0.749936	1531	3	0.37243
Tdpoz1	4	0.43095	0.933487	8930	2	0.24222	0.059384	0.749936	1532	2	0.24222
Gm4214	4	0.85647	1	16766	0	0.38097	0.059384	0.749936	1533	3	0.38097
Pycr1	4	0.88417	1	17245	0	0.40697	0.059384	0.749936	1534	2	0.40697
Klhl41	4	0.18504	0.858277	4311	1	-0.26664	0.059384	0.749936	1535	1	-0.26664
Afmid	4	0.98645	1	19199	0	0.56876	0.059384	0.749936	1536	3	0.56876
Gps1	4	0.98777	1	19228	0	0.53781	0.059384	0.749936	1537	3	0.53781
Oprl1	4	0.95858	1	18666	0	0.40675	0.059384	0.749936	1538	3	0.40675
Ins2	4	0.70907	0.994064	14008	1	0.36317	0.059433	0.749936	1539	2	0.36317
Cyp1b1	4	0.42819	0.933487	8862	1	0.31641	0.059433	0.749936	1540	3	0.31641
Gm13279	4	0.63939	0.962392	13056	1	0.32125	0.059433	0.749936	1541	1	0.32125
Sned1	4	0.24805	0.858277	5701	2	0.16314	0.059683	0.749936	1542	2	0.16314
Pde5a	4	0.52857	0.933487	11014	1	0.40885	0.060153	0.749936	1543	3	0.40885
Fshr	4	0.85468	1	16728	0	0.55265	0.060153	0.749936	1544	2	0.55265
Olfr177	4	0.28822	0.892512	6380	2	0.058583	0.060153	0.749936	1545	1	0.058583
Sprr2i	4	0.26246	0.867197	6084	1	0.25692	0.060154	0.749936	1546	3	0.25692
Dld	4	0.96094	1	18739	0	0.57137	0.060154	0.749936	1547	3	0.57137
Rheb	4	0.95461	1	18583	0	0.48736	0.060155	0.749936	1548	3	0.48736
Gm4064	4	0.55921	0.933487	11643	1	0.15347	0.060155	0.749936	1549	3	0.15347
Zfp654	4	0.93247	1	18133	0	0.40701	0.060155	0.749936	1550	3	0.40701
Barx2	4	0.3452	0.925888	7461	2	-0.058909	0.060155	0.749936	1551	1	-0.058909
Fau	4	0.87691	1	17110	0	0.59728	0.060201	0.749936	1552	1	0.59728
Olfr1107	4	0.43687	0.933487	9115	2	0.1593	0.060253	0.749936	1553	2	0.1593
Synpo2	4	0.77186	0.996969	15049	0	0.63236	0.060253	0.749936	1554	2	0.63236
Scube2	4	0.59203	0.937251	12444	1	0.20673	0.060253	0.749936	1555	3	0.20673
Psmg1	4	0.5812	0.933487	12234	1	0.49683	0.060253	0.749936	1556	3	0.49683
Vash1	4	0.77055	0.996969	15018	1	0.25974	0.060253	0.749936	1557	2	0.25974
Rasa3	4	0.23964	0.858277	5414	1	0.092589	0.060253	0.749936	1558	1	0.092589
Pacs1	4	0.97129	1	18912	0	0.45682	0.060253	0.749936	1559	3	0.45682
Grasp	4	0.5812	0.933487	12230	1	0.38984	0.060253	0.749936	1560	2	0.38984
Mmd2	4	0.10674	0.814055	2621	2	-0.11281	0.060253	0.749936	1561	2	-0.11281
Kcnn1	4	0.22379	0.858277	5132	1	0.15811	0.060253	0.749936	1562	3	0.15811
Lrrc24	4	0.46555	0.933487	9638	1	0.1783	0.060253	0.749936	1563	3	0.1783
Speer3	4	0.19973	0.858277	4579	1	0.045737	0.060253	0.749936	1564	3	0.045737
Cabp7	4	0.70503	0.992977	13908	1	0.13684	0.060253	0.749936	1565	1	0.13684
Cecr6	4	0.97492	1	18972	0	0.38502	0.060253	0.749936	1566	3	0.38502
Ptrhd1	4	0.82602	0.999993	16131	0	0.42253	0.060253	0.749936	1567	2	0.42253
Epha6	4	0.78876	0.996969	15435	0	0.31824	0.060253	0.749936	1568	2	0.31824
Csn1s2b	4	0.95498	1	18592	0	0.39415	0.060302	0.749936	1569	3	0.39415
Sfxn4	4	0.20879	0.858277	4696	1	0.048619	0.060541	0.749936	1570	2	0.048619
Fmn2	4	0.49065	0.933487	10152	1	0.45958	0.060541	0.749936	1571	3	0.45958
Cntln	4	0.17783	0.854293	4197	1	-0.62077	0.060541	0.749936	1572	2	-0.62077
Lcn10	4	0.19403	0.858277	4510	2	-0.12893	0.060541	0.749936	1573	2	-0.12893
Mmp2	4	0.76271	0.996969	14898	1	0.25664	0.060541	0.749936	1574	3	0.25664
Vmn2r117	4	0.12595	0.823735	3090	1	0.099075	0.06078	0.749936	1575	3	0.099075
Slc16a10	4	0.43217	0.933487	9003	2	0.15201	0.06078	0.749936	1576	1	0.15201
Cuta	4	0.91751	1	17817	0	0.42498	0.06078	0.749936	1577	1	0.42498
Il20ra	4	0.94924	1	18498	0	0.48611	0.060825	0.749936	1578	3	0.48611
Smug1	4	0.19172	0.858277	4484	1	-0.11242	0.060825	0.749936	1579	1	-0.11242
Prelp	4	0.66421	0.97656	13367	1	0.11647	0.060825	0.749936	1580	1	0.11647
Ugt1a2	4	0.22527	0.858277	5195	1	0.11688	0.060825	0.749936	1581	3	0.11688
Mfap1b	4	0.51043	0.933487	10717	1	-0.24516	0.060825	0.749936	1582	3	-0.24516
Adamtsl5	4	0.32361	0.904706	7178	1	0.22568	0.060825	0.749936	1583	2	0.22568
Ift20	4	0.91205	1	17744	0	0.22738	0.060825	0.749936	1584	2	0.22738
Cyp4f40	4	0.96518	1	18814	0	0.36268	0.060825	0.749936	1585	3	0.36268
Mtcp1	4	0.065039	0.722828	1729	2	-0.092773	0.060825	0.749936	1586	2	-0.092773
Dync1h1	4	0.50376	0.933487	10432	1	0.14431	0.060825	0.749936	1587	1	0.14431
Olfr427	4	0.98114	1	19104	0	0.36631	0.060825	0.749936	1588	3	0.36631
Chd4	4	0.61635	0.949659	12729	1	0.33558	0.060825	0.749936	1589	2	0.33558
Cdca5	4	0.98863	1	19240	0	0.46808	0.060825	0.749936	1590	3	0.46808
Gopc	4	0.74034	0.996969	14553	1	0.24304	0.060825	0.749936	1591	2	0.24304
Atp6ap1	4	0.43095	0.933487	8929	1	0.20406	0.060825	0.749936	1592	2	0.20406
Ep300	4	0.94713	1	18446	0	0.61556	0.060825	0.749936	1593	2	0.61556
Slc4a4	4	0.73093	0.995935	14412	1	0.35992	0.060825	0.749936	1594	3	0.35992
Fanci	4	0.73899	0.996969	14517	1	0.42432	0.060825	0.749936	1595	3	0.42432
Tas2r120	4	0.69084	0.989446	13720	1	0.20858	0.060825	0.749936	1596	3	0.20858
Rpl36a	4	0.050361	0.668655	1483	2	-0.61512	0.061099	0.749936	1597	2	-0.61512
Ceacam2	4	0.58904	0.936408	12347	1	0.25054	0.061099	0.749936	1598	3	0.25054
Pga5	4	0.82178	0.999993	16069	0	0.28485	0.061099	0.749936	1599	3	0.28485
Msrb1	4	0.76661	0.996969	14941	1	0.20956	0.061099	0.749936	1600	3	0.20956
Eif3i	4	0.28033	0.891882	6333	2	-0.14997	0.061099	0.749936	1601	2	-0.14997
Xiap	4	0.43091	0.933487	8889	1	0.15953	0.061099	0.749936	1602	3	0.15953
Cbwd1	4	0.45849	0.933487	9515	2	0.19053	0.061357	0.749936	1603	2	0.19053
Edaradd	4	0.42715	0.933487	8846	1	0.2348	0.061357	0.749936	1604	2	0.2348
Zfp51	4	0.52172	0.933487	10898	1	0.23461	0.061357	0.749936	1605	2	0.23461
Cry1	4	0.94882	1	18475	0	0.40684	0.061357	0.749936	1606	3	0.40684
Gm11554	4	0.20383	0.858277	4665	1	0.1848	0.061357	0.749936	1607	3	0.1848
Gm10334	4	0.54032	0.933487	11303	1	0.19882	0.061403	0.749936	1608	1	0.19882
Rab11b	4	0.50375	0.933487	10410	1	0.10617	0.061403	0.749936	1609	3	0.10617
Vmn2r100	4	0.95416	1	18567	0	0.47512	0.061403	0.749936	1610	2	0.47512
March10	4	0.81618	0.999993	15931	0	0.26173	0.061403	0.749936	1611	3	0.26173
C2cd4a	4	0.98542	1	19171	0	0.39452	0.061403	0.749936	1612	3	0.39452
Rpp38	4	0.19403	0.858277	4519	1	-0.48571	0.061403	0.749936	1613	2	-0.48571
C330021F23Rik	4	0.17618	0.854293	4118	1	-0.27513	0.061403	0.749936	1614	2	-0.27513
Phf11c	4	0.38878	0.933487	8069	1	0.10618	0.061403	0.749936	1615	1	0.10618
Adal	4	0.029541	0.57225	1027	2	-0.20872	0.061403	0.749936	1616	2	-0.20872
Pglyrp4	4	0.43077	0.933487	8876	2	0.19992	0.061403	0.749936	1617	2	0.19992
Krtap19-1	4	0.75223	0.996969	14719	1	0.21311	0.061403	0.749936	1618	2	0.21311
Tmem207	4	0.93458	1	18184	0	0.27728	0.061403	0.749936	1619	3	0.27728
Riiad1	4	0.22883	0.858277	5263	1	0.064777	0.061403	0.749936	1620	3	0.064777
Olfr1352	4	0.99069	1	19319	0	0.43766	0.061405	0.749936	1621	3	0.43766
Olfr1338	4	0.99063	1	19309	0	0.36093	0.061405	0.749936	1622	3	0.36093
Unc79	4	0.97628	1	19026	0	0.66015	0.061405	0.749936	1623	2	0.66015
Nubp1	4	0.64198	0.962392	13105	1	0.33626	0.061405	0.749936	1624	3	0.33626
Tprkb	4	0.019182	0.509729	766	2	-0.35268	0.061405	0.749936	1625	1	-0.35268
Grb2	4	0.045702	0.652976	1400	2	-0.48989	0.061405	0.749936	1626	2	-0.48989
Ehbp1l1	4	0.81168	0.999993	15884	0	0.2962	0.061405	0.749936	1627	1	0.2962
Large	4	0.97022	1	18892	0	0.50073	0.061405	0.749936	1628	3	0.50073
Dsn1	4	0.95985	1	18724	0	0.50067	0.061405	0.749936	1629	3	0.50067
Cog5	4	0.089248	0.814055	2209	2	-0.00044206	0.061405	0.749936	1630	2	-0.00044206
Lcn3	4	0.63273	0.957937	12979	1	-0.042144	0.061405	0.749936	1631	2	-0.042144
Ms4a15	4	0.43091	0.933487	8900	1	0.2305	0.061405	0.749936	1632	2	0.2305
Rbm22	4	0.98894	1	19264	0	0.66842	0.061405	0.749936	1633	3	0.66842
Map3k15	4	0.9271	1	18017	0	0.42875	0.061405	0.749936	1634	3	0.42875
Rgp1	4	0.31485	0.901418	6994	2	0.29972	0.061405	0.749936	1635	2	0.29972
Adam32	4	0.52191	0.933487	10935	1	0.30148	0.061405	0.749936	1636	1	0.30148
Olfr807	4	0.98305	1	19126	0	0.59329	0.061405	0.749936	1637	2	0.59329
Ugt1a7c	4	0.64845	0.966271	13187	1	0.21019	0.061405	0.749936	1638	3	0.21019
Ldha	4	0.20894	0.858277	4746	1	-0.16935	0.061405	0.749936	1639	2	-0.16935
Zmpste24	4	0.8777	1	17128	0	0.43005	0.061405	0.749936	1640	3	0.43005
Fads6	4	0.067555	0.722828	1873	3	-0.093984	0.064551	0.749936	1641	1	-0.093984
Kdm5a	4	0.82172	0.999993	16028	0	0.28976	0.064551	0.749936	1642	3	0.28976
Gtf2h1	4	0.97841	1	19067	0	0.43889	0.064552	0.749936	1643	3	0.43889
2310022B05Rik	4	0.8527	1	16683	0	0.39422	0.064798	0.749936	1644	2	0.39422
Rab38	4	0.76661	0.996969	14937	1	0.38472	0.064798	0.749936	1645	3	0.38472
Wdr20	4	0.92824	1	18058	0	0.36425	0.064798	0.749936	1646	3	0.36425
Vmn1r208	4	0.59203	0.937251	12446	1	0.50744	0.065063	0.749936	1647	3	0.50744
Pllp	4	0.21193	0.858277	4859	2	-0.58427	0.065063	0.749936	1648	2	-0.58427
Akp3	4	0.055542	0.67546	1657	1	-0.058964	0.065063	0.749936	1649	3	-0.058964
1700029H14Rik	4	0.41277	0.933487	8567	1	0.20139	0.065063	0.749936	1650	2	0.20139
Spz1	4	0.71442	0.995935	14048	1	0.30857	0.065063	0.749936	1651	3	0.30857
Itga3	4	0.67079	0.978312	13456	1	0.37304	0.065063	0.749936	1652	2	0.37304
Tuba1c	4	0.2445	0.858277	5575	2	-0.89863	0.065064	0.749936	1653	1	-0.89863
Slc44a5	4	0.97947	1	19083	0	0.40154	0.065064	0.749936	1654	3	0.40154
Elovl7	4	0.98118	1	19111	0	0.48032	0.065064	0.749936	1655	3	0.48032
Spen	4	0.96388	1	18797	0	0.35559	0.065064	0.749936	1656	3	0.35559
Sectm1a	4	0.57767	0.933487	12083	1	0.2778	0.065064	0.749936	1657	2	0.2778
Farp1	4	0.9271	1	18033	0	0.44232	0.065064	0.749936	1658	2	0.44232
Rpgrip1l	4	0.42967	0.933487	8872	1	0.063038	0.065064	0.749936	1659	1	0.063038
Slc4a2	4	0.7118	0.995935	14031	1	0.31879	0.065064	0.749936	1660	3	0.31879
Mkl1	4	0.071695	0.722828	2003	1	-0.36624	0.065064	0.749936	1661	3	-0.36624
Syvn1	4	0.63129	0.956898	12954	1	0.19832	0.065064	0.749936	1662	3	0.19832
Twist2	4	0.52016	0.933487	10880	1	0.23357	0.065329	0.749936	1663	2	0.23357
B230219D22Rik	4	0.86472	1	16914	0	0.35361	0.065583	0.749936	1664	3	0.35361
Colec10	4	0.45858	0.933487	9548	2	0.34048	0.065583	0.749936	1665	2	0.34048
Gtf2b	4	0.85468	1	16747	0	0.41189	0.065583	0.749936	1666	2	0.41189
Rpl27a	4	0.086936	0.814055	2124	2	-1.109	0.065583	0.749936	1667	1	-1.109
Plbd1	4	0.5839	0.935554	12297	1	0.29446	0.065583	0.749936	1668	3	0.29446
Aspn	4	0.46811	0.933487	9787	1	0.28038	0.065583	0.749936	1669	2	0.28038
Fbxo18	4	0.68689	0.988433	13654	1	0.2648	0.065583	0.749936	1670	3	0.2648
Parm1	4	0.22527	0.858277	5220	2	0.12553	0.065583	0.749936	1671	2	0.12553
Cnot7	4	0.067556	0.722828	1884	1	0.26313	0.065583	0.749936	1672	3	0.26313
1700001L19Rik	4	0.96876	1	18878	0	0.48283	0.065583	0.749936	1673	3	0.48283
Krt17	4	0.84593	0.999993	16584	0	0.30393	0.065583	0.749936	1674	2	0.30393
Pla2g16	4	0.97628	1	19024	0	0.34841	0.065583	0.749936	1675	3	0.34841
Zfp947	4	0.57746	0.933487	12048	1	0.14769	0.065583	0.749936	1676	1	0.14769
Stambpl1	4	0.86377	1	16867	0	0.4758	0.065583	0.749936	1677	3	0.4758
Slc5a11	4	0.50207	0.933487	10375	1	0.13372	0.065583	0.749936	1678	3	0.13372
Gramd3	4	0.87521	1	17087	0	0.28617	0.065583	0.749936	1679	3	0.28617
Crx	4	0.4091	0.933487	8520	2	0.1783	0.065583	0.749936	1680	1	0.1783
Trem1	4	0.093203	0.814055	2239	1	0.23523	0.065583	0.749936	1681	3	0.23523
Spam1	4	0.87691	1	17109	0	0.35853	0.065584	0.749936	1682	3	0.35853
Gpr33	4	0.048911	0.668655	1449	3	-0.52824	0.065584	0.749936	1683	1	-0.52824
Cetn3	4	0.31651	0.901418	7030	1	0.24997	0.065584	0.749936	1684	3	0.24997
Arf5	4	0.95825	1	18657	0	0.4715	0.065584	0.749936	1685	2	0.4715
Slit2	4	0.97022	1	18888	0	0.48357	0.065584	0.749936	1686	3	0.48357
N4bp2l1	4	0.29139	0.892512	6505	1	0.25856	0.065584	0.749936	1687	2	0.25856
Adsl	4	0.044689	0.652976	1350	3	-0.03588	0.065584	0.749936	1688	1	-0.03588
Ccdc58	4	0.88408	1	17211	0	0.53632	0.065584	0.749936	1689	2	0.53632
5730559C18Rik	4	0.87006	1	16983	0	0.42453	0.066152	0.749936	1690	2	0.42453
Myo19	4	0.30095	0.892512	6730	2	0.093612	0.066452	0.749936	1691	2	0.093612
Fam73b	4	0.84593	0.999993	16587	0	0.28226	0.066452	0.749936	1692	2	0.28226
Sacm1l	4	0.82183	0.999993	16096	0	0.44305	0.066452	0.749936	1693	2	0.44305
Ctsl	4	0.026502	0.57225	934	2	0.048425	0.066452	0.749936	1694	2	0.048425
Ypel2	4	0.82172	0.999993	16027	0	0.27326	0.066452	0.749936	1695	3	0.27326
Olfr1506	4	0.55001	0.933487	11551	1	0.26505	0.066452	0.749936	1696	2	0.26505
Tpte	4	0.76661	0.996969	14932	1	0.29459	0.066452	0.749936	1697	3	0.29459
Larp6	4	0.96608	1	18825	0	0.40792	0.066453	0.749936	1698	3	0.40792
Usp45	4	0.51043	0.933487	10708	1	0.23296	0.066453	0.749936	1699	3	0.23296
Slc23a1	4	0.60373	0.949659	12500	1	0.30155	0.066453	0.749936	1700	2	0.30155
Inppl1	4	0.25105	0.858277	5811	2	-0.51877	0.066453	0.749936	1701	1	-0.51877
1700007K13Rik	4	0.85169	1	16673	0	0.39076	0.066453	0.749936	1702	2	0.39076
Tmem69	4	0.62026	0.953919	12786	1	0.34291	0.066453	0.749936	1703	3	0.34291
Mgll	4	0.77728	0.996969	15179	0	0.23535	0.066739	0.749936	1704	3	0.23535
Abcc3	4	0.97581	1	19008	0	0.51698	0.066739	0.749936	1705	3	0.51698
Gm5868	4	0.47973	0.933487	9989	1	-0.29331	0.066739	0.749936	1706	3	-0.29331
Gle1	4	0.97419	1	18962	0	0.55313	0.066739	0.749936	1707	2	0.55313
Tldc1	4	0.49501	0.933487	10237	1	0.19404	0.066739	0.749936	1708	2	0.19404
Vmn1r13	4	0.96261	1	18775	0	0.37826	0.066739	0.749936	1709	3	0.37826
B3galt5	4	0.57922	0.933487	12135	1	0.35042	0.066739	0.749936	1710	2	0.35042
Crisp3	4	0.73757	0.996969	14491	1	0.37104	0.066739	0.749936	1711	3	0.37104
Iglon5	4	0.55006	0.933487	11564	1	0.29419	0.06674	0.749936	1712	2	0.29419
Ccnc	4	0.98777	1	19229	0	0.42144	0.06674	0.749936	1713	3	0.42144
Ehhadh	4	0.86467	1	16891	0	0.32316	0.06674	0.749936	1714	3	0.32316
Susd5	4	0.55001	0.933487	11555	1	0.24556	0.06674	0.749936	1715	2	0.24556
Atraid	4	0.23454	0.858277	5347	1	0.23877	0.06674	0.749936	1716	2	0.23877
Ddit4l	4	0.64192	0.962392	13086	1	0.355	0.06674	0.749936	1717	2	0.355
Src	4	0.63273	0.957937	12980	1	0.39287	0.06674	0.749936	1718	3	0.39287
Lipt2	4	0.25105	0.858277	5804	2	0.11003	0.06674	0.749936	1719	2	0.11003
Fhl2	4	0.98594	1	19187	0	0.48176	0.06674	0.749936	1720	3	0.48176
Ptafr	4	0.81619	0.999993	15947	0	0.36209	0.06674	0.749936	1721	2	0.36209
Lamtor3	4	0.56322	0.933487	11709	1	0.39194	0.067045	0.749936	1722	2	0.39194
Hnrnpdl	4	0.8378	0.999993	16403	0	0.38373	0.067045	0.749936	1723	3	0.38373
Bri3bp	4	0.68557	0.987014	13642	1	0.26853	0.067045	0.749936	1724	3	0.26853
Ifnar2	4	0.82183	0.999993	16095	0	0.4791	0.067045	0.749936	1725	3	0.4791
2010012O05Rik	4	0.95677	1	18625	0	0.49919	0.067046	0.749936	1726	3	0.49919
Tlr8	4	0.35556	0.929308	7662	2	0.17104	0.067088	0.749936	1727	2	0.17104
Gm10354	4	0.49501	0.933487	10225	1	-0.098891	0.067088	0.749936	1728	1	-0.098891
Rpap1	4	0.39183	0.933487	8117	1	0.17182	0.067088	0.749936	1729	2	0.17182
Olfr890	4	0.58514	0.935994	12316	1	0.31117	0.067088	0.749936	1730	2	0.31117
Txndc17	4	0.93463	1	18199	0	0.40931	0.067088	0.749936	1731	3	0.40931
Rbbp4	4	0.78886	0.996969	15475	0	0.42592	0.067088	0.749936	1732	2	0.42592
Rfx5	4	0.82183	0.999993	16080	0	0.32153	0.067089	0.749936	1733	2	0.32153
Mms22l	4	0.20378	0.858277	4652	2	0.059371	0.067089	0.749936	1734	2	0.059371
Olfr1028	4	0.98999	1	19289	0	0.55003	0.067089	0.749936	1735	3	0.55003
Bop1	4	0.25414	0.858277	5957	2	-0.17343	0.067089	0.749936	1736	2	-0.17343
Defb25	4	0.50484	0.933487	10571	1	0.20191	0.067089	0.749936	1737	3	0.20191
Nostrin	4	0.54706	0.933487	11446	1	0.26375	0.067089	0.749936	1738	3	0.26375
Upb1	4	0.73766	0.996969	14499	1	0.0098668	0.067089	0.749936	1739	1	0.0098668
Phlda1	4	0.23964	0.858277	5422	2	0.15748	0.067089	0.749936	1740	2	0.15748
Lims1	4	0.36345	0.933487	7733	1	0.14632	0.067089	0.749936	1741	3	0.14632
Gm20826	4	0.22385	0.858277	5159	1	0.14153	0.067089	0.749936	1742	3	0.14153
Alyref2	4	0.81056	0.999993	15865	0	0.534	0.067089	0.749936	1743	3	0.534
Camp	4	0.97769	1	19050	0	0.40053	0.067089	0.749936	1744	3	0.40053
Ddx55	4	0.12495	0.823148	3052	2	-0.052926	0.067386	0.749936	1745	1	-0.052926
Col6a6	4	0.77044	0.996969	14984	1	0.3558	0.067439	0.749936	1746	2	0.3558
Armcx5	4	0.50376	0.933487	10429	1	0.0082231	0.067439	0.749936	1747	1	0.0082231
Tmem255b	4	0.5812	0.933487	12229	1	0.25106	0.067738	0.749936	1748	3	0.25106
Ugt2a2	4	0.83156	0.999993	16281	0	0.41682	0.067738	0.749936	1749	3	0.41682
Pzp	4	0.52989	0.933487	11031	1	0.37103	0.067789	0.749936	1750	2	0.37103
Kcnrg	4	0.96845	1	18874	0	0.4917	0.067789	0.749936	1751	3	0.4917
Trmt10a	4	0.36923	0.933487	7851	2	0.055526	0.067789	0.749936	1752	2	0.055526
Pydc4	4	0.68296	0.984775	13616	1	0.2559	0.067789	0.749936	1753	2	0.2559
Vmn1r37	4	0.64845	0.966271	13194	1	0.23749	0.067789	0.749936	1754	1	0.23749
Olfr170	4	0.8378	0.999993	16392	0	0.36254	0.067789	0.749936	1755	2	0.36254
Sh3rf3	4	0.010486	0.454501	471	3	-0.46482	0.067789	0.749936	1756	1	-0.46482
Ccnb3	4	0.60772	0.949659	12549	1	0.15352	0.06827	0.749936	1757	3	0.15352
Vwc2	4	0.98236	1	19119	0	0.30414	0.06827	0.749936	1758	3	0.30414
Csgalnact1	4	0.62586	0.954976	12874	1	0.2317	0.06827	0.749936	1759	2	0.2317
Olfr1062	4	0.77065	0.996969	15032	0	0.3383	0.068583	0.749936	1760	1	0.3383
Oit1	4	0.38002	0.933487	7956	1	0.079408	0.068583	0.749936	1761	3	0.079408
Dctn1	4	0.21193	0.858277	4850	1	-0.53046	0.068583	0.749936	1762	3	-0.53046
Pramef6	4	0.95677	1	18636	0	0.59251	0.068583	0.749936	1763	3	0.59251
Hoxc9	4	0.63125	0.956898	12944	1	0.217	0.068583	0.749936	1764	2	0.217
Dpy19l1	4	0.83264	0.999993	16319	0	0.31704	0.068584	0.749936	1765	2	0.31704
Kptn	4	0.8527	1	16690	0	0.37497	0.068584	0.749936	1766	3	0.37497
Lrp1	4	0.81283	0.999993	15902	0	0.38896	0.068584	0.749936	1767	2	0.38896
Gbp6	4	0.59058	0.936408	12414	1	0.42187	0.068584	0.749936	1768	2	0.42187
Klhdc2	4	0.97496	1	18981	0	0.45718	0.068584	0.749936	1769	3	0.45718
Zmat2	4	0.57307	0.933487	11951	1	0.44781	0.068584	0.749936	1770	2	0.44781
Ampd3	4	0.36365	0.933487	7765	1	0.2645	0.068889	0.749936	1771	2	0.2645
Hmgcs2	4	0.57761	0.933487	12076	1	0.17694	0.068889	0.749936	1772	2	0.17694
Olfr1043	4	0.56599	0.933487	11799	1	0.23907	0.068889	0.749936	1773	2	0.23907
Sh3rf2	4	0.59062	0.936408	12420	1	0.45218	0.068889	0.749936	1774	3	0.45218
Gm2696	4	0.50422	0.933487	10469	1	0.344	0.068889	0.749936	1775	1	0.344
Tubb3	4	0.28822	0.892512	6382	1	0.13885	0.068889	0.749936	1776	3	0.13885
Lzts3	4	0.9074	1	17596	0	0.24607	0.068889	0.749936	1777	3	0.24607
1700012B07Rik	4	0.39183	0.933487	8127	1	0.19077	0.068889	0.749936	1778	3	0.19077
Prkcsh	4	0.70508	0.992977	13938	1	0.40831	0.068889	0.749936	1779	2	0.40831
Ndufb4	4	0.99232	1	19358	0	0.47144	0.068889	0.749936	1780	3	0.47144
Snhg11	4	0.61188	0.949659	12610	1	0.35468	0.068889	0.749936	1781	3	0.35468
Tnik	4	0.095653	0.814055	2312	2	0.023618	0.068889	0.749936	1782	2	0.023618
Syngr4	4	0.67371	0.978312	13515	1	0.33501	0.068889	0.749936	1783	3	0.33501
Cct7	4	0.95055	1	18517	0	0.75023	0.068889	0.749936	1784	3	0.75023
Bcat1	4	0.89164	1	17295	0	0.56564	0.068889	0.749936	1785	3	0.56564
2210408I21Rik	4	0.98707	1	19213	0	0.37411	0.068889	0.749936	1786	3	0.37411
Xk	4	0.99232	1	19360	0	0.54301	0.068889	0.749936	1787	3	0.54301
Fat3	4	0.11705	0.815421	2864	1	0.23008	0.068889	0.749936	1788	2	0.23008
Mul1	4	0.76661	0.996969	14939	1	0.35581	0.068889	0.749936	1789	3	0.35581
Nhlh1	4	0.42501	0.933487	8804	2	0.09124	0.068938	0.749936	1790	2	0.09124
Dmrtc1b	4	0.30936	0.898771	6899	1	0.097056	0.068938	0.749936	1791	3	0.097056
Ugcg	4	0.98777	1	19231	0	0.48822	0.068938	0.749936	1792	3	0.48822
0610010F05Rik	4	0.79008	0.996969	15535	0	0.41766	0.068938	0.749936	1793	3	0.41766
Srsf10	4	0.90726	1	17564	0	0.3954	0.068938	0.749936	1794	3	0.3954
C130079G13Rik	4	0.90041	1	17448	0	0.32132	0.068939	0.749936	1795	2	0.32132
Ddx39b	4	0.24805	0.858277	5705	2	-0.07925	0.068939	0.749936	1796	1	-0.07925
Zak	4	0.09535	0.814055	2292	1	-0.07787	0.068939	0.749936	1797	3	-0.07787
Gm17689	4	0.3218	0.904706	7117	2	0.29918	0.068939	0.749936	1798	2	0.29918
Enpp5	4	0.75353	0.996969	14743	1	0.2579	0.068939	0.749936	1799	2	0.2579
Jrk	4	0.97812	1	19057	0	0.6174	0.068939	0.749936	1800	3	0.6174
Aldh1a1	4	0.39849	0.933487	8287	1	0.12373	0.068939	0.749936	1801	1	0.12373
1700037C18Rik	4	0.87521	1	17085	0	0.26055	0.068939	0.749936	1802	2	0.26055
Aspdh	4	0.73753	0.996969	14484	1	0.46977	0.068939	0.749936	1803	2	0.46977
Lrig2	4	0.72243	0.995935	14199	1	0.33865	0.068939	0.749936	1804	2	0.33865
Fech	4	0.98748	1	19215	0	0.43219	0.068939	0.749936	1805	3	0.43219
Gm10436	4	0.97419	1	18963	0	0.43173	0.068939	0.749936	1806	2	0.43173
Nr2c2	4	0.63273	0.957937	12987	1	0.36852	0.068939	0.749936	1807	2	0.36852
Scimp	4	0.83161	0.999993	16309	0	0.37326	0.068939	0.749936	1808	3	0.37326
Il33	4	0.58904	0.936408	12345	1	0.21616	0.068939	0.749936	1809	2	0.21616
Ubqln4	4	0.31486	0.901418	7001	1	0.13191	0.06894	0.749936	1810	2	0.13191
Chac2	4	0.84593	0.999993	16573	0	0.45522	0.06894	0.749936	1811	2	0.45522
Trmt2a	4	0.55532	0.933487	11605	1	0.30093	0.06894	0.749936	1812	3	0.30093
Tbl1x	4	0.46693	0.933487	9771	1	0.24223	0.06894	0.749936	1813	2	0.24223
Wfdc9	4	0.98876	1	19250	0	0.52278	0.06894	0.749936	1814	3	0.52278
Vps37a	4	0.58771	0.936408	12327	1	0.28476	0.06894	0.749936	1815	2	0.28476
Ttc27	4	0.98094	1	19101	0	0.44099	0.06894	0.749936	1816	2	0.44099
Kcns3	4	0.98777	1	19227	0	0.4321	0.06894	0.749936	1817	3	0.4321
Ccnyl1	4	0.77044	0.996969	14999	1	0.24332	0.06894	0.749936	1818	2	0.24332
Ppp6r3	4	0.86467	1	16881	0	0.48865	0.069425	0.749936	1819	3	0.48865
Dmtf1	4	0.90658	1	17533	0	0.38279	0.069425	0.749936	1820	2	0.38279
Cryl1	4	0.16285	0.854293	3777	1	0.027151	0.069425	0.749936	1821	2	0.027151
Jmjd1c	4	0.8378	0.999993	16377	0	0.26807	0.069425	0.749936	1822	2	0.26807
Rlim	4	0.78238	0.996969	15273	0	0.35419	0.069425	0.749936	1823	3	0.35419
Gsdmc4	4	0.4059	0.933487	8446	1	0.2926	0.069425	0.749936	1824	1	0.2926
Creb3	4	0.97947	1	19088	0	0.39473	0.069425	0.749936	1825	3	0.39473
Bco2	4	0.53849	0.933487	11204	1	0.3935	0.069425	0.749936	1826	3	0.3935
Gtsf1	4	0.51032	0.933487	10632	1	0.33276	0.069425	0.749936	1827	2	0.33276
Vmn2r13	4	0.98889	1	19257	0	0.45419	0.069425	0.749936	1828	3	0.45419
Gm17296	4	0.547	0.933487	11410	1	0.13944	0.069425	0.749936	1829	2	0.13944
Cmtm6	4	0.99149	1	19333	0	0.46208	0.069425	0.749936	1830	3	0.46208
Zcchc8	4	0.78234	0.996969	15256	0	0.29596	0.069425	0.749936	1831	2	0.29596
Trim2	4	0.64198	0.962392	13116	1	0.22991	0.069475	0.749936	1832	1	0.22991
Defb37	4	0.77468	0.996969	15131	0	0.40326	0.069475	0.749936	1833	3	0.40326
Plac9b	4	0.39285	0.933487	8180	1	0.19307	0.069475	0.749936	1834	2	0.19307
BC028528	4	0.56884	0.933487	11905	1	0.21435	0.069475	0.749936	1835	3	0.21435
Slc26a1	4	0.55794	0.933487	11636	1	0.18438	0.069475	0.749936	1836	2	0.18438
Kcnt1	4	0.50748	0.933487	10599	1	0.14193	0.069476	0.749936	1837	1	0.14193
Abcc2	4	0.62981	0.956898	12903	1	0.2501	0.069476	0.749936	1838	2	0.2501
Ncbp2	4	0.29143	0.892512	6509	1	-0.43044	0.069753	0.749936	1839	1	-0.43044
Akap9	4	0.61348	0.949659	12670	1	0.1316	0.069753	0.749936	1840	3	0.1316
Ccdc171	4	0.77055	0.996969	15023	0	0.38508	0.069803	0.749936	1841	2	0.38508
9930111J21Rik1	4	0.68166	0.98447	13599	1	0.27623	0.069803	0.749936	1842	2	0.27623
Itpr3	4	0.54843	0.933487	11485	1	0.3727	0.069803	0.749936	1843	2	0.3727
Cr2	4	0.56599	0.933487	11797	1	-0.54217	0.069803	0.749936	1844	3	-0.54217
Olfr724	4	0.96749	1	18857	0	0.35557	0.069803	0.749936	1845	3	0.35557
R3hcc1	4	0.66568	0.97656	13399	1	0.28876	0.069803	0.749936	1846	2	0.28876
Vmn1r35	4	0.29716	0.892512	6602	2	-0.029354	0.069803	0.749936	1847	1	-0.029354
Olfr25	4	0.91751	1	17811	0	0.2882	0.069803	0.749936	1848	2	0.2882
Tmem225	4	0.17372	0.854293	4002	2	0.14031	0.069803	0.749936	1849	2	0.14031
C4bp	4	0.57984	0.933487	12189	1	0.31173	0.069803	0.749936	1850	3	0.31173
Tm9sf2	4	0.067555	0.722828	1861	2	-0.039929	0.069803	0.749936	1851	2	-0.039929
St8sia2	4	0.50442	0.933487	10507	1	0.21863	0.069803	0.749936	1852	3	0.21863
Gm7325	4	0.25077	0.858277	5742	1	0.25635	0.069803	0.749936	1853	1	0.25635
Slc17a9	4	0.76129	0.996969	14822	1	0.37082	0.069804	0.749936	1854	3	0.37082
Acy1	4	0.57757	0.933487	12061	1	0.22568	0.069804	0.749936	1855	1	0.22568
2510002D24Rik	4	0.86192	1	16815	0	0.32675	0.0701	0.749936	1856	2	0.32675
Cnot6	4	0.99063	1	19305	0	0.48445	0.0701	0.749936	1857	3	0.48445
Chd2	4	0.38451	0.933487	7999	1	0.2649	0.070101	0.749936	1858	2	0.2649
Ghrl	4	0.96749	1	18853	0	0.54255	0.070101	0.749936	1859	3	0.54255
Samd3	4	0.9282	1	18057	0	0.40809	0.070101	0.749936	1860	2	0.40809
Apold1	4	0.49367	0.933487	10209	1	0.28602	0.070425	0.749936	1861	2	0.28602
Grap	4	0.18505	0.858277	4320	2	-0.14638	0.070425	0.749936	1862	1	-0.14638
Olfr823	4	0.77195	0.996969	15073	0	0.07161	0.070426	0.749936	1863	1	0.07161
Ano9	4	0.71447	0.995935	14075	1	0.42073	0.070426	0.749936	1864	3	0.42073
Nt5e	4	0.47973	0.933487	9983	1	0.11142	0.070427	0.749936	1865	3	0.11142
Olfr229	4	0.91981	1	17869	0	0.35339	0.070427	0.749936	1866	3	0.35339
Hspa4l	4	0.28893	0.892512	6414	1	0.029249	0.070427	0.749936	1867	2	0.029249
Zfp770	4	0.57479	0.933487	12023	1	0.43712	0.070427	0.749936	1868	3	0.43712
Snx25	4	0.95677	1	18631	0	0.45809	0.070427	0.749936	1869	3	0.45809
Uxs1	4	0.98971	1	19279	0	0.46421	0.070427	0.749936	1870	3	0.46421
Etf1	4	0.94697	1	18410	0	0.62261	0.070427	0.749936	1871	3	0.62261
Ifngr2	4	0.70124	0.992977	13853	1	0.23836	0.070427	0.749936	1872	2	0.23836
Mcu	4	0.89618	1	17405	0	0.42061	0.070427	0.749936	1873	3	0.42061
Pex13	4	0.76128	0.996969	14811	1	0.43525	0.070427	0.749936	1874	3	0.43525
Crisp4	4	0.99149	1	19341	0	0.42126	0.070427	0.749936	1875	3	0.42126
Zbtb24	4	0.51037	0.933487	10647	1	0.1766	0.070427	0.749936	1876	2	0.1766
Kmt2d	4	0.87097	1	17037	0	0.40046	0.070427	0.749936	1877	2	0.40046
Pvrl3	4	0.62586	0.954976	12888	1	0.27454	0.070427	0.749936	1878	2	0.27454
Acoxl	4	0.49635	0.933487	10269	1	0.30807	0.070427	0.749936	1879	2	0.30807
Nup107	4	0.85179	1	16681	0	0.71785	0.070427	0.749936	1880	3	0.71785
Zc3h13	4	0.9271	1	18002	0	0.41871	0.070427	0.749936	1881	3	0.41871
Gpld1	4	0.35724	0.931688	7670	2	0.094853	0.070427	0.749936	1882	2	0.094853
Cacng4	4	0.47989	0.933487	10012	1	0.21185	0.070427	0.749936	1883	3	0.21185
Sdhaf2	4	0.49495	0.933487	10223	1	0.22321	0.070427	0.749936	1884	3	0.22321
Atp13a3	4	0.44022	0.933487	9206	2	0.20717	0.070427	0.749936	1885	2	0.20717
Ccpg1os	4	0.032185	0.58054	1117	1	-0.611	0.070428	0.749936	1886	3	-0.611
Sln	4	0.96094	1	18752	0	0.33647	0.070428	0.749936	1887	3	0.33647
Spaca5	4	0.41771	0.933487	8666	2	0.11944	0.070428	0.749936	1888	2	0.11944
Cfp	4	0.92876	1	18077	0	0.38418	0.070428	0.749936	1889	3	0.38418
Vmn1r221	4	0.94883	1	18493	0	0.38593	0.070428	0.749936	1890	3	0.38593
Arsj	4	0.70503	0.992977	13911	1	0.30543	0.070428	0.749936	1891	1	0.30543
Gm4302	4	0.47839	0.933487	9976	1	0.026937	0.070428	0.749936	1892	3	0.026937
Grxcr2	4	0.87776	1	17161	0	0.35261	0.070428	0.749936	1893	2	0.35261
Mst1r	4	0.8023	0.997405	15772	0	0.29245	0.070428	0.749936	1894	2	0.29245
Map6	4	0.013877	0.493083	569	3	-0.36093	0.070428	0.749936	1895	1	-0.36093
Sun2	4	0.83994	0.999993	16466	0	0.29184	0.070428	0.749936	1896	2	0.29184
Olfr6	4	0.35168	0.928698	7566	2	0.10336	0.070428	0.749936	1897	1	0.10336
Thbs1	4	0.64071	0.962392	13066	1	0.32194	0.07075	0.749936	1898	2	0.32194
Srsf5	4	0.75353	0.996969	14740	1	0.36404	0.07075	0.749936	1899	3	0.36404
Ccdc142	4	0.85468	1	16725	0	0.3235	0.07075	0.749936	1900	2	0.3235
Prdm12	4	0.50456	0.933487	10542	1	0.24513	0.070751	0.749936	1901	2	0.24513
Crcp	4	0.65631	0.972238	13262	1	0.61077	0.070751	0.749936	1902	2	0.61077
Wdr54	4	0.84499	0.999993	16554	0	0.26999	0.070751	0.749936	1903	2	0.26999
Rnf32	4	0.844	0.999993	16528	0	0.28772	0.070751	0.749936	1904	1	0.28772
Zim1	4	0.071695	0.722828	1999	2	0.1194	0.070751	0.749936	1905	2	0.1194
Ica1l	4	0.77733	0.996969	15200	0	0.3632	0.070751	0.749936	1906	2	0.3632
Zcchc5	4	0.73899	0.996969	14538	1	0.32869	0.070751	0.749936	1907	3	0.32869
Gdap2	4	0.85647	1	16767	0	0.32639	0.070751	0.749936	1908	3	0.32639
Tmprss2	4	0.41924	0.933487	8699	1	0.36786	0.071206	0.749936	1909	3	0.36786
2310033P09Rik	4	0.32361	0.904706	7167	2	0.11251	0.071206	0.749936	1910	2	0.11251
Tcea3	4	0.25403	0.858277	5901	1	0.0019846	0.071206	0.749936	1911	3	0.0019846
Tmem9	4	0.6629	0.975982	13345	1	0.20048	0.071206	0.749936	1912	2	0.20048
Terf2ip	4	0.51345	0.933487	10798	1	0.20507	0.071206	0.749936	1913	2	0.20507
Paqr4	4	0.16285	0.854293	3808	1	0.22291	0.071206	0.749936	1914	3	0.22291
Tll2	4	0.7759	0.996969	15143	0	0.33989	0.071206	0.749936	1915	3	0.33989
Pdlim1	4	0.81056	0.999993	15846	0	0.36856	0.071206	0.749936	1916	3	0.36856
Tmprss11d	4	0.99149	1	19334	0	0.45327	0.071206	0.749936	1917	3	0.45327
Kdsr	4	0.43111	0.933487	8985	1	0.23583	0.071207	0.749936	1918	2	0.23583
Gatm	4	0.2446	0.858277	5633	2	0.06527	0.071207	0.749936	1919	1	0.06527
Bnc1	4	0.16883	0.854293	3889	2	0.050229	0.071207	0.749936	1920	2	0.050229
Olfr1130	4	0.95868	1	18688	0	0.5544	0.071207	0.749936	1921	2	0.5544
Nr2f2	4	0.94703	1	18416	0	0.43722	0.071207	0.749936	1922	3	0.43722
Gm6121	3	0.72947	0.995935	14375	0	0.26573	0.071207	0.749936	1923	2	0.26573
Cnbd2	4	0.99081	1	19326	0	0.46186	0.071207	0.749936	1924	3	0.46186
Brf1	4	0.95173	1	18537	0	0.60785	0.071207	0.749936	1925	2	0.60785
Ascl2	4	0.97928	1	19078	0	0.36234	0.071695	0.753938	1926	3	0.36234
Ptger4	4	0.56073	0.933487	11695	1	0.19171	0.071695	0.753938	1927	3	0.19171
Prdx1	4	0.29149	0.892512	6542	1	0.38383	0.071696	0.753938	1928	2	0.38383
Sssca1	4	0.51749	0.933487	10851	1	0.33446	0.072017	0.756164	1929	2	0.33446
Fxyd2	4	0.381	0.933487	7975	2	0.052986	0.072017	0.756164	1930	1	0.052986
Akt1	4	0.9271	1	18013	0	0.37234	0.072017	0.756164	1931	2	0.37234
Hnrnpu	4	0.31207	0.899496	6949	1	-0.21795	0.072348	0.75733	1932	2	-0.21795
Spin2d	4	0.49501	0.933487	10238	1	0.17483	0.072348	0.75733	1933	3	0.17483
Spag5	4	0.02272	0.57225	797	1	-0.78392	0.072348	0.75733	1934	1	-0.78392
Rcbtb1	4	0.29139	0.892512	6490	2	0.11248	0.072348	0.75733	1935	2	0.11248
Inpp5b	4	0.40601	0.933487	8495	2	0.16176	0.072348	0.75733	1936	2	0.16176
BC089491	4	0.91015	1	17676	0	0.41672	0.072348	0.75733	1937	2	0.41672
Tfpt	4	0.98376	1	19139	0	0.38421	0.072826	0.757735	1938	3	0.38421
Fgf9	4	0.72387	0.995935	14244	1	0.19909	0.072826	0.757735	1939	2	0.19909
Exog	4	0.91516	1	17774	0	0.38746	0.072826	0.757735	1940	2	0.38746
Kcnj10	4	0.63939	0.962392	13054	1	0.22999	0.072826	0.757735	1941	3	0.22999
Mark3	4	0.69079	0.989446	13709	1	0.43383	0.072827	0.757735	1942	3	0.43383
Hhatl	4	0.31295	0.899496	6982	1	0.13756	0.072827	0.757735	1943	2	0.13756
Hook2	4	0.51214	0.933487	10789	1	0.22501	0.072827	0.757735	1944	3	0.22501
Ccnf	4	0.7986	0.996969	15666	0	0.32371	0.072827	0.757735	1945	3	0.32371
Rhcg	4	0.44647	0.933487	9300	1	0.23639	0.072827	0.757735	1946	3	0.23639
Men1	4	0.99252	1	19364	0	0.31411	0.072827	0.757735	1947	3	0.31411
Fap	4	0.97506	1	18990	0	0.41401	0.072827	0.757735	1948	1	0.41401
Cdc20	4	0.97556	1	19005	0	0.62276	0.072827	0.757735	1949	3	0.62276
Scrg1	4	0.97506	1	18993	0	0.44965	0.075625	0.781823	1950	3	0.44965
4930486L24Rik	4	0.052497	0.668655	1569	2	-0.12935	0.075625	0.781823	1951	2	-0.12935
Olfr160	4	0.83161	0.999993	16290	0	0.26525	0.075625	0.781823	1952	1	0.26525
Pom121	4	0.91456	1	17770	0	0.42755	0.075625	0.781823	1953	3	0.42755
Olfr902	4	0.68557	0.987014	13635	1	0.30323	0.0761	0.781823	1954	3	0.30323
Cyb5d2	4	0.43091	0.933487	8924	2	0.16557	0.076101	0.781823	1955	2	0.16557
Cep44	4	0.53117	0.933487	11040	1	0.10561	0.076101	0.781823	1956	1	0.10561
Scaper	4	0.57479	0.933487	12029	1	0.12693	0.076427	0.781823	1957	1	0.12693
Olfr1246	4	0.47423	0.933487	9844	1	0.1367	0.076427	0.781823	1958	2	0.1367
Olfr851	4	0.98561	1	19182	0	0.47658	0.076427	0.781823	1959	2	0.47658
Col6a3	4	0.54854	0.933487	11521	1	0.15478	0.076427	0.781823	1960	3	0.15478
Hyls1	4	0.57332	0.933487	11981	1	0.30255	0.076427	0.781823	1961	2	0.30255
Itln1	4	0.94703	1	18415	0	0.47008	0.076427	0.781823	1962	3	0.47008
Nhlrc2	4	0.17608	0.854293	4087	2	0.065535	0.076427	0.781823	1963	2	0.065535
Dexi	4	0.53841	0.933487	11194	1	0.29377	0.076427	0.781823	1964	3	0.29377
Olfr551	4	0.38719	0.933487	8059	2	0.1654	0.076427	0.781823	1965	2	0.1654
Morc4	4	0.76144	0.996969	14858	1	0.45191	0.076427	0.781823	1966	3	0.45191
BC049730	4	0.36162	0.933487	7695	2	0.083963	0.076427	0.781823	1967	1	0.083963
Zc3h12a	4	0.44648	0.933487	9302	1	0.0035037	0.076427	0.781823	1968	2	0.0035037
Hcn4	4	0.67882	0.98166	13573	1	0.30633	0.076427	0.781823	1969	2	0.30633
Riok3	4	0.66153	0.975982	13310	1	0.1602	0.076427	0.781823	1970	2	0.1602
Ctdp1	4	0.13089	0.824346	3177	1	-0.31867	0.076427	0.781823	1971	3	-0.31867
C1qtnf6	4	0.96227	1	18773	0	0.51234	0.076427	0.781823	1972	2	0.51234
Hcst	4	0.12495	0.823148	3046	1	0.012991	0.076427	0.781823	1973	3	0.012991
Btla	4	0.72113	0.995935	14181	1	0.19199	0.076427	0.781823	1974	1	0.19199
Ndst3	4	0.91015	1	17695	0	0.37518	0.076427	0.781823	1975	3	0.37518
Orc4	4	0.13351	0.824346	3231	1	-0.067931	0.076427	0.781823	1976	1	-0.067931
Tiam1	4	0.80111	0.997405	15758	0	0.30057	0.076427	0.781823	1977	3	0.30057
Ndufaf5	4	0.1716	0.854293	3923	1	0.064653	0.076428	0.781823	1978	3	0.064653
S100a10	4	0.53429	0.933487	11139	1	0.24597	0.076428	0.781823	1979	3	0.24597
Ankrd33	4	0.53999	0.933487	11242	1	0.33123	0.076428	0.781823	1980	3	0.33123
Trhde	4	0.83156	0.999993	16286	0	0.31031	0.076428	0.781823	1981	2	0.31031
Hnf4g	4	0.54032	0.933487	11318	1	0.171	0.076428	0.781823	1982	2	0.171
Angptl3	4	0.10221	0.814055	2456	1	-0.52324	0.076428	0.781823	1983	2	-0.52324
Zfp944	4	0.77747	0.996969	15238	0	0.56759	0.077375	0.787233	1984	1	0.56759
Pbrm1	4	0.13973	0.832158	3388	2	-0.20853	0.077375	0.787233	1985	2	-0.20853
Clcn1	4	0.9598	1	18717	0	0.25876	0.077375	0.787233	1986	3	0.25876
Gm14920	4	0.95461	1	18572	0	0.44918	0.077375	0.787233	1987	3	0.44918
Nipal2	4	0.9352	1	18218	0	0.28265	0.077375	0.787233	1988	3	0.28265
Gcnt1	4	0.99137	1	19330	0	0.38765	0.077375	0.787233	1989	3	0.38765
Fundc2	4	0.47824	0.933487	9955	1	0.22581	0.077375	0.787233	1990	2	0.22581
Gm853	4	0.84593	0.999993	16561	0	0.31332	0.077375	0.787233	1991	3	0.31332
Eef1b2	4	0.91205	1	17754	0	0.42657	0.077375	0.787233	1992	2	0.42657
Tgif2lx1	4	0.43898	0.933487	9161	2	0.314	0.077375	0.787233	1993	2	0.314
Ubl5	4	0.99037	1	19299	0	0.9202	0.077375	0.787233	1994	3	0.9202
Fh1	4	0.82943	0.999993	16243	0	0.30254	0.080232	0.79599	1995	3	0.30254
Gnl1	4	0.98982	1	19284	0	0.39055	0.080232	0.79599	1996	3	0.39055
BC026585	4	0.88407	1	17202	0	0.38055	0.080232	0.79599	1997	3	0.38055
Sh3bp2	4	0.88491	1	17256	0	0.33952	0.080232	0.79599	1998	3	0.33952
Rangap1	4	0.53836	0.933487	11181	1	-0.0035824	0.080232	0.79599	1999	2	-0.0035824
[truncated: 17,675 more rows]

## Sheet: HiSHH_Top5%
id	num	neg|p-value	neg|fdr	neg|rank	neg|goodsgrna	neg|lfc	pos|p-value	pos|fdr	pos|rank	pos|goodsgrna	pos|lfc
Ptch1	4	1	1	19674	0	2.6477	2.3946e-07	0.000309	1	4	2.6477
Sufu	4	1	1	19670	0	2.2176	2.3946e-07	0.000309	2	4	2.2176
Megf8	4	0.9999	1	19653	0	2.1665	2.3946e-07	0.000309	3	4	2.1665
Ccm2	4	0.61125	0.967089	12567	1	2.043	2.3946e-07	0.000309	4	3	2.043
Stk11	4	1	1	19673	0	2.5706	2.3946e-07	0.000309	5	4	2.5706
Yme1l1	4	1	1	19672	0	1.9693	2.3946e-07	0.000309	6	4	1.9693
Sae1	4	0.99999	1	19664	0	2.0431	2.3946e-07	0.000309	7	4	2.0431
BC030336	4	0.9293	1	18095	0	1.5618	2.3946e-07	0.000309	8	3	1.5618
Uba2	4	1	1	19671	0	2.473	2.3946e-07	0.000309	9	4	2.473
Fbxw11	4	0.99808	1	19589	0	1.6066	2.3946e-07	0.000309	10	4	1.6066
Mgrn1	4	1	1	19667	0	1.9814	2.3946e-07	0.000309	11	4	1.9814
Pias1	4	1	1	19669	0	1.8693	2.3946e-07	0.000309	12	4	1.8693
Wdr26	4	0.99987	1	19648	0	1.342	2.3946e-07	0.000309	13	4	1.342
Mau2	4	0.99988	1	19649	0	1.4243	2.3946e-07	0.000309	14	4	1.4243
Ubtf	4	0.99992	1	19656	0	3.306	2.3946e-07	0.000309	15	4	3.306
Gnas	4	0.99188	1	19414	0	1.9124	2.3946e-07	0.000309	16	4	1.9124
Mesdc1	4	0.86181	1	16807	0	1.4528	9.5782e-07	0.001165	17	3	1.4528
Ebf1	4	0.99995	1	19660	0	1.4618	1.1973e-06	0.001375	18	4	1.4618
Tfap4	4	1	1	19668	0	1.4301	2.1551e-06	0.002345	19	4	1.4301
Hist1h2ae	4	0.95194	1	18578	0	1.3482	6.4653e-06	0.006365	20	3	1.3482
Pdcd10	4	1	1	19666	0	1.4414	6.4653e-06	0.006365	21	4	1.4414
Phip	4	0.99999	1	19665	0	1.3393	6.9442e-06	0.006526	22	4	1.3393
Med12	4	0.99387	1	19451	0	1.2712	8.3809e-06	0.007533	23	4	1.2712
Surf4	4	0.99983	1	19643	0	1.2548	1.2691e-05	0.010932	24	4	1.2548
Med13	4	0.99999	1	19663	0	0.98813	1.9875e-05	0.016436	25	4	0.98813
Ypel5	4	0.99998	1	19662	0	1.4179	2.1312e-05	0.016946	26	4	1.4179
Tlk2	4	0.99826	1	19599	0	1.1597	2.4185e-05	0.018519	27	4	1.1597
Gspt1	4	0.89342	1	17507	0	1.332	3.0411e-05	0.022454	28	2	1.332
Cd79b	4	0.99997	1	19661	0	1.1829	3.3763e-05	0.02407	29	4	1.1829
Tsc1	4	0.99985	1	19645	0	1.1926	3.8552e-05	0.026349	30	4	1.1926
Eme1	4	0.60308	0.963154	12452	2	1.5494	3.951e-05	0.026349	31	2	1.5494
Med24	4	0.96439	1	18851	0	1.3748	6.2498e-05	0.040377	32	3	1.3748
Bcor	4	0.99986	1	19647	0	1.4145	6.7287e-05	0.042154	33	4	1.4145
Oxa1l	4	0.76343	0.999746	14959	1	1.051	9.0275e-05	0.054892	34	3	1.051
Ywhaz	4	0.93276	1	18129	0	0.92359	0.00010991	0.064922	35	2	0.92359
Usp3	4	0.99995	1	19659	0	1.1027	0.00011661	0.066311	36	4	1.1027
Tfg	4	0.8927	1	17499	0	0.85729	0.00012188	0.066311	37	3	0.85729
Ywhae	4	0.99873	1	19618	0	1.5554	0.00012188	0.066311	38	4	1.5554
Ddx11	4	0.99994	1	19658	0	1.1973	0.0001329	0.067496	39	4	1.1973
Btaf1	4	0.99993	1	19657	0	1.2556	0.00013386	0.067496	40	4	1.2556
Socs3	4	0.084999	0.753996	2185	1	0.44718	0.00013386	0.067496	41	3	0.44718
Nrbp2	4	0.38575	0.924316	8328	1	0.60074	0.00014487	0.069883	42	2	0.60074
Csnk2a1	4	0.88733	1	17370	0	0.92197	0.00014535	0.069883	43	3	0.92197
Krit1	4	0.61869	0.96732	12713	1	0.48813	0.00018654	0.085699	44	3	0.48813
Gad2	4	0.99671	1	19533	0	1.0737	0.00018654	0.085699	45	4	1.0737
Pnp	4	0.90276	1	17694	0	0.86928	0.00019899	0.087529	46	3	0.86928
Cd200	4	0.99992	1	19655	0	0.89879	0.00019899	0.087529	47	4	0.89879
Eif3j1	4	0.9999	1	19654	0	1.41	0.00023538	0.099105	48	4	1.41
Lmo4	4	0.90414	1	17719	0	0.76641	0.000244	0.099105	49	2	0.76641
Stradb	4	0.99816	1	19592	0	1.0399	0.00024927	0.099105	50	4	1.0399
Drg1	4	0.99989	1	19652	0	0.87511	0.00024927	0.099105	51	4	0.87511
Dr1	4	0.99735	1	19569	0	0.98853	0.00024927	0.099105	52	4	0.98853
3110009E18Rik	4	0.99989	1	19651	0	1.0038	0.00025598	0.099851	53	4	1.0038
Alg5	4	0.83267	1	16183	1	0.88694	0.00026843	0.102769	54	3	0.88694
Afmid	4	0.59547	0.961786	12306	1	-0.18033	0.00028854	0.106524	55	3	-0.18033
Emc1	4	0.99988	1	19650	0	0.93531	0.00028854	0.106524	56	4	0.93531
Ppp1r10	4	0.9602	1	18736	0	1.3768	0.00030962	0.112298	57	3	1.3768
2310007L24Rik	4	0.99985	1	19646	0	1.0369	0.00034841	0.117774	58	4	1.0369
Zbtb39	4	0.48226	0.933462	10278	1	-0.17387	0.00034841	0.117774	59	2	-0.17387
Hid1	4	0.87496	1	17061	0	1.0721	0.00034889	0.117774	60	3	1.0721
F2rl3	4	0.93596	1	18182	0	0.84773	0.00034889	0.117774	61	3	0.84773
Chchd4	4	0.99985	1	19644	0	1.3511	0.0003532	0.117774	62	4	1.3511
Stx4a	4	0.65006	0.98153	13097	1	0.59219	0.00038911	0.127691	63	2	0.59219
Trim55	4	0.65897	0.984615	13254	1	0.70366	0.00044515	0.143339	64	3	0.70366
Atp2b1	4	0.42103	0.928375	9029	1	0.76943	0.00045089	0.143339	65	2	0.76943
Timm44	4	0.99903	1	19624	0	1.3888	0.0004576	0.143339	66	4	1.3888
Rbm15	4	0.99979	1	19642	0	0.87762	0.0004825	0.147896	67	4	0.87762
Med16	4	0.8905	1	17462	0	0.67503	0.00048969	0.147896	68	2	0.67503
Cts3	4	0.99976	1	19641	0	0.88633	0.00050932	0.147896	69	4	0.88633
Ppp1r14d	4	0.73875	0.999746	14444	1	0.81625	0.00050932	0.147896	70	3	0.81625
Rsad1	4	0.98592	1	19295	0	1.0435	0.00051507	0.147896	71	4	1.0435
Gm11564	4	0.99976	1	19640	0	1.1232	0.00051507	0.147896	72	4	1.1232
Btc	4	0.99976	1	19639	0	0.71436	0.00052752	0.149396	73	4	0.71436
Vmn1r195	4	0.4632	0.928375	9890	2	0.3021	0.00056487	0.157814	74	2	0.3021
Gm11710	4	0.99972	1	19638	0	1.3366	0.00062043	0.168773	75	4	1.3366
Nfib	4	0.99972	1	19637	0	0.84529	0.00062043	0.168773	76	4	0.84529
Tmem97	4	0.91458	1	17897	0	0.85583	0.00065587	0.171763	77	2	0.85583
Nfix	4	0.7221	0.999746	14222	1	1.0624	0.00065587	0.171763	78	3	1.0624
Grpel1	4	0.9997	1	19636	0	1.099	0.00065635	0.171763	79	4	1.099
Slc38a11	4	0.97948	1	19124	0	0.90854	0.00091065	0.232429	80	3	0.90854
Phf6	4	0.99541	1	19486	0	0.92347	0.00091065	0.232429	81	4	0.92347
Yes1	4	0.99959	1	19635	0	0.85229	0.00094226	0.237563	82	4	0.85229
Coq6	4	0.99957	1	19634	0	0.88505	0.00097722	0.243409	83	4	0.88505
Meikin	4	0.98074	1	19156	0	0.842	0.0010048	0.247289	84	3	0.842
Tgif1	4	0.85818	1	16749	0	0.73192	0.0010385	0.248834	85	3	0.73192
Ankub1	4	0.97593	1	19060	0	0.83085	0.0010467	0.248834	86	3	0.83085
Gskip	4	0.72084	0.999746	14191	1	0.18053	0.0010471	0.248834	87	2	0.18053
Romo1	4	0.88104	1	17282	0	1.0415	0.0013254	0.306441	88	3	1.0415
Large	4	0.4742	0.931054	10138	1	-0.10794	0.0013402	0.306441	89	3	-0.10794
Srpx	4	0.98742	1	19327	0	0.86161	0.0013484	0.306441	90	4	0.86161
Exog	4	0.99823	1	19595	0	0.92642	0.0013489	0.306441	91	4	0.92642
Zmiz2	4	0.99945	1	19633	0	0.79916	0.0013742	0.308814	92	4	0.79916
Whsc1l1	4	0.72513	0.999746	14256	1	0.80686	0.0014446	0.321143	93	3	0.80686
Nmnat1	4	0.99943	1	19632	0	0.81114	0.0015217	0.334685	94	4	0.81114
Itln1	4	0.99938	1	19631	0	0.82616	0.0015936	0.346795	95	4	0.82616
Lrrc59	4	0.80991	1	15723	1	0.67532	0.0016295	0.350918	96	2	0.67532
Hist1h2ab	4	0.99146	1	19400	0	1.2135	0.0017052	0.359719	97	4	1.2135
Senp1	4	0.98053	1	19148	0	0.89415	0.0017052	0.359719	98	3	0.89415
Fads6	4	0.7177	0.999746	14107	1	0.85464	0.0019207	0.384259	99	3	0.85464
Rundc3a	4	0.99921	1	19630	0	0.77982	0.001936	0.384259	100	4	0.77982
Atp5b	4	0.869	1	16949	0	0.65508	0.0019365	0.384259	101	2	0.65508
Gsdmc	4	0.99865	1	19613	0	1.0805	0.0019365	0.384259	102	4	1.0805
Krt26	4	0.99921	1	19629	0	0.81985	0.001937	0.384259	103	4	0.81985
Foxn4	4	0.81925	1	15851	1	0.75794	0.0019542	0.384259	104	3	0.75794
Nr1d1	4	0.99919	1	19628	0	0.83519	0.0019887	0.384259	105	4	0.83519
Wdr43	4	0.45348	0.928375	9569	2	-0.30406	0.0019892	0.384259	106	2	-0.30406
I830077J02Rik	4	0.80901	1	15722	1	1.1571	0.0020074	0.384259	107	1	1.1571
Atad3a	4	0.69889	0.990866	13916	1	0.55128	0.0020074	0.384259	108	3	0.55128
Olfr1030	4	0.96124	1	18775	0	1.072	0.0020265	0.384367	109	3	1.072
Krt14	4	0.98381	1	19227	0	0.74651	0.002117	0.389453	110	3	0.74651
1700125H20Rik	4	0.87583	1	17098	0	0.83041	0.0021314	0.389453	111	3	0.83041
Nars2	4	0.9991	1	19627	0	0.89468	0.0021482	0.389453	112	4	0.89468
Ggnbp2	4	0.9991	1	19626	0	0.79533	0.0021482	0.389453	113	4	0.79533
Vamp5	4	0.90276	1	17695	0	0.79544	0.0021482	0.389453	114	3	0.79544
Lif	4	0.44803	0.928375	9504	2	0.15079	0.0021664	0.389453	115	2	0.15079
Gm14393	4	0.31519	0.924229	6812	2	-0.8285	0.0022593	0.402654	116	2	-0.8285
Dnajc2	4	0.99905	1	19625	0	1.0191	0.0022789	0.402683	117	4	1.0191
Tbc1d31	4	0.44324	0.928375	9367	1	0.51037	0.0023024	0.403222	118	3	0.51037
Gid8	4	0.99899	1	19623	0	0.98063	0.0023536	0.403222	119	4	0.98063
Sucnr1	4	0.87748	1	17167	0	0.77909	0.002379	0.403222	120	2	0.77909
Pgam2	4	0.88259	1	17325	0	0.68775	0.0023795	0.403222	121	3	0.68775
Iars2	4	0.99897	1	19622	0	1.1381	0.0023795	0.403222	122	4	1.1381
Lce3d	4	0.99897	1	19621	0	0.83747	0.0025538	0.429244	123	4	0.83747
Cggbp1	4	0.99892	1	19620	0	0.60103	0.002641	0.437948	124	4	0.60103
Atp6v1f	4	0.9928	1	19442	0	1.2137	0.0026587	0.437948	125	4	1.2137
Olfr1279	4	0.91138	1	17842	0	0.73099	0.0027688	0.437948	126	3	0.73099
Prpf8	4	0.38145	0.924316	8177	1	0.62094	0.0027688	0.437948	127	2	0.62094
Pik3c2a	4	0.88974	1	17449	0	0.77269	0.0028263	0.437948	128	3	0.77269
Creb3l3	4	0.83837	1	16344	1	0.81912	0.0028268	0.437948	129	3	0.81912
Eif3k	4	0.9704	1	18955	0	1.0855	0.0028268	0.437948	130	3	1.0855
Mepce	4	0.99886	1	19619	0	1.1054	0.0028814	0.437948	131	4	1.1054
Esp8	4	0.89851	1	17630	0	0.71901	0.0029824	0.437948	132	3	0.71901
Olfr1112	4	0.14941	0.831741	3504	2	-0.68175	0.0029829	0.437948	133	2	-0.68175
Gmeb2	4	0.9177	1	17932	0	0.63826	0.0030715	0.437948	134	3	0.63826
Heatr9	4	0.80697	1	15666	1	0.77689	0.0030715	0.437948	135	3	0.77689
Usp54	4	0.76524	0.999746	14990	1	1.3993	0.0030715	0.437948	136	3	1.3993
Sftpd	4	0.9987	1	19617	0	0.87258	0.0031711	0.437948	137	4	0.87258
Mum1	4	0.9987	1	19616	0	0.94117	0.0031711	0.437948	138	4	0.94117
Sec23a	4	0.9987	1	19615	0	0.79187	0.0031711	0.437948	139	4	0.79187
Rps19	4	0.3858	0.924316	8333	2	-0.49898	0.0031716	0.437948	140	1	-0.49898
BC030867	4	0.94594	1	18383	0	0.89799	0.0031716	0.437948	141	3	0.89799
Ppp1r9b	4	0.99867	1	19614	0	0.80034	0.0031989	0.437948	142	4	0.80034
Tprg	4	0.99443	1	19462	0	0.81066	0.0031994	0.437948	143	4	0.81066
Ap1m1	4	0.13839	0.831741	3228	1	-0.12922	0.0031994	0.437948	144	3	-0.12922
Alg3	4	0.68509	0.985816	13669	1	0.44761	0.0031994	0.437948	145	3	0.44761
Tk1	4	0.7422	0.999746	14550	1	0.69243	0.0032252	0.437948	146	3	0.69243
Sumo2	4	0.9979	1	19584	0	1.9796	0.0032252	0.437948	147	4	1.9796
Il20ra	4	0.97888	1	19118	0	0.95883	0.0032257	0.437948	148	3	0.95883
Tmprss11d	4	0.99865	1	19612	0	0.8351	0.0032257	0.437948	149	4	0.8351
Rbms2	4	0.13085	0.831741	3131	1	-0.50838	0.003321	0.437948	150	3	-0.50838
Gclm	4	0.88027	1	17265	0	0.7162	0.003321	0.437948	151	3	0.7162
Hoxc9	4	0.9986	1	19611	0	0.8245	0.0033703	0.437948	152	4	0.8245
Cacna1b	4	0.99808	1	19587	0	0.90502	0.0035427	0.437948	153	4	0.90502
Rab6a	4	0.99857	1	19610	0	0.87849	0.0035427	0.437948	154	4	0.87849
Ppia	4	0.90748	1	17784	0	0.77764	0.0035432	0.437948	155	3	0.77764
Cetn3	4	0.99847	1	19609	0	0.7974	0.0036289	0.437948	156	4	0.7974
Angptl4	4	0.98669	1	19315	0	0.98713	0.0036289	0.437948	157	4	0.98713
1700056E22Rik	4	0.99847	1	19608	0	0.60114	0.0036289	0.437948	158	4	0.60114
Gfer	4	0.98159	1	19169	0	1.0461	0.0036289	0.437948	159	3	1.0461
Chd2	4	0.99847	1	19607	0	1.1424	0.0036289	0.437948	160	4	1.1424
Ppp1r1b	4	0.66193	0.984632	13297	1	0.68321	0.0036294	0.437948	161	3	0.68321
Snrpa1	4	0.20539	0.867186	4773	2	-1.0205	0.0036567	0.437948	162	1	-1.0205
Ost4	4	0.57284	0.961786	11812	1	0.58425	0.0036572	0.437948	163	3	0.58425
Trem2	4	0.99844	1	19606	0	0.77964	0.0036572	0.437948	164	4	0.77964
Cramp1l	4	0.99841	1	19605	0	0.81936	0.0036855	0.437948	165	4	0.81936
Atxn7l3	4	0.96874	1	18927	0	1.1332	0.0036855	0.437948	166	3	1.1332
Wap	4	0.84881	1	16589	1	0.67882	0.0036855	0.437948	167	3	0.67882
Mrpl4	4	0.8007	1	15573	1	0.74478	0.0036855	0.437948	168	3	0.74478
Taco1	4	0.99841	1	19604	0	0.70792	0.0036855	0.437948	169	4	0.70792
Tyk2	4	0.99841	1	19603	0	0.68166	0.0036855	0.437948	170	4	0.68166
Zfp459	4	0.89342	1	17503	0	0.91254	0.0036855	0.437948	171	3	0.91254
Pigm	4	0.99841	1	19602	0	0.71298	0.0036859	0.437948	172	4	0.71298
Mreg	4	0.45676	0.928375	9670	1	0.61982	0.0036859	0.437948	173	1	0.61982
Erlec1	4	0.00031393	0.220627	27	2	-0.75588	0.0036859	0.437948	174	2	-0.75588
Tcp1	4	0.32872	0.924229	7017	1	1.0771	0.0038296	0.442419	175	3	1.0771
Ccdc86	4	0.91837	1	17940	0	0.91079	0.0038296	0.442419	176	3	0.91079
Ugt2a2	4	0.56509	0.961786	11613	1	0.78074	0.0038296	0.442419	177	3	0.78074
Olfr787	4	0.65433	0.98153	13200	1	0.55684	0.0038306	0.442419	178	3	0.55684
Gm20867	4	0.99299	1	19445	0	0.77537	0.0038306	0.442419	179	4	0.77537
Ndst1	4	0.80161	1	15610	1	0.65707	0.0038536	0.442602	180	3	0.65707
Fbxw9	4	0.99832	1	19601	0	0.73816	0.0039867	0.452916	181	4	0.73816
Armc5	4	0.46301	0.928375	9801	1	-0.2293	0.0039872	0.452916	182	3	-0.2293
Ulk4	4	0.99832	1	19600	0	0.68771	0.0041289	0.466456	183	4	0.68771
Dolpp1	4	0.84784	1	16567	1	1.2785	0.0041945	0.470615	184	2	1.2785
Olfr877	4	0.99826	1	19598	0	0.58631	0.0042568	0.470615	185	4	0.58631
Tmem147	4	0.80161	1	15604	1	0.75863	0.0042568	0.470615	186	3	0.75863
Sfi1	4	0.99826	1	19597	0	0.96658	0.0042568	0.470615	187	4	0.96658
Memo1	4	0.99826	1	19596	0	0.91172	0.0043109	0.474063	188	4	0.91172
Tnrc18	4	0.99819	1	19594	0	1.1133	0.0044364	0.485279	189	4	1.1133
Heatr1	4	0.033983	0.652936	1062	3	-1.8137	0.0045767	0.490304	190	1	-1.8137
Taf7l	4	0.99819	1	19593	0	0.83714	0.0045772	0.490304	191	4	0.83714
Bmpr1a	4	0.99769	1	19579	0	1.1354	0.0045772	0.490304	192	4	1.1354
Vmn1r42	4	0.7422	0.999746	14546	1	0.38697	0.0045772	0.490304	193	2	0.38697
Tamm41	4	0.11855	0.807332	2962	1	0.15973	0.0046629	0.496912	194	3	0.15973
Stox2	4	0.84881	1	16588	1	0.66011	0.004808	0.504732	195	2	0.66011
Hoxa3	4	0.99816	1	19591	0	0.69373	0.0048085	0.504732	196	4	0.69373
Prl2c1	4	0.99808	1	19590	0	0.90961	0.0049306	0.504732	197	4	0.90961
Kif7	4	0.99721	1	19563	0	0.95549	0.0049306	0.504732	198	4	0.95549
Rgs9	4	0.99808	1	19588	0	1.0277	0.0049311	0.504732	199	4	1.0277
Nbas	4	0.79615	1	15537	1	0.59527	0.0049651	0.504732	200	3	0.59527
Iars	4	0.19761	0.867186	4573	3	-1.4322	0.0049656	0.504732	201	1	-1.4322
Vmn2r70	4	0.78784	1	15435	1	0.8846	0.0050614	0.504732	202	3	0.8846
4930550C14Rik	4	0.35828	0.924229	7747	1	0.45825	0.0050618	0.504732	203	3	0.45825
Uhrf2	4	0.85993	1	16773	0	0.68045	0.0051246	0.504732	204	3	0.68045
Inpp5k	4	0.78414	1	15380	1	0.99807	0.00516	0.504732	205	3	0.99807
Hoxa11	4	0.9979	1	19586	0	0.83211	0.00516	0.504732	206	4	0.83211
Sdk2	4	0.9979	1	19585	0	0.96646	0.0051605	0.504732	207	4	0.96646
Pfn1	4	0.84045	1	16407	1	1.1982	0.0053133	0.504732	208	3	1.1982
9130008F23Rik	4	0.80161	1	15603	1	1.1248	0.0054095	0.504732	209	2	1.1248
Prl2c2	4	0.99786	1	19583	0	0.71062	0.00541	0.504732	210	4	0.71062
Serpinb5	4	0.99782	1	19582	0	0.73488	0.0055202	0.504732	211	4	0.73488
Irx1	4	0.99782	1	19581	0	0.78073	0.0055202	0.504732	212	4	0.78073
Ube2h	4	0.97102	1	18975	0	1.0675	0.0055202	0.504732	213	3	1.0675
Hmbs	4	0.99666	1	19529	0	0.75573	0.0055206	0.504732	214	4	0.75573
Pgs1	4	0.99778	1	19580	0	0.66924	0.0055542	0.504732	215	4	0.66924
Crhr1	4	0.28945	0.908645	6381	2	-0.1356	0.0055542	0.504732	216	2	-0.1356
Cirbp	4	0.77839	1	15257	1	0.52249	0.0055546	0.504732	217	3	0.52249
4930415F15Rik	4	0.99387	1	19453	0	0.81453	0.0056303	0.504732	218	4	0.81453
Mrpl57	4	0.8715	1	17001	0	0.89558	0.0056303	0.504732	219	3	0.89558
Timm13	4	0.18429	0.84723	4330	1	-0.2946	0.0056303	0.504732	220	2	-0.2946
Usp20	4	0.98053	1	19149	0	0.86565	0.0056303	0.504732	221	3	0.86565
Vmn2r13	4	0.14512	0.831741	3356	1	-0.46115	0.0056308	0.504732	222	2	-0.46115
Crtap	4	0.63677	0.980677	12894	1	0.53432	0.0056308	0.504732	223	3	0.53432
Cdx2	4	0.72703	0.999746	14273	1	0.83254	0.0056308	0.504732	224	3	0.83254
Hdac11	4	0.99769	1	19578	0	0.6976	0.0056308	0.504732	225	4	0.6976
Itga2b	4	0.93222	1	18118	0	0.82357	0.0056686	0.504732	226	3	0.82357
Rhov	4	0.9786	1	19096	0	0.7359	0.0057725	0.504732	227	3	0.7359
Hbs1l	4	0.64426	0.98153	13017	1	1.1829	0.0057725	0.504732	228	3	1.1829
Ankrd17	4	0.90556	1	17761	0	1.0248	0.0057725	0.504732	229	3	1.0248
Igfbp3	4	0.9975	1	19577	0	0.75902	0.0058817	0.504732	230	4	0.75902
Fdps	4	0.99686	1	19543	0	0.80845	0.0058817	0.504732	231	4	0.80845
Mospd1	4	0.9975	1	19576	0	0.76406	0.0058817	0.504732	232	4	0.76406
Ubxn8	4	0.9975	1	19575	0	0.62263	0.0058817	0.504732	233	4	0.62263
Atp6v0a1	4	0.99695	1	19549	0	1.1765	0.0058822	0.504732	234	4	1.1765
Mup1	4	0.16141	0.831741	3862	2	-0.7359	0.0058822	0.504732	235	2	-0.7359
Osr1	4	0.8927	1	17494	0	0.73552	0.0058822	0.504732	236	3	0.73552
Pou4f3	4	0.9975	1	19574	0	0.67927	0.0058822	0.504732	237	4	0.67927
Prok2	4	0.7774	1	15233	1	0.65149	0.0058822	0.504732	238	2	0.65149
Atg10	4	0.66805	0.985816	13389	1	0.66149	0.0059564	0.504732	239	3	0.66149
Crb2	4	0.99741	1	19573	0	0.8764	0.006024	0.504732	240	4	0.8764
Sh2d4a	4	0.36439	0.924229	7896	2	0.21999	0.006024	0.504732	241	1	0.21999
Olfr1466	4	0.64426	0.98153	13016	1	0.29118	0.006024	0.504732	242	2	0.29118
Cdc42	4	0.99741	1	19572	0	0.9698	0.0060245	0.504732	243	4	0.9698
Sik2	4	0.99484	1	19467	0	1.1488	0.0060245	0.504732	244	4	1.1488
Rbp1	4	0.99735	1	19571	0	0.83963	0.0060786	0.504732	245	4	0.83963
Ryk	4	0.99735	1	19570	0	0.73544	0.006079	0.504732	246	4	0.73544
Ino80	4	0.3473	0.924229	7402	1	-0.13241	0.006079	0.504732	247	1	-0.13241
Amigo1	4	0.33782	0.924229	7222	1	-0.44125	0.0063161	0.509772	248	3	-0.44125
Ceacam12	4	0.99735	1	19568	0	0.44481	0.0063166	0.509772	249	4	0.44481
Cpsf6	4	0.81001	1	15756	1	0.81652	0.0063166	0.509772	250	2	0.81652
Epn3	4	0.99735	1	19567	0	0.97907	0.0063166	0.509772	251	4	0.97907
Ube3a	4	0.53179	0.959732	11026	2	0.31453	0.0063166	0.509772	252	2	0.31453
Fam159b	4	0.99731	1	19566	0	0.80628	0.0063559	0.509772	253	4	0.80628
Emilin1	4	0.99731	1	19565	0	0.88122	0.0063559	0.509772	254	4	0.88122
Adap2	4	0.86181	1	16811	0	0.65597	0.0063563	0.509772	255	3	0.65597
Cnih2	4	0.082578	0.753996	2066	1	-0.014493	0.0065307	0.509772	256	3	-0.014493
Csmd1	4	0.99731	1	19564	0	0.71319	0.0065311	0.509772	257	4	0.71319
Sult1b1	4	0.087492	0.753996	2346	1	-0.50678	0.0065704	0.509772	258	2	-0.50678
2810004N23Rik	4	0.98624	1	19305	0	1.184	0.0065704	0.509772	259	4	1.184
Ern1	4	0.9609	1	18766	0	0.75019	0.0065704	0.509772	260	3	0.75019
Ifna9	4	0.6699	0.985816	13403	1	-0.30774	0.0066078	0.509772	261	3	-0.30774
Snx16	4	0.098548	0.772035	2584	2	-0.18115	0.0066078	0.509772	262	2	-0.18115
Ripply1	4	0.732	0.999746	14347	1	0.7577	0.0066082	0.509772	263	3	0.7577
Vmn1r28	4	0.18531	0.84723	4404	1	0.047194	0.0066082	0.509772	264	2	0.047194
Pde1b	4	0.99721	1	19562	0	0.64363	0.0066082	0.509772	265	4	0.64363
Mettl21e	4	0.99721	1	19561	0	0.69445	0.0066082	0.509772	266	4	0.69445
Dnajc14	4	0.97156	1	18976	0	0.88013	0.0066743	0.511093	267	3	0.88013
Jtb	4	0.91263	1	17864	0	0.78401	0.0066748	0.511093	268	3	0.78401
Gm3558	4	0.66009	0.984615	13293	1	-0.15004	0.0068769	0.520817	269	2	-0.15004
Higd1a	4	0.77844	1	15282	1	0.59593	0.0068774	0.520817	270	3	0.59593
AU019823	4	0.61514	0.96732	12601	1	-0.072658	0.0068774	0.520817	271	3	-0.072658
Tbc1d10a	4	0.99721	1	19560	0	0.82792	0.0069449	0.522106	272	4	0.82792
Slc6a4	4	0.99721	1	19559	0	0.7854	0.0069449	0.522106	273	4	0.7854
Srd5a3	4	0.94971	1	18487	0	0.6478	0.0070153	0.525488	274	3	0.6478
Ddit4	4	0.9971	1	19558	0	0.74708	0.0071092	0.528342	275	4	0.74708
Olfr853	4	0.99705	1	19557	0	0.79305	0.0071552	0.528342	276	4	0.79305
Drap1	4	0.98669	1	19312	0	0.94503	0.0071556	0.528342	277	4	0.94503
Kctd5	4	0.73303	0.999746	14388	1	0.56839	0.0071556	0.528342	278	2	0.56839
Snhg11	4	0.45502	0.928375	9641	2	0.36404	0.0073462	0.539787	279	2	0.36404
Mrpl12	4	0.99701	1	19556	0	0.59246	0.0073898	0.539787	280	4	0.59246
Nutf2	4	0.20471	0.867186	4739	2	-0.61154	0.0075905	0.539787	281	2	-0.61154
Syngr4	4	0.83837	1	16330	1	0.7213	0.007591	0.539787	282	3	0.7213
Gsk3b	4	0.86727	1	16911	0	0.741	0.007591	0.539787	283	3	0.741
Efna1	4	0.99028	1	19378	0	0.81538	0.007591	0.539787	284	4	0.81538
Gpr156	4	0.99701	1	19555	0	0.53273	0.007591	0.539787	285	4	0.53273
Atg16l2	4	0.95608	1	18667	0	0.79963	0.0076379	0.539787	286	3	0.79963
1190007I07Rik	4	0.99695	1	19554	0	0.63306	0.0076379	0.539787	287	4	0.63306
Stra6	4	0.32378	0.924229	6942	2	-0.22984	0.0076379	0.539787	288	2	-0.22984
Morc1	4	0.99695	1	19553	0	0.91791	0.0076384	0.539787	289	4	0.91791
Erbb2ip	4	0.89638	1	17566	0	0.84538	0.0077136	0.539787	290	3	0.84538
Naa20	4	0.99567	1	19505	0	1.1686	0.0077136	0.539787	291	4	1.1686
Mfn1	4	0.99695	1	19552	0	0.91038	0.0077797	0.539787	292	4	0.91038
Ppp3cb	4	0.99695	1	19551	0	0.58673	0.0077801	0.539787	293	4	0.58673
Itgax	4	0.63673	0.980677	12882	1	0.56214	0.0077801	0.539787	294	3	0.56214
Col6a4	4	0.99695	1	19550	0	0.85602	0.0077801	0.539787	295	4	0.85602
Coq4	4	0.4742	0.931054	10143	1	-0.36828	0.0077806	0.539787	296	2	-0.36828
Wfdc11	4	0.99695	1	19548	0	0.83544	0.0080555	0.543242	297	4	0.83544
L3mbtl4	4	0.75159	0.999746	14709	1	0.56422	0.0080555	0.543242	298	3	0.56422
Ddx25	4	0.36209	0.924229	7842	1	0.22741	0.008056	0.543242	299	2	0.22741
Socs6	4	0.99695	1	19547	0	0.61151	0.0081273	0.543242	300	4	0.61151
Zfp420	4	0.9969	1	19546	0	0.68083	0.0081752	0.543242	301	4	0.68083
Nol7	4	0.9969	1	19545	0	1.09	0.0081757	0.543242	302	4	1.09
Rdx	4	0.99686	1	19544	0	0.57774	0.0082241	0.543242	303	4	0.57774
Etf1	4	0.7451	0.999746	14600	1	0.409	0.0082241	0.543242	304	3	0.409
Pdlim4	4	0.74973	0.999746	14666	1	0.55846	0.0082241	0.543242	305	2	0.55846
Mtx2	4	0.99686	1	19542	0	0.54829	0.0082246	0.543242	306	4	0.54829
Olfr987	4	0.68699	0.985816	13694	1	0.4456	0.0082246	0.543242	307	3	0.4456
Vmn1r139	4	0.96534	1	18870	0	1.0746	0.0082246	0.543242	308	3	1.0746
Mark2	4	0.99686	1	19541	0	0.76022	0.0082246	0.543242	309	4	0.76022
Tas2r136	4	0.37574	0.924316	8068	1	0.098118	0.0082246	0.543242	310	3	0.098118
Try10	4	0.4164	0.928375	8950	1	0.27668	0.0082246	0.543242	311	3	0.27668
Pam16	4	0.20539	0.867186	4766	1	0.046658	0.0084458	0.545346	312	3	0.046658
Zfp729b	4	0.1624	0.831741	3937	2	-1.0164	0.0084463	0.545346	313	1	-1.0164
Ube2i	4	0.93276	1	18131	0	1.0351	0.0084463	0.545346	314	3	1.0351
Fos	4	0.99671	1	19540	0	0.68272	0.0085809	0.545346	315	4	0.68272
Lat2	4	0.36603	0.924229	7905	2	-0.042683	0.0085814	0.545346	316	2	-0.042683
Vmn2r31	4	0.94548	1	18360	0	0.86777	0.008816	0.545346	317	2	0.86777
Vmn2r55	4	0.90282	1	17703	0	0.53218	0.008816	0.545346	318	3	0.53218
Kri1	4	0.99671	1	19539	0	1.1282	0.008816	0.545346	319	4	1.1282
Rbmxl1	4	0.88022	1	17244	0	0.86504	0.0088165	0.545346	320	2	0.86504
Dusp16	4	0.99671	1	19538	0	0.66384	0.0088165	0.545346	321	4	0.66384
Zfp692	4	0.99671	1	19537	0	0.84359	0.0088165	0.545346	322	4	0.84359
C1qtnf7	4	0.99671	1	19536	0	0.46071	0.0088165	0.545346	323	4	0.46071
Olfr1380	4	0.20539	0.867186	4767	3	-0.44781	0.0088165	0.545346	324	1	-0.44781
Tceanc2	4	0.99671	1	19535	0	0.64322	0.0088979	0.545346	325	4	0.64322
Ghitm	4	0.99671	1	19534	0	0.73267	0.0088979	0.545346	326	4	0.73267
Basp1	4	0.59207	0.961786	12218	1	0.64566	0.0088979	0.545346	327	3	0.64566
Haus1	4	0.7783	1	15240	1	0.31891	0.0088979	0.545346	328	3	0.31891
Mxra7	4	0.98208	1	19189	0	0.91453	0.0088979	0.545346	329	3	0.91453
Tbc1d23	4	0.99671	1	19532	0	0.60887	0.0088984	0.545346	330	4	0.60887
Hoxb1	4	0.99671	1	19531	0	0.84076	0.0088984	0.545346	331	4	0.84076
Lancl1	4	0.99671	1	19530	0	0.82927	0.0088984	0.545346	332	4	0.82927
Dmrtc2	4	0.99666	1	19528	0	0.65576	0.0089458	0.545346	333	4	0.65576
Etfdh	4	0.38161	0.924316	8229	1	-0.39522	0.0089951	0.545346	334	3	-0.39522
Il13ra1	4	0.99661	1	19527	0	0.60994	0.0089951	0.545346	335	4	0.60994
Olfr1031	4	0.89342	1	17506	0	0.59076	0.0089956	0.545346	336	2	0.59076
Nat8	4	0.23687	0.875564	5405	1	-0.48405	0.0089956	0.545346	337	3	-0.48405
G6pc	4	0.99188	1	19410	0	0.86853	0.0090737	0.545346	338	4	0.86853
Pak2	4	0.99661	1	19526	0	0.71848	0.0090737	0.545346	339	4	0.71848
Rfpl4b	4	0.91895	1	17949	0	0.56019	0.0090737	0.545346	340	3	0.56019
Zfp879	4	0.99661	1	19525	0	0.60895	0.0090742	0.545346	341	4	0.60895
Smarca5	4	0.80515	1	15651	1	0.57021	0.0091537	0.548529	342	3	0.57021
Dkkl1	4	0.83828	1	16319	1	0.58986	0.0093735	0.55126	343	3	0.58986
Rsu1	4	0.88022	1	17238	0	0.6953	0.0093739	0.55126	344	2	0.6953
Prkch	4	0.99655	1	19524	0	0.78423	0.0094194	0.55126	345	4	0.78423
Blmh	4	0.94912	1	18454	0	0.60648	0.0094199	0.55126	346	3	0.60648
Smok3b	4	0.99645	1	19523	0	0.65474	0.0095028	0.55126	347	4	0.65474
Cryl1	4	0.99645	1	19522	0	0.58769	0.0095028	0.55126	348	4	0.58769
Krtap31-2	4	0.99645	1	19521	0	0.68664	0.0095033	0.55126	349	4	0.68664
Rad17	4	0.47056	0.928375	10107	1	-0.1831	0.0095033	0.55126	350	3	-0.1831
Palld	4	0.99645	1	19520	0	0.75209	0.0095033	0.55126	351	4	0.75209
Ythdc1	4	0.41812	0.928375	8992	1	-0.11744	0.0095947	0.55126	352	3	-0.11744
Grin2c	4	0.99645	1	19519	0	0.9039	0.0095947	0.55126	353	4	0.9039
Fam3a	4	0.99645	1	19518	0	0.7131	0.0095947	0.55126	354	4	0.7131
Adra1b	4	0.99645	1	19517	0	0.65398	0.0095952	0.55126	355	4	0.65398
Mrgprg	4	0.82789	1	16100	1	0.63809	0.0096441	0.55126	356	3	0.63809
Nme2	4	0.95528	1	18649	0	0.94235	0.0096441	0.55126	357	2	0.94235
Maz	4	0.81749	1	15846	1	0.69718	0.0097231	0.55126	358	3	0.69718
Rasd2	4	0.9964	1	19516	0	0.48887	0.0097236	0.55126	359	4	0.48887
Scarf1	4	0.99628	1	19515	0	0.58196	0.0098323	0.55126	360	4	0.58196
Dhrs7b	4	0.76896	0.999746	15100	1	0.46089	0.0098327	0.55126	361	2	0.46089
Olfr1140	4	0.66213	0.984632	13315	1	0.11102	0.0098332	0.55126	362	3	0.11102
Ccdc125	4	0.33846	0.924229	7250	2	0.21677	0.0098332	0.55126	363	2	0.21677
Atxn3	4	0.81001	1	15754	1	0.57447	0.0099213	0.55126	364	2	0.57447
Serpinb9e	4	0.99628	1	19514	0	0.85554	0.0099213	0.55126	365	4	0.85554
Shroom3	4	0.84024	1	16364	1	0.45387	0.0099218	0.55126	366	2	0.45387
Psg26	4	0.56077	0.961786	11499	2	0.37332	0.0099783	0.55126	367	1	0.37332
Plscr5	4	0.99623	1	19513	0	0.91646	0.0099783	0.55126	368	4	0.91646
Hils1	4	0.96192	1	18786	0	0.64445	0.0099783	0.55126	369	2	0.64445
Olfr1501	4	0.99618	1	19512	0	0.72919	0.010109	0.55126	370	4	0.72919
Gdf5	4	0.90748	1	17782	0	0.58122	0.010109	0.55126	371	3	0.58122
Ralgapb	4	0.50757	0.950607	10651	1	-0.30059	0.01024	0.55126	372	3	-0.30059
Ccdc101	4	0.99527	1	19479	0	0.89174	0.010488	0.55126	373	4	0.89174
Agbl3	4	0.99612	1	19511	0	0.67048	0.010488	0.55126	374	4	0.67048
Gm11559	4	0.96819	1	18916	0	0.75637	0.010545	0.55126	375	2	0.75637
Esrrg	4	0.99605	1	19510	0	0.853	0.010545	0.55126	376	4	0.853
Rsph3a	4	0.99605	1	19509	0	0.91029	0.010545	0.55126	377	4	0.91029
Spata9	4	0.98053	1	19150	0	0.70315	0.010546	0.55126	378	3	0.70315
Gzmk	4	0.99599	1	19508	0	0.62976	0.010605	0.55126	379	4	0.62976
Mrpl30	4	0.4442	0.928375	9400	1	-0.44242	0.010788	0.55126	380	3	-0.44242
Hes6	4	0.99052	1	19381	0	0.74752	0.010788	0.55126	381	4	0.74752
Krtap3-2	4	0.99567	1	19503	0	0.81047	0.010788	0.55126	382	4	0.81047
9430020K01Rik	4	0.99581	1	19507	0	0.98565	0.010788	0.55126	383	4	0.98565
Rnd3	4	0.98698	1	19318	0	0.79007	0.010868	0.55126	384	4	0.79007
Henmt1	4	0.99541	1	19488	0	0.71825	0.010868	0.55126	385	4	0.71825
St6galnac2	4	0.99581	1	19506	0	0.72592	0.010869	0.55126	386	4	0.72592
Hira	4	0.95075	1	18548	0	0.71754	0.010869	0.55126	387	3	0.71754
Nmu	4	0.98504	1	19262	0	0.8371	0.010869	0.55126	388	4	0.8371
Fam71b	4	0.20595	0.867186	4792	2	-0.75744	0.01093	0.55126	389	2	-0.75744
Rnf14	4	0.15426	0.831741	3684	3	0.054602	0.01093	0.55126	390	1	0.054602
Zfp750	4	0.94548	1	18356	0	0.65078	0.01093	0.55126	391	3	0.65078
Nudt4	4	0.54428	0.961786	11237	1	0.18014	0.01093	0.55126	392	3	0.18014
Gh	4	0.82615	1	16069	1	0.7821	0.010931	0.55126	393	3	0.7821
Slc22a4	4	0.098546	0.772035	2576	2	-0.77271	0.010931	0.55126	394	2	-0.77271
Pkp4	4	0.99567	1	19504	0	1.0578	0.01099	0.55126	395	4	1.0578
Rnh1	4	0.99567	1	19502	0	0.75474	0.01099	0.55126	396	4	0.75474
Fam78b	4	0.29732	0.912184	6574	1	-0.33089	0.01099	0.55126	397	3	-0.33089
Prp2	4	0.45981	0.928375	9758	2	0.32951	0.01099	0.55126	398	2	0.32951
Creb1	4	0.9242	1	18045	0	0.77921	0.01099	0.55126	399	3	0.77921
Hps3	4	0.9609	1	18763	0	0.63892	0.011047	0.55126	400	3	0.63892
Gjd2	4	0.99561	1	19501	0	0.66761	0.011048	0.55126	401	4	0.66761
Nipbl	4	0.68014	0.985816	13570	1	0.038805	0.011048	0.55126	402	3	0.038805
Gm4871	4	0.99561	1	19500	0	0.67904	0.011048	0.55126	403	4	0.67904
Olfr347	4	0.83633	1	16276	1	0.54328	0.011048	0.55126	404	3	0.54328
Notch2	4	0.99561	1	19499	0	0.611	0.011048	0.55126	405	4	0.611
1700015G11Rik	4	0.99561	1	19498	0	0.66217	0.011141	0.55126	406	4	0.66217
Nlrp9c	4	0.99561	1	19497	0	0.91353	0.011141	0.55126	407	4	0.91353
Lrit3	4	0.97338	1	19008	0	0.77708	0.011208	0.55126	408	3	0.77708
Hspa9	4	0.79615	1	15535	1	0.4204	0.011208	0.55126	409	2	0.4204
Exoc1	4	0.94885	1	18428	0	0.79312	0.011209	0.55126	410	3	0.79312
Ifi203	4	0.46726	0.928375	10013	1	-0.41794	0.011301	0.55126	411	3	-0.41794
Epha8	4	0.99554	1	19496	0	0.60134	0.011301	0.55126	412	4	0.60134
Dnajb11	4	0.99554	1	19495	0	0.8946	0.011301	0.55126	413	4	0.8946
Coch	4	0.96158	1	18781	0	0.89287	0.011301	0.55126	414	3	0.89287
Unc93b1	4	0.4632	0.928375	9889	2	0.06467	0.011301	0.55126	415	1	0.06467
Eif5a2	4	0.99554	1	19494	0	0.60634	0.011301	0.55126	416	4	0.60634
Runx1	4	0.99554	1	19493	0	0.65702	0.011301	0.55126	417	4	0.65702
Pcyt1a	4	0.87748	1	17166	0	0.901	0.011359	0.55126	418	3	0.901
Prkca	4	0.99547	1	19492	0	0.7598	0.011359	0.55126	419	4	0.7598
Il10ra	4	0.98785	1	19333	0	0.90659	0.011359	0.55126	420	4	0.90659
Stard3	4	0.99547	1	19491	0	0.64457	0.011359	0.55126	421	4	0.64457
Fgf4	4	0.99547	1	19490	0	0.5607	0.011359	0.55126	422	4	0.5607
Trp53bp2	4	0.49436	0.938408	10494	1	-0.26954	0.011359	0.55126	423	3	-0.26954
Olfr401	4	0.99547	1	19489	0	0.64348	0.011452	0.55449	424	4	0.64348
Rap2a	4	0.62532	0.970746	12752	1	0.50625	0.011519	0.555159	425	2	0.50625
Lrrc56	4	0.37186	0.924316	8031	1	-0.12056	0.01152	0.555159	426	3	-0.12056
Cmip	4	0.94543	1	18353	0	0.79069	0.011753	0.560606	427	3	0.79069
Ccnl1	4	0.62558	0.970746	12791	1	0.40288	0.011839	0.560606	428	3	0.40288
Apoa4	4	0.59206	0.961786	12144	1	0.21741	0.011839	0.560606	429	2	0.21741
Vimp	4	0.99541	1	19487	0	0.61264	0.01184	0.560606	430	4	0.61264
Cd320	4	0.93596	1	18188	0	0.53027	0.01184	0.560606	431	3	0.53027
Fnta	4	0.59422	0.961786	12249	2	-0.063577	0.011841	0.560606	432	2	-0.063577
Plxnc1	4	0.99541	1	19485	0	0.52297	0.011841	0.560606	433	4	0.52297
Ace3	4	0.97967	1	19134	0	0.71556	0.011933	0.560606	434	3	0.71556
Tifa	4	0.99541	1	19484	0	0.46942	0.012022	0.560606	435	4	0.46942
Cntnap4	4	0.99541	1	19483	0	0.49202	0.012022	0.560606	436	4	0.49202
Ppp5c	4	0.99541	1	19482	0	0.70972	0.012022	0.560606	437	4	0.70972
Olfr1393	4	0.34233	0.924229	7315	1	-0.27605	0.012022	0.560606	438	3	-0.27605
Fam129a	4	0.67711	0.985816	13529	1	0.24155	0.012023	0.560606	439	2	0.24155
March10	4	0.8146	1	15816	1	0.56684	0.012253	0.560606	440	3	0.56684
Cetn2	4	0.95017	1	18502	0	0.90806	0.012315	0.560606	441	3	0.90806
Vmn1r128	4	0.31854	0.924229	6880	2	-0.81201	0.012315	0.560606	442	1	-0.81201
Smg9	4	0.67892	0.985816	13539	1	0.4257	0.012423	0.560606	443	3	0.4257
Bmp10	4	0.99534	1	19481	0	0.55289	0.012423	0.560606	444	4	0.55289
Cym	4	0.99527	1	19480	0	0.6191	0.012482	0.560606	445	4	0.6191
Kcna6	4	0.78686	1	15411	1	0.60792	0.012582	0.560606	446	2	0.60792
Tada2b	4	0.99527	1	19478	0	0.64512	0.012582	0.560606	447	4	0.64512
Gm11563	4	0.747	0.999746	14626	1	0.47467	0.012582	0.560606	448	2	0.47467
Siva1	4	0.7177	0.999746	14104	1	0.73996	0.012582	0.560606	449	3	0.73996
Wwp1	4	0.75853	0.999746	14861	1	0.57418	0.012582	0.560606	450	3	0.57418
Mtx3	4	0.53179	0.959732	11043	2	-0.47552	0.012582	0.560606	451	2	-0.47552
Unc93a	4	0.99527	1	19477	0	0.76336	0.012582	0.560606	452	4	0.76336
Ebi3	4	0.54745	0.961786	11257	2	0.3617	0.012582	0.560606	453	2	0.3617
Gpx8	4	0.99527	1	19476	0	0.77237	0.012582	0.560606	454	4	0.77237
Csnk2b	4	0.99344	1	19447	0	0.95445	0.012582	0.560606	455	4	0.95445
Cd300ld	4	0.99527	1	19475	0	0.54776	0.012582	0.560606	456	4	0.54776
Myod1	4	0.96402	1	18829	0	0.74431	0.012636	0.560606	457	3	0.74431
Gdf2	4	0.53391	0.959732	11072	2	-0.2996	0.012636	0.560606	458	2	-0.2996
Map2k6	4	0.99521	1	19474	0	0.58703	0.012636	0.560606	459	4	0.58703
Neo1	4	0.0088045	0.446954	395	1	-0.57595	0.012636	0.560606	460	3	-0.57595
Arrdc2	4	0.72907	0.999746	14317	1	0.67409	0.012636	0.560606	461	2	0.67409
Olfr695	4	0.99521	1	19473	0	0.95166	0.012636	0.560606	462	4	0.95166
Rasgrp1	4	0.56617	0.961786	11628	1	0.67511	0.012636	0.560606	463	2	0.67511
Dhrs7	4	0.94721	1	18405	0	0.94752	0.01293	0.562892	464	3	0.94752
Catsperd	4	0.99513	1	19472	0	0.56905	0.01293	0.562892	465	4	0.56905
Olfr583	4	0.99513	1	19471	0	0.62015	0.01293	0.562892	466	4	0.62015
Rnf126	4	0.98208	1	19184	0	0.6635	0.013006	0.562892	467	3	0.6635
Glrx2	4	0.87941	1	17237	0	0.49771	0.013006	0.562892	468	2	0.49771
Bri3bp	4	0.99506	1	19470	0	0.83204	0.013006	0.562892	469	4	0.83204
Dydc1	4	0.89342	1	17520	0	0.66094	0.013065	0.562892	470	3	0.66094
Myocd	4	0.99499	1	19469	0	0.63669	0.013066	0.562892	471	4	0.63669
Mettl7a3	4	0.96786	1	18913	0	0.63396	0.013066	0.562892	472	3	0.63396
Mtfr1	4	0.99499	1	19468	0	0.72493	0.013066	0.562892	473	4	0.72493
Klk1b8	4	0.62553	0.970746	12778	1	0.21526	0.013176	0.562892	474	2	0.21526
A230046K03Rik	4	0.99484	1	19466	0	0.93248	0.013176	0.562892	475	4	0.93248
Panx3	4	0.28599	0.908645	6262	2	-0.61157	0.013243	0.562892	476	2	-0.61157
Dpm1	4	0.89784	1	17605	0	0.47421	0.013243	0.562892	477	3	0.47421
Dnmt3b	4	0.82392	1	15912	1	0.43969	0.013243	0.562892	478	1	0.43969
Klf3	4	0.96237	1	18797	0	0.72714	0.013349	0.562892	479	3	0.72714
Olfr61	4	0.62547	0.970746	12768	1	0.30266	0.013349	0.562892	480	3	0.30266
Bnip3l	4	0.35129	0.924229	7577	1	0.47115	0.013349	0.562892	481	2	0.47115
Mrpl38	4	0.90944	1	17815	0	0.78404	0.013349	0.562892	482	3	0.78404
Ddx43	4	0.84605	1	16543	1	0.6881	0.013349	0.562892	483	3	0.6881
Epm2a	4	0.99476	1	19465	0	0.66245	0.013349	0.562892	484	4	0.66245
Oosp3	4	0.52423	0.957768	10901	1	0.53471	0.013349	0.562892	485	2	0.53471
Ssty1	4	0.34393	0.924229	7350	1	0.18884	0.013349	0.562892	486	3	0.18884
Rad54b	4	0.99476	1	19464	0	0.55771	0.013349	0.562892	487	4	0.55771
Gm4745	4	0.82887	1	16107	1	0.76438	0.013454	0.562892	488	3	0.76438
Cyp4a12a	4	0.99476	1	19463	0	0.58949	0.013454	0.562892	489	4	0.58949
Smim6	4	0.87501	1	17079	0	0.64075	0.013531	0.562892	490	3	0.64075
Nup98	4	0.39916	0.928375	8541	2	-0.76984	0.013532	0.562892	491	1	-0.76984
Fam171a2	4	0.82496	1	15940	1	0.59306	0.013532	0.562892	492	3	0.59306
Slc5a1	4	0.84881	1	16579	1	0.41316	0.013532	0.562892	493	2	0.41316
Fam46c	4	0.023587	0.580979	819	1	-0.39726	0.013532	0.562892	494	3	-0.39726
Hspb1	4	0.28945	0.908645	6403	1	-0.43986	0.013608	0.564903	495	2	-0.43986
Tcp11l1	4	0.83355	1	16220	1	0.66523	0.013671	0.56641	496	3	0.66523
Glmp	4	0.84595	1	16505	1	0.62037	0.013887	0.574208	497	2	0.62037
Olfr1123	4	0.74881	0.999746	14654	1	0.52419	0.014406	0.585699	498	3	0.52419
Dusp23	4	0.99435	1	19461	0	0.61565	0.014406	0.585699	499	4	0.61565
Acbd5	4	0.869	1	16946	0	0.70433	0.014406	0.585699	500	3	0.70433
Tgtp2	4	0.9704	1	18950	0	0.70318	0.014406	0.585699	501	3	0.70318
Shroom2	4	0.44788	0.928375	9475	2	0.14474	0.014406	0.585699	502	2	0.14474
Fabp3	4	0.98268	1	19197	0	0.77629	0.014406	0.585699	503	3	0.77629
Dpm2	4	0.94594	1	18376	0	0.87082	0.014406	0.585699	504	3	0.87082
Cdk5rap3	4	0.99435	1	19460	0	0.69574	0.014406	0.585699	505	4	0.69574
Gm1564	4	0.78031	1	15294	1	0.11756	0.014476	0.585699	506	2	0.11756
Mrpl45	4	0.89924	1	17649	0	0.70995	0.014477	0.585699	507	3	0.70995
Rgp1	4	0.95199	1	18582	0	0.55977	0.014477	0.585699	508	3	0.55977
Rad51d	4	0.93846	1	18232	0	0.78473	0.014543	0.586098	509	3	0.78473
Snx22	4	0.85998	1	16777	0	0.60794	0.014543	0.586098	510	3	0.60794
Gm4498	4	0.070143	0.753996	1621	2	-0.33775	0.014615	0.587828	511	2	-0.33775
Asb7	4	0.67432	0.985816	13507	1	0.40983	0.014702	0.587902	512	3	0.40983
Zkscan6	4	0.95155	1	18569	0	0.59338	0.014702	0.587902	513	2	0.59338
Krtap4-8	4	0.99404	1	19459	0	0.86414	0.014702	0.587902	514	4	0.86414
Mpp3	4	0.72709	0.999746	14275	1	0.35596	0.014774	0.588518	515	2	0.35596
Zfp385c	4	0.99396	1	19458	0	0.76144	0.014774	0.588518	516	4	0.76144
Eef2k	4	0.99396	1	19457	0	0.4964	0.014888	0.589053	517	4	0.4964
Lrguk	4	0.047217	0.750111	1261	3	-0.74831	0.014888	0.589053	518	1	-0.74831
Scara3	4	0.86186	1	16830	0	0.69256	0.015172	0.589053	519	3	0.69256
Olfr777	4	0.99395	1	19456	0	0.7576	0.015173	0.589053	520	4	0.7576
Bcorl1	4	0.92185	1	18025	0	0.51249	0.015243	0.589053	521	3	0.51249
Krt5	4	0.095349	0.770363	2511	1	-0.54636	0.015243	0.589053	522	2	-0.54636
Sim1	4	0.67126	0.985816	13436	1	0.31658	0.015243	0.589053	523	2	0.31658
Xpnpep2	4	0.82596	1	16024	1	0.51302	0.015243	0.589053	524	2	0.51302
Lcn5	4	0.99387	1	19455	0	0.45211	0.015243	0.589053	525	4	0.45211
Figf	4	0.99387	1	19454	0	0.80847	0.015243	0.589053	526	4	0.80847
Hemgn	4	0.99387	1	19452	0	0.56832	0.015243	0.589053	527	4	0.56832
Rxfp1	4	0.95075	1	18546	0	0.72596	0.015243	0.589053	528	3	0.72596
Chdh	4	0.98053	1	19155	0	0.58883	0.015243	0.589053	529	3	0.58883
Krt76	4	0.98592	1	19293	0	0.92095	0.015243	0.589053	530	4	0.92095
Cdk13	4	0.65897	0.984615	13255	1	0.42418	0.015243	0.589053	531	3	0.42418
Col23a1	4	0.99387	1	19450	0	0.62474	0.015243	0.589053	532	4	0.62474
Klf7	4	0.63768	0.981424	12900	1	0.39951	0.015412	0.590053	533	2	0.39951
Tspan9	4	0.58124	0.961786	11936	1	-0.3822	0.015412	0.590053	534	3	-0.3822
Lgals7	4	0.032853	0.652936	1013	1	0.016955	0.015412	0.590053	535	3	0.016955
Myadml2	4	0.36214	0.924229	7845	2	0.024196	0.015412	0.590053	536	2	0.024196
Eny2	4	0.016052	0.488333	645	2	-1.2942	0.015412	0.590053	537	2	-1.2942
Cplx1	4	0.91006	1	17818	0	0.50859	0.015488	0.591872	538	2	0.50859
Rps19bp1	4	0.6525	0.98153	13175	1	0.0042089	0.01564	0.593305	539	3	0.0042089
Hist1h2an	4	0.99353	1	19449	0	0.7761	0.01564	0.593305	540	4	0.7761
Ptdss2	4	0.72049	0.999746	14121	1	0.31675	0.01564	0.593305	541	3	0.31675
Chd8	4	0.98832	1	19357	0	1.1237	0.01564	0.593305	542	4	1.1237
Fabp5	4	0.97571	1	19048	0	0.87096	0.01584	0.59761	543	3	0.87096
Sumf1	4	0.99344	1	19448	0	0.80836	0.01584	0.59761	544	4	0.80836
Ms4a4b	4	0.91642	1	17909	0	0.79706	0.015841	0.59761	545	3	0.79706
Sf1	4	0.28212	0.908645	6217	3	-0.6693	0.015921	0.599533	546	1	-0.6693
Kcnh6	4	0.94971	1	18484	0	0.61192	0.016567	0.605611	547	3	0.61192
Spsb1	4	0.3773	0.924316	8099	2	-0.419	0.016567	0.605611	548	2	-0.419
Cldn24	4	0.43613	0.928375	9246	1	0.3142	0.016568	0.605611	549	1	0.3142
3110062M04Rik	4	0.33719	0.924229	7220	1	-0.40705	0.016568	0.605611	550	3	-0.40705
Foxn1	4	0.99327	1	19446	0	0.45383	0.016569	0.605611	551	4	0.45383
Uevld	4	0.869	1	16963	0	0.5052	0.016569	0.605611	552	2	0.5052
Rnps1	4	0.9928	1	19431	0	0.78835	0.016569	0.605611	553	4	0.78835
Dsg2	4	0.9317	1	18111	0	0.69994	0.016737	0.605611	554	3	0.69994
Hspb9	4	0.8842	1	17345	0	0.80329	0.016815	0.605611	555	3	0.80329
Wdr92	4	0.29923	0.915281	6611	2	-1.2345	0.016815	0.605611	556	2	-1.2345
Gabrg3	4	0.99299	1	19444	0	0.60285	0.016815	0.605611	557	4	0.60285
Tmco1	4	0.57702	0.961786	11857	1	-0.36198	0.016815	0.605611	558	2	-0.36198
Gjc2	4	0.96402	1	18830	0	0.62779	0.016815	0.605611	559	3	0.62779
Rnf167	4	0.9928	1	19443	0	0.49006	0.016985	0.605611	560	4	0.49006
Limd2	4	0.26871	0.908645	5951	1	-0.39816	0.016985	0.605611	561	3	-0.39816
Olfr538	4	0.9928	1	19441	0	0.61398	0.017092	0.605611	562	4	0.61398
Magee1	4	0.9928	1	19440	0	0.74276	0.017092	0.605611	563	4	0.74276
Csgalnact2	4	0.9928	1	19439	0	0.6544	0.017092	0.605611	564	4	0.6544
Gem	4	0.52324	0.957768	10887	1	0.26093	0.017092	0.605611	565	2	0.26093
Pcdh18	4	0.9928	1	19438	0	0.44104	0.017092	0.605611	566	4	0.44104
Olfr1336	4	0.9928	1	19437	0	0.4912	0.017092	0.605611	567	4	0.4912
Maml1	4	0.65031	0.98153	13121	1	0.57804	0.017092	0.605611	568	3	0.57804
Suv39h1	4	0.9928	1	19436	0	0.53387	0.017225	0.605611	569	4	0.53387
Pbx4	4	0.9928	1	19435	0	0.61146	0.017226	0.605611	570	4	0.61146
Gm20604	4	0.9928	1	19434	0	0.64551	0.017226	0.605611	571	4	0.64551
Psma3	4	0.074114	0.753996	1677	3	-1.8945	0.017226	0.605611	572	1	-1.8945
Chrnb1	4	0.9928	1	19433	0	0.63245	0.017226	0.605611	573	4	0.63245
Hist1h2bl	4	0.99271	1	19420	0	1.0599	0.017226	0.605611	574	4	1.0599
Ankef1	4	0.9928	1	19432	0	0.46598	0.017226	0.605611	575	4	0.46598
Ubald2	4	0.27705	0.908645	6073	2	-0.3489	0.017226	0.605611	576	2	-0.3489
Cacul1	4	0.9928	1	19430	0	0.70391	0.017226	0.605611	577	4	0.70391
Alg8	4	0.94234	1	18293	0	0.62267	0.017226	0.605611	578	3	0.62267
Moxd1	4	0.9928	1	19429	0	0.40501	0.017226	0.605611	579	4	0.40501
Ces3a	4	0.9928	1	19428	0	0.50561	0.017226	0.605611	580	4	0.50561
Amy2a3	4	0.43293	0.928375	9194	1	0.21552	0.017226	0.605611	581	3	0.21552
Gm5458	4	0.12435	0.82135	3044	2	-0.90743	0.017306	0.605611	582	1	-0.90743
Olfr1133	4	0.92185	1	18007	0	0.61994	0.017306	0.605611	583	3	0.61994
Palmd	4	0.99272	1	19427	0	0.549	0.017306	0.605611	584	4	0.549
Gm14744	4	0.3773	0.924316	8103	2	-0.6871	0.017306	0.605611	585	2	-0.6871
Fras1	4	0.99272	1	19426	0	0.84138	0.017306	0.605611	586	4	0.84138
Hopx	4	0.99272	1	19425	0	0.53296	0.017306	0.605611	587	4	0.53296
Hist2h3b	4	0.31453	0.924229	6777	2	-0.11613	0.017547	0.605611	588	2	-0.11613
Dido1	4	0.62558	0.970746	12796	1	-0.24508	0.017547	0.605611	589	3	-0.24508
Pglyrp3	4	0.99272	1	19424	0	0.49734	0.017547	0.605611	590	4	0.49734
Olfr1012	4	0.99272	1	19423	0	0.53349	0.017548	0.605611	591	4	0.53349
Zfyve28	4	0.3128	0.924229	6761	1	-0.27467	0.017548	0.605611	592	3	-0.27467
Ddhd1	4	0.1624	0.831741	3910	1	-0.54939	0.017663	0.605611	593	3	-0.54939
Gast	4	0.96237	1	18810	0	0.70203	0.017663	0.605611	594	3	0.70203
Plek2	4	0.99272	1	19422	0	0.52121	0.017663	0.605611	595	4	0.52121
Acap3	4	0.99272	1	19421	0	0.50049	0.017663	0.605611	596	4	0.50049
Pld4	4	0.8842	1	17353	0	0.80031	0.017664	0.605611	597	3	0.80031
Slc44a3	4	0.80717	1	15696	1	0.63173	0.017664	0.605611	598	3	0.63173
Zfp39	4	0.98467	1	19250	0	0.66705	0.017664	0.605611	599	4	0.66705
Usp2	4	0.98268	1	19198	0	0.71005	0.017664	0.605611	600	3	0.71005
Calm4	4	0.98053	1	19154	0	0.63689	0.01807	0.617486	601	3	0.63689
Col14a1	4	0.88901	1	17431	0	0.297	0.01807	0.617486	602	2	0.297
Tmem174	4	0.99251	1	19419	0	0.42713	0.018254	0.622758	603	4	0.42713
Stam	4	0.54018	0.961786	11175	2	0.16116	0.018346	0.622795	604	1	0.16116
Olfr73	4	0.98946	1	19369	0	0.78817	0.018346	0.622795	605	4	0.78817
Mettl2	4	0.78327	1	15374	1	0.56623	0.018346	0.622795	606	3	0.56623
1700001C19Rik	4	0.86985	1	16973	0	0.58864	0.018431	0.623625	607	3	0.58864
Jun	4	0.68699	0.985816	13698	1	0.188	0.018431	0.623625	608	2	0.188
Mut	4	0.82887	1	16111	1	0.43984	0.018524	0.62474	609	3	0.43984
Npc1l1	4	0.99221	1	19418	0	0.63594	0.018524	0.62474	610	4	0.63594
Mycbpap	4	0.7831	1	15348	1	0.58811	0.018605	0.625461	611	3	0.58811
Enpep	4	0.36788	0.924316	7969	1	-0.5949	0.018606	0.625461	612	3	-0.5949
Tmem203	4	0.9921	1	19417	0	0.73428	0.018733	0.626702	613	4	0.73428
Shc1	4	0.59206	0.961786	12135	1	0.49763	0.018733	0.626702	614	3	0.49763
Klf15	4	0.93347	1	18146	0	0.67932	0.018734	0.626702	615	3	0.67932
Uso1	4	0.99188	1	19416	0	0.6215	0.018914	0.628689	616	4	0.6215
Gsap	4	0.60924	0.964708	12519	1	0.25432	0.018915	0.628689	617	3	0.25432
Klb	4	0.25838	0.906752	5770	1	-0.67881	0.018915	0.628689	618	3	-0.67881
Apbb2	4	0.99188	1	19415	0	0.49036	0.018915	0.628689	619	4	0.49036
Naa25	4	0.84885	1	16601	1	0.7102	0.019037	0.628721	620	2	0.7102
Olfr376	4	0.99188	1	19413	0	0.3591	0.019037	0.628721	621	4	0.3591
Pigv	4	0.90748	1	17789	0	0.63151	0.019037	0.628721	622	3	0.63151
Kcnh4	4	0.99188	1	19412	0	0.61634	0.019037	0.628721	623	4	0.61634
Pde6h	4	0.99188	1	19411	0	0.67307	0.019165	0.628944	624	4	0.67307
Nop14	4	0.54017	0.961786	11162	1	-0.20801	0.019165	0.628944	625	2	-0.20801
Grm6	4	0.98376	1	19217	0	0.795	0.019473	0.628944	626	3	0.795
Cldnd2	4	0.99188	1	19409	0	0.50455	0.019473	0.628944	627	4	0.50455
Olfr50	4	0.99052	1	19384	0	0.67325	0.019473	0.628944	628	4	0.67325
Cltc	4	0.99028	1	19380	0	0.97684	0.019473	0.628944	629	4	0.97684
Zfp456	4	0.99188	1	19408	0	0.82813	0.019474	0.628944	630	4	0.82813
Mrpl22	4	0.99188	1	19407	0	0.54863	0.019474	0.628944	631	4	0.54863
Tmem45b	4	0.88026	1	17252	0	0.65551	0.019474	0.628944	632	3	0.65551
Gria4	4	0.040573	0.727054	1139	1	-0.45902	0.019561	0.628944	633	3	-0.45902
Mtrf1l	4	0.20089	0.867186	4618	3	-1.2702	0.019561	0.628944	634	1	-1.2702
Afg3l2	4	0.1422	0.831741	3343	2	-0.61531	0.019561	0.628944	635	2	-0.61531
Brat1	4	0.52869	0.959416	10965	1	-0.39746	0.019561	0.628944	636	2	-0.39746
Lce6a	4	0.99178	1	19406	0	0.49422	0.019561	0.628944	637	4	0.49422
Myom3	4	0.99178	1	19405	0	0.52976	0.019561	0.628944	638	4	0.52976
Gsk3a	4	0.9834	1	19205	0	0.70983	0.019561	0.628944	639	3	0.70983
2900011O08Rik	4	0.68509	0.985816	13660	1	0.45485	0.019561	0.628944	640	3	0.45485
Apex1	4	0.99178	1	19404	0	0.56229	0.019687	0.632011	641	4	0.56229
Arsg	4	0.99178	1	19403	0	0.53377	0.019811	0.635007	642	4	0.53377
Trim80	4	0.93645	1	18196	0	0.54023	0.020222	0.644197	643	3	0.54023
Rrad	4	0.99167	1	19402	0	0.64488	0.020222	0.644197	644	4	0.64488
Vmn1r52	4	0.92185	1	17982	0	0.70829	0.020223	0.644197	645	3	0.70829
Tnk1	4	0.30567	0.922733	6667	2	-0.43431	0.020223	0.644197	646	1	-0.43431
Mycl	4	0.99167	1	19401	0	0.34978	0.020524	0.644371	647	4	0.34978
Cenpm	4	0.64412	0.98153	13001	1	-0.34707	0.020525	0.644371	648	3	-0.34707
Misp	4	0.95276	1	18601	0	0.81311	0.020827	0.644371	649	2	0.81311
Actrt1	4	0.89642	1	17573	0	0.35799	0.021027	0.644371	650	1	0.35799
Olfr331	4	0.97948	1	19125	0	0.90763	0.021027	0.644371	651	3	0.90763
Scg3	4	0.9704	1	18961	0	0.71751	0.021028	0.644371	652	3	0.71751
Tarsl2	4	0.62755	0.972165	12814	1	0.75371	0.021028	0.644371	653	3	0.75371
Zfp616	4	0.99146	1	19399	0	0.3578	0.021028	0.644371	654	4	0.3578
Pamr1	4	0.87758	1	17189	0	0.57695	0.02108	0.644371	655	3	0.57695
Tnfrsf4	4	0.96695	1	18899	0	0.66437	0.021166	0.644371	656	3	0.66437
Vangl2	4	0.99109	1	19398	0	0.9544	0.021363	0.644371	657	4	0.9544
Timm8a1	4	0.51387	0.951695	10770	1	-0.53166	0.021512	0.644371	658	3	-0.53166
Agpat6	4	0.36126	0.924229	7789	1	-0.46684	0.021512	0.644371	659	3	-0.46684
Arg2	4	0.97313	1	18991	0	0.58849	0.021512	0.644371	660	3	0.58849
Tiam1	4	0.99109	1	19397	0	0.41992	0.021512	0.644371	661	4	0.41992
Scoc	4	0.99109	1	19396	0	0.80709	0.021512	0.644371	662	4	0.80709
Amigo3	4	0.38171	0.924316	8258	1	-0.38773	0.021512	0.644371	663	3	-0.38773
Pydc3	4	0.869	1	16969	0	0.61735	0.021512	0.644371	664	3	0.61735
Esrp1	4	0.99109	1	19395	0	0.34997	0.021512	0.644371	665	4	0.34997
Pp2d1	4	0.85818	1	16748	0	0.47246	0.021512	0.644371	666	3	0.47246
Sema4d	4	0.99109	1	19394	0	0.52937	0.021512	0.644371	667	4	0.52937
Olfr502	4	0.99109	1	19393	0	0.41572	0.021512	0.644371	668	4	0.41572
Amy2a4	4	0.6525	0.98153	13173	1	0.50993	0.021512	0.644371	669	3	0.50993
Ccdc129	4	0.84784	1	16569	1	0.53126	0.021512	0.644371	670	2	0.53126
Ptgfr	4	0.88264	1	17338	0	0.55244	0.021512	0.644371	671	2	0.55244
Aifm1	4	0.98785	1	19336	0	0.69848	0.021623	0.644371	672	4	0.69848
Vkorc1l1	4	0.99098	1	19392	0	0.65871	0.021754	0.644371	673	4	0.65871
Hsd17b13	4	0.74404	0.999746	14573	1	0.53172	0.021754	0.644371	674	2	0.53172
Trpm5	4	0.96237	1	18794	0	0.61548	0.021846	0.644371	675	3	0.61548
Olfr632	4	0.99087	1	19391	0	0.61742	0.021846	0.644371	676	4	0.61742
Fam60a	4	0.88818	1	17388	0	0.69939	0.021846	0.644371	677	3	0.69939
Gm11711	4	0.088287	0.754695	2377	1	-0.72312	0.021846	0.644371	678	3	-0.72312
Hsdl2	4	0.88818	1	17396	0	0.4387	0.021846	0.644371	679	3	0.4387
Crb1	4	0.022986	0.580979	787	2	-1.5486	0.021846	0.644371	680	2	-1.5486
Fzd4	4	0.99075	1	19390	0	0.6868	0.021945	0.644371	681	4	0.6868
Hsd3b7	4	0.99075	1	19389	0	0.53993	0.021945	0.644371	682	4	0.53993
Pcmtd2	4	0.19599	0.867186	4553	2	-1.6354	0.021945	0.644371	683	2	-1.6354
Nudt14	4	0.46301	0.928375	9815	2	0.43508	0.022159	0.644371	684	2	0.43508
Ppp1r27	4	0.99052	1	19388	0	0.68227	0.022159	0.644371	685	4	0.68227
Zbed6	4	0.83738	1	16300	1	0.14209	0.022159	0.644371	686	2	0.14209
Mterf3	4	0.39912	0.928375	8534	1	-0.48316	0.022159	0.644371	687	3	-0.48316
Mov10	4	0.68509	0.985816	13666	1	0.5799	0.022479	0.644371	688	3	0.5799
Sh3rf2	4	0.99052	1	19387	0	0.7328	0.022479	0.644371	689	4	0.7328
Ces2f	4	0.99052	1	19386	0	0.73253	0.022479	0.644371	690	4	0.73253
Stx6	4	0.68726	0.985816	13724	1	0.49892	0.022479	0.644371	691	2	0.49892
Hmgb3	4	0.69239	0.985816	13839	1	0.2062	0.022479	0.644371	692	1	0.2062
Mzf1	4	0.99052	1	19385	0	0.4158	0.022479	0.644371	693	4	0.4158
Dhx29	4	0.85083	1	16632	1	0.47021	0.022479	0.644371	694	1	0.47021
D1Pas1	4	0.91073	1	17834	0	0.64799	0.022479	0.644371	695	3	0.64799
Rabgef1	4	0.78036	1	15304	1	0.84539	0.022479	0.644371	696	3	0.84539
Foxj1	4	0.98203	1	19181	0	1.0185	0.022479	0.644371	697	3	1.0185
1700012L04Rik	2	0.99052	1	19383	0	0.69833	0.022479	0.644371	698	2	0.69833
Dpagt1	4	0.63858	0.981467	12907	1	-0.5761	0.02248	0.644371	699	1	-0.5761
Ampd2	4	0.98053	1	19153	0	0.74951	0.02248	0.644371	700	3	0.74951
Rasl10a	4	0.99052	1	19382	0	0.58567	0.02248	0.644371	701	4	0.58567
Sirpb1b	4	0.5596	0.961786	11473	1	0.32177	0.02248	0.644371	702	3	0.32177
Slc25a44	4	0.42189	0.928375	9047	1	-0.49875	0.02248	0.644371	703	3	-0.49875
Chac2	4	0.89648	1	17584	0	0.59257	0.02248	0.644371	704	3	0.59257
Ifnar2	4	0.67082	0.985816	13414	1	0.8347	0.02248	0.644371	705	3	0.8347
Clec1b	4	0.84784	1	16570	1	0.50073	0.02248	0.644371	706	2	0.50073
Cenpn	4	0.6062	0.964708	12472	1	0.09526	0.02248	0.644371	707	3	0.09526
Adck5	4	0.95329	1	18612	0	0.65149	0.02248	0.644371	708	3	0.65149
2810021J22Rik	4	0.89197	1	17488	0	0.59298	0.022596	0.644371	709	3	0.59298
Rnf4	4	0.15904	0.831741	3775	2	-1.5048	0.022596	0.644371	710	1	-1.5048
Cnpy1	4	0.99028	1	19379	0	0.67286	0.022705	0.644371	711	4	0.67286
Gosr2	4	0.37186	0.924316	8036	2	-1.0701	0.022705	0.644371	712	1	-1.0701
Ifitm6	4	0.4632	0.928375	9876	2	-0.02288	0.022705	0.644371	713	2	-0.02288
Ang5	4	0.99028	1	19377	0	0.58298	0.022705	0.644371	714	4	0.58298
Oosp1	4	0.52545	0.957969	10925	2	0.48513	0.022706	0.644371	715	2	0.48513
Hist1h3f	4	0.39435	0.928375	8446	1	-0.26309	0.022706	0.644371	716	3	-0.26309
Ccar2	4	0.99028	1	19376	0	0.43447	0.022706	0.644371	717	4	0.43447
Gm15308	4	0.99023	1	19375	0	0.65926	0.022752	0.644371	718	4	0.65926
Olfr600	4	0.93903	1	18241	0	0.7335	0.022752	0.644371	719	3	0.7335
Pef1	4	0.15326	0.831741	3671	1	-0.45418	0.022752	0.644371	720	3	-0.45418
Osmr	4	0.98467	1	19242	0	0.74196	0.022752	0.644371	721	4	0.74196
Fbxl21	4	0.78222	1	15335	1	0.47683	0.022753	0.644371	722	2	0.47683
Ell	4	0.8298	1	16142	1	0.58774	0.022753	0.644371	723	3	0.58774
Hist1h1e	4	0.99023	1	19374	0	1.0466	0.022753	0.644371	724	4	1.0466
Ptpru	4	0.82789	1	16092	1	0.72211	0.022753	0.644371	725	3	0.72211
Zbtb45	4	0.45881	0.928375	9741	2	0.24335	0.023021	0.651088	726	1	0.24335
Tmem64	4	0.98997	1	19373	0	0.67571	0.023143	0.652743	727	4	0.67571
Gnaq	4	0.98997	1	19372	0	0.59954	0.023143	0.652743	728	4	0.59954
Ap2m1	4	0.98467	1	19249	0	0.83417	0.023252	0.654915	729	4	0.83417
Apc	4	0.94885	1	18418	0	0.71248	0.023374	0.655689	730	3	0.71248
Eng	4	0.98971	1	19371	0	0.65388	0.023374	0.655689	731	4	0.65388
Kcne1	4	0.98971	1	19370	0	0.60974	0.023374	0.655689	732	4	0.60974
Oas2	4	0.98946	1	19368	0	0.54882	0.023608	0.656306	733	4	0.54882
Diexf	4	0.58543	0.961786	11952	1	-0.096336	0.023608	0.656306	734	2	-0.096336
Phkg2	4	0.98946	1	19367	0	0.57729	0.023608	0.656306	735	4	0.57729
Naf1	4	0.96664	1	18893	0	0.65929	0.023609	0.656306	736	3	0.65929
Prss22	4	0.98376	1	19215	0	0.703	0.023609	0.656306	737	3	0.703
Trit1	4	0.48872	0.936223	10417	2	-0.42994	0.023609	0.656306	738	2	-0.42994
Ndst2	4	0.8927	1	17496	0	0.73649	0.023728	0.656306	739	2	0.73649
Mrps18a	4	0.98946	1	19366	0	0.97873	0.023728	0.656306	740	4	0.97873
Rest	4	0.98946	1	19365	0	0.55463	0.023729	0.656306	741	4	0.55463
Sun3	4	0.88818	1	17391	0	0.48742	0.02384	0.656306	742	1	0.48742
Unc79	4	0.20595	0.867186	4784	2	-0.53631	0.023841	0.656306	743	1	-0.53631
Zkscan3	4	0.98933	1	19364	0	0.49658	0.023841	0.656306	744	4	0.49658
Rab3il1	4	0.57275	0.961786	11797	1	0.3949	0.023841	0.656306	745	2	0.3949
Prl3c1	4	0.78414	1	15384	1	0.6702	0.023841	0.656306	746	3	0.6702
Trim35	4	0.98933	1	19363	0	0.47394	0.027043	0.740462	747	4	0.47394
Eif2a	4	0.98933	1	19362	0	0.54293	0.027043	0.740462	748	4	0.54293
BC029214	4	0.98929	1	19361	0	0.67713	0.027087	0.740462	749	4	0.67713
Cdc42bpb	4	0.49211	0.937357	10466	1	-0.49123	0.027087	0.740462	750	2	-0.49123
Cd300lg	4	0.36869	0.924316	7981	2	0.23571	0.027562	0.75175	751	2	0.23571
Vmn1r77	4	0.56957	0.961786	11745	2	0.38767	0.027677	0.753891	752	2	0.38767
Olfr988	4	0.72049	0.999746	14127	1	0.53703	0.027884	0.75753	753	3	0.53703
Tfip11	4	0.85999	1	16792	0	0.58756	0.027884	0.75753	754	2	0.58756
Slc9c1	4	0.98875	1	19360	0	0.65899	0.027986	0.75929	755	4	0.65899
Pcbp2	4	0.98861	1	19359	0	0.58065	0.028246	0.760372	756	4	0.58065
Ptrh2	4	0.98861	1	19358	0	0.61587	0.028246	0.760372	757	4	0.61587
Gtf3c6	4	0.3703	0.924316	8005	1	-0.23343	0.028246	0.760372	758	2	-0.23343
Csf1r	4	0.1308	0.831741	3123	1	-0.58879	0.028246	0.760372	759	2	-0.58879
Tpd52l1	4	0.89638	1	17561	0	0.4605	0.028246	0.760372	760	3	0.4605
P4hb	4	0.56952	0.961786	11733	1	-0.040177	0.028246	0.760372	761	3	-0.040177
Serpina3k	4	0.94548	1	18357	0	0.6305	0.028375	0.762833	762	3	0.6305
Clock	4	0.91895	1	17950	0	0.52652	0.02897	0.767548	763	3	0.52652
Grk4	4	0.98832	1	19356	0	0.65182	0.02897	0.767548	764	4	0.65182
Ercc6l	4	0.98832	1	19355	0	0.57599	0.02897	0.767548	765	4	0.57599
Clcn4-2	4	0.94594	1	18391	0	0.69356	0.02897	0.767548	766	3	0.69356
Atxn2	4	0.98832	1	19354	0	0.39074	0.02897	0.767548	767	4	0.39074
Gm13769	4	0.82212	1	15884	1	0.48102	0.02897	0.767548	768	3	0.48102
Vmn1r148	4	0.55064	0.961786	11314	2	-0.45874	0.028971	0.767548	769	1	-0.45874
Cdc42se1	4	0.95528	1	18639	0	0.64524	0.028971	0.767548	770	3	0.64524
Olfr178	4	0.98832	1	19353	0	0.7732	0.029106	0.767548	771	4	0.7732
Akap9	4	0.98832	1	19352	0	0.52212	0.029106	0.767548	772	4	0.52212
Sdhaf4	4	0.98592	1	19298	0	0.8351	0.029106	0.767548	773	4	0.8351
Tmprss15	4	0.98832	1	19351	0	0.60923	0.029106	0.767548	774	4	0.60923
Tpp1	4	0.89046	1	17456	0	0.67465	0.029106	0.767548	775	3	0.67465
Gpr179	4	0.98832	1	19350	0	0.36878	0.029107	0.767548	776	4	0.36878
Nt5dc1	4	0.7606	0.999746	14918	1	0.6165	0.029107	0.767548	777	3	0.6165
Ywhah	4	0.98832	1	19349	0	0.69922	0.029241	0.770089	778	4	0.69922
Tmem74	4	0.98832	1	19348	0	0.53041	0.029576	0.776964	779	4	0.53041
Obox3	4	0.12395	0.82135	3039	1	-0.62305	0.029577	0.776964	780	3	-0.62305
Aaed1	4	0.23902	0.875564	5518	1	0.11751	0.033212	0.777157	781	3	0.11751
Cga	4	0.98832	1	19347	0	0.52074	0.033212	0.777157	782	4	0.52074
Fbxw10	4	0.26931	0.908645	5967	3	-0.8093	0.033212	0.777157	783	1	-0.8093
Zscan4d	4	0.98832	1	19346	0	0.57695	0.033212	0.777157	784	4	0.57695
Zfp329	4	0.98832	1	19345	0	0.55172	0.033212	0.777157	785	4	0.55172
Spire1	4	0.98832	1	19344	0	0.50656	0.033212	0.777157	786	4	0.50656
L3mbtl2	4	0.77091	0.999746	15158	1	0.53074	0.033212	0.777157	787	3	0.53074
D17H6S53E	4	0.98832	1	19343	0	0.77731	0.033345	0.777157	788	4	0.77731
Sertad4	4	0.90282	1	17713	0	0.52818	0.033345	0.777157	789	3	0.52818
Abhd10	4	0.76716	0.999746	15073	1	0.61663	0.033345	0.777157	790	3	0.61663
Cd244	4	0.27768	0.908645	6084	1	-0.63592	0.033345	0.777157	791	2	-0.63592
Ddx1	4	0.94912	1	18455	0	0.70001	0.033345	0.777157	792	3	0.70001
Tet2	4	0.98832	1	19342	0	0.48336	0.033345	0.777157	793	4	0.48336
Nos2	4	0.89569	1	17545	0	0.70872	0.033345	0.777157	794	3	0.70872
Scamp2	4	0.98832	1	19341	0	0.71452	0.033345	0.777157	795	4	0.71452
Accsl	4	0.98832	1	19340	0	0.46931	0.033345	0.777157	796	4	0.46931
Vax1	4	0.98832	1	19339	0	0.49413	0.033346	0.777157	797	4	0.49413
Mbd1	4	0.046782	0.750111	1248	2	-1.0131	0.033346	0.777157	798	2	-1.0131
Gna11	4	0.72183	0.999746	14199	1	0.35319	0.033346	0.777157	799	2	0.35319
Pnmt	4	0.31854	0.924229	6892	1	-0.56543	0.033459	0.777157	800	2	-0.56543
Rreb1	4	0.93749	1	18219	0	0.43195	0.033611	0.777157	801	3	0.43195
Glt28d2	4	0.80156	1	15593	1	0.46845	0.033611	0.777157	802	3	0.46845
Eif3l	4	0.78222	1	15338	1	0.56256	0.033611	0.777157	803	3	0.56256
Ctsz	4	0.11733	0.807332	2931	2	-0.69224	0.033611	0.777157	804	2	-0.69224
4930567H17Rik	4	0.86192	1	16833	0	0.63118	0.033611	0.777157	805	3	0.63118
Gm11757	4	0.045014	0.750111	1196	2	-1.4242	0.033611	0.777157	806	2	-1.4242
Caprin1	4	0.74404	0.999746	14582	1	0.39884	0.033611	0.777157	807	3	0.39884
Cyp21a1	4	0.68935	0.985816	13795	1	0.52394	0.033611	0.777157	808	2	0.52394
Dpp10	4	0.92697	1	18064	0	0.70306	0.033612	0.777157	809	3	0.70306
Myo15	4	0.24987	0.895163	5637	1	0.13345	0.033612	0.777157	810	2	0.13345
Ikzf3	4	0.41491	0.928375	8881	2	0.40942	0.033738	0.777157	811	2	0.40942
Cd300lh	4	0.97673	1	19074	0	0.66425	0.033738	0.777157	812	3	0.66425
Pcolce2	4	0.98053	1	19151	0	0.8794	0.033738	0.777157	813	3	0.8794
Rev1	4	0.96272	1	18817	0	0.56052	0.033738	0.777157	814	2	0.56052
C87414	4	0.25042	0.895163	5654	3	0.056867	0.033738	0.777157	815	1	0.056867
Zdhhc20	4	0.41212	0.928375	8803	2	0.30963	0.033739	0.777157	816	2	0.30963
Astn1	4	0.61519	0.96732	12609	1	0.33862	0.033739	0.777157	817	2	0.33862
Gpr4	4	0.98804	1	19338	0	0.44856	0.033739	0.777157	818	4	0.44856
Drd4	4	0.71587	0.999746	14089	1	0.39161	0.033739	0.777157	819	2	0.39161
Mtif2	4	0.98608	1	19302	0	0.71944	0.033739	0.777157	820	4	0.71944
1700020N15Rik	4	0.85814	1	16726	0	0.50618	0.033861	0.777157	821	3	0.50618
Akr1c14	4	0.91392	1	17884	0	0.36928	0.033862	0.777157	822	1	0.36928
Ccdc169	4	0.67216	0.985816	13487	1	0.40147	0.034198	0.777157	823	3	0.40147
Olfr1388	4	0.69536	0.988101	13893	1	0.84928	0.034198	0.777157	824	2	0.84928
Frg1	4	0.72397	0.999746	14244	1	0.55663	0.034198	0.777157	825	3	0.55663
Hbq1a	4	0.98791	1	19337	0	0.45591	0.034198	0.777157	826	4	0.45591
Sf3b1	4	0.58543	0.961786	11977	2	-0.98414	0.034247	0.777157	827	1	-0.98414
Snx4	4	0.98785	1	19335	0	0.52383	0.034247	0.777157	828	4	0.52383
Stra13	4	0.98376	1	19218	0	0.66373	0.034247	0.777157	829	3	0.66373
Atad1	4	0.94543	1	18349	0	0.45757	0.034247	0.777157	830	2	0.45757
Slc25a40	4	0.98785	1	19334	0	0.43063	0.034247	0.777157	831	4	0.43063
Sox9	4	0.68505	0.985816	13656	1	0.52123	0.034247	0.777157	832	2	0.52123
Ppapdc3	4	0.98577	1	19289	0	0.64623	0.034247	0.777157	833	4	0.64623
Pcdha6	4	0.56301	0.961786	11587	1	-0.34682	0.034247	0.777157	834	2	-0.34682
S100a8	4	0.96631	1	18887	0	0.70537	0.034247	0.777157	835	3	0.70537
Myh14	4	0.89124	1	17476	0	0.66582	0.034386	0.777157	836	3	0.66582
Olfr96	4	0.9877	1	19332	0	0.40052	0.034518	0.777157	837	4	0.40052
Lce1c	4	0.86086	1	16799	0	0.3077	0.034518	0.777157	838	1	0.3077
Phb2	4	0.56087	0.961786	11533	2	-0.28231	0.034638	0.777157	839	1	-0.28231
Pex11b	4	0.97571	1	19051	0	0.53672	0.034638	0.777157	840	3	0.53672
Map1lc3a	4	0.95683	1	18681	0	0.65155	0.034638	0.777157	841	3	0.65155
Gab3	4	0.9293	1	18085	0	0.68898	0.034638	0.777157	842	3	0.68898
Myl6b	4	0.3506	0.924229	7528	1	-0.25069	0.034638	0.777157	843	3	-0.25069
Slc15a2	4	0.72084	0.999746	14183	1	0.42974	0.034772	0.777157	844	2	0.42974
Ankrd60	4	0.8842	1	17346	0	0.56414	0.034772	0.777157	845	3	0.56414
G0s2	4	0.4236	0.928375	9088	1	-0.4215	0.034772	0.777157	846	3	-0.4215
Olfr669	4	0.98756	1	19331	0	0.49552	0.034772	0.777157	847	4	0.49552
Mapk4	4	0.89784	1	17598	0	0.61248	0.0349	0.777157	848	3	0.61248
Ggt5	4	0.98742	1	19330	0	0.74271	0.0349	0.777157	849	4	0.74271
Car5b	4	0.68504	0.985816	13647	1	0.4285	0.034901	0.777157	850	3	0.4285
Olfr691	4	0.29732	0.912184	6584	2	-0.060501	0.034901	0.777157	851	1	-0.060501
Wdr89	4	0.41063	0.928375	8733	2	0.21552	0.034901	0.777157	852	2	0.21552
Prl3d3	4	0.98742	1	19329	0	0.70284	0.034901	0.777157	853	4	0.70284
1700106J16Rik	4	0.98742	1	19328	0	0.65641	0.035056	0.777157	854	4	0.65641
Plekho2	4	0.95414	1	18629	0	0.79581	0.035056	0.777157	855	2	0.79581
Olfr1392	4	0.78129	1	15322	1	0.43152	0.035172	0.777157	856	3	0.43152
Emc4	4	0.9774	1	19078	0	0.85401	0.035172	0.777157	857	3	0.85401
Ipcef1	4	0.68034	0.985816	13585	1	0.39333	0.035173	0.777157	858	3	0.39333
Reln	4	0.98728	1	19326	0	0.47748	0.035173	0.777157	859	4	0.47748
Zfp2	4	0.94097	1	18273	0	0.58794	0.035173	0.777157	860	3	0.58794
Olfr394	4	0.8827	1	17343	0	0.58557	0.035173	0.777157	861	3	0.58557
Olfr1325	4	0.97888	1	19098	0	0.70511	0.035173	0.777157	862	3	0.70511
Kctd11	4	0.98714	1	19325	0	0.4525	0.03545	0.777157	863	4	0.4525
Fndc3c1	4	0.98714	1	19324	0	0.33655	0.03545	0.777157	864	4	0.33655
Lrrc52	4	0.84133	1	16423	1	0.44645	0.03545	0.777157	865	2	0.44645
Ccdc71	4	0.12395	0.82135	3040	1	-0.62047	0.03545	0.777157	866	3	-0.62047
Oasl2	4	0.88901	1	17426	0	0.52811	0.03545	0.777157	867	3	0.52811
Ssh3	4	0.72508	0.999746	14251	1	0.40235	0.03545	0.777157	868	3	0.40235
Edf1	4	0.82591	1	16020	1	0.45695	0.03545	0.777157	869	2	0.45695
Bckdha	4	0.98714	1	19323	0	0.70413	0.03545	0.777157	870	4	0.70413
Fgfr4	4	0.59746	0.96276	12325	2	0.52351	0.035609	0.777157	871	2	0.52351
Hpgds	4	0.90488	1	17729	0	0.51298	0.03575	0.777157	872	2	0.51298
Zfp169	4	0.98698	1	19322	0	0.6414	0.03575	0.777157	873	4	0.6414
Chd1	4	0.74881	0.999746	14656	1	0.55035	0.03575	0.777157	874	3	0.55035
D5Ertd579e	4	0.81562	1	15828	1	0.54932	0.03575	0.777157	875	2	0.54932
Ppil2	4	0.89564	1	17541	0	0.9611	0.035751	0.777157	876	3	0.9611
Gm11744	4	0.35746	0.924229	7724	2	-0.83427	0.035751	0.777157	877	2	-0.83427
Fgd1	4	0.98698	1	19321	0	0.5615	0.035751	0.777157	878	4	0.5615
Sertad2	4	0.83171	1	16159	1	0.50168	0.035751	0.777157	879	3	0.50168
8030411F24Rik	4	0.66622	0.985816	13367	1	0.55038	0.035751	0.777157	880	3	0.55038
1700029H14Rik	4	0.98698	1	19320	0	0.4622	0.035751	0.777157	881	4	0.4622
Vmn2r28	4	0.21646	0.874282	5012	1	-0.37672	0.035751	0.777157	882	3	-0.37672
Rhox2d	4	0.98286	1	19200	0	0.73545	0.035751	0.777157	883	3	0.73545
Gabra6	4	0.98698	1	19319	0	0.51868	0.035751	0.777157	884	4	0.51868
Olfr215	4	0.84133	1	16431	1	0.51671	0.035751	0.777157	885	3	0.51671
Olfr119	4	0.4631	0.928375	9833	1	0.051143	0.035752	0.777157	886	3	0.051143
Rere	4	0.68693	0.985816	13687	1	0.41064	0.035752	0.777157	887	3	0.41064
Smug1	4	0.98698	1	19317	0	0.61534	0.035752	0.777157	888	4	0.61534
Mpl	4	0.97593	1	19056	0	0.69891	0.035889	0.777157	889	3	0.69891
Twsg1	4	0.83535	1	16249	1	0.28294	0.035889	0.777157	890	1	0.28294
Dnajc27	4	0.98684	1	19316	0	0.36371	0.035889	0.777157	891	4	0.36371
Apold1	4	0.53391	0.959732	11064	1	0.41298	0.036364	0.777157	892	3	0.41298
Hint3	4	0.34994	0.924229	7497	2	-0.5117	0.036364	0.777157	893	2	-0.5117
Senp3	4	0.81096	1	15774	1	0.60734	0.036364	0.777157	894	3	0.60734
Mgat5	4	0.62755	0.972165	12816	1	-0.14032	0.036364	0.777157	895	3	-0.14032
Fbxl4	4	0.9834	1	19208	0	0.62517	0.036364	0.777157	896	3	0.62517
Acoxl	4	0.98669	1	19314	0	0.64953	0.036364	0.777157	897	4	0.64953
Ccdc107	4	0.94004	1	18260	0	0.54128	0.036364	0.777157	898	2	0.54128
Tsc22d4	4	0.45357	0.928375	9578	1	-0.27862	0.036364	0.777157	899	3	-0.27862
Mrps35	4	0.98669	1	19313	0	0.57816	0.036364	0.777157	900	4	0.57816
Olfr1306	4	0.52324	0.957768	10894	1	-0.30263	0.036364	0.777157	901	3	-0.30263
Olig2	4	0.72709	0.999746	14278	1	0.38374	0.036364	0.777157	902	2	0.38374
Trpv2	4	0.70447	0.993273	13973	1	0.447	0.036491	0.777157	903	3	0.447
Ube2z	4	0.96024	1	18752	0	0.81713	0.036492	0.777157	904	3	0.81713
Mxd3	4	0.76343	0.999746	14965	1	0.47067	0.036492	0.777157	905	2	0.47067
Hist2h2aa1	4	0.98654	1	19311	0	0.9091	0.036492	0.777157	906	4	0.9091
Atxn7	4	0.65433	0.98153	13205	1	0.37586	0.036492	0.777157	907	3	0.37586
Abcf3	4	0.72907	0.999746	14318	1	0.45239	0.036492	0.777157	908	3	0.45239
Zc3hav1l	4	0.4041	0.928375	8661	1	-0.54187	0.036492	0.777157	909	3	-0.54187
Casc3	4	0.98654	1	19310	0	0.73561	0.036492	0.777157	910	4	0.73561
Dnajb4	4	0.95075	1	18534	0	0.69698	0.036492	0.777157	911	3	0.69698
Epn2	4	0.98654	1	19309	0	0.40636	0.036493	0.777157	912	4	0.40636
Ucma	4	0.46721	0.928375	9997	1	0.33917	0.036493	0.777157	913	3	0.33917
Ly6g6d	4	0.98654	1	19308	0	0.41777	0.036493	0.777157	914	4	0.41777
Rnf135	4	0.79324	1	15457	1	0.51087	0.036493	0.777157	915	3	0.51087
Taar7d	4	0.34816	0.924229	7455	2	0.25037	0.036638	0.777157	916	2	0.25037
Appbp2	4	0.45357	0.928375	9609	1	-0.60009	0.036638	0.777157	917	2	-0.60009
Gstm1	4	0.94976	1	18500	0	0.63504	0.036782	0.777157	918	3	0.63504
Ggt1	4	0.0082648	0.445915	365	1	-0.73193	0.036783	0.777157	919	2	-0.73193
Krtap10-4	4	0.98638	1	19307	0	0.57649	0.036783	0.777157	920	4	0.57649
Rad51ap2	4	0.98624	1	19306	0	0.52207	0.036906	0.777157	921	4	0.52207
Olfr733	4	0.1929	0.866778	4512	3	-0.4347	0.036906	0.777157	922	1	-0.4347
Thsd7a	4	0.71586	0.999746	14083	1	0.077638	0.036906	0.777157	923	3	0.077638
Isca2	4	0.76716	0.999746	15059	1	0.3075	0.036906	0.777157	924	3	0.3075
Lactbl1	4	0.98624	1	19304	0	0.44445	0.036906	0.777157	925	4	0.44445
Itprip	4	0.84223	1	16465	1	0.46142	0.036907	0.777157	926	2	0.46142
Olfr910	4	0.86196	1	16849	0	0.61482	0.036907	0.777157	927	3	0.61482
Tmc2	4	0.40269	0.928375	8640	1	-0.29324	0.036907	0.777157	928	3	-0.29324
Ckmt2	4	0.74224	0.999746	14559	1	0.25582	0.037261	0.777157	929	1	0.25582
Epc1	4	0.98608	1	19303	0	0.77291	0.037403	0.777157	930	4	0.77291
Tll2	4	0.86281	1	16860	0	0.43527	0.037403	0.777157	931	3	0.43527
Serpinb3c	4	0.69239	0.985816	13856	1	-0.12026	0.037403	0.777157	932	3	-0.12026
Mgmt	4	0.23692	0.875564	5439	2	-0.74623	0.037403	0.777157	933	2	-0.74623
Nme1	4	0.086556	0.753996	2296	2	-1.3375	0.037404	0.777157	934	1	-1.3375
Ccer1	4	0.98608	1	19301	0	0.59457	0.037404	0.777157	935	4	0.59457
Adipor1	4	0.98608	1	19300	0	0.4905	0.037404	0.777157	936	4	0.4905
Zmym3	4	0.43283	0.928375	9175	1	0.23296	0.037686	0.777157	937	2	0.23296
Slc6a11	4	0.98592	1	19299	0	0.41349	0.037686	0.777157	938	4	0.41349
Tead3	4	0.48541	0.935638	10336	1	-0.28655	0.037686	0.777157	939	2	-0.28655
Ttc39c	4	0.76999	0.999746	15144	1	0.56065	0.037686	0.777157	940	3	0.56065
Cox6a2	4	0.98592	1	19297	0	0.4265	0.037686	0.777157	941	4	0.4265
Eif4ebp2	4	0.98592	1	19296	0	0.57449	0.037686	0.777157	942	4	0.57449
Fbxw5	4	0.54636	0.961786	11242	2	-0.18819	0.037686	0.777157	943	1	-0.18819
Edc4	4	0.79415	1	15471	1	0.38045	0.037839	0.777157	944	2	0.38045
Vmn1r82	4	0.44891	0.928375	9533	1	0.39079	0.037839	0.777157	945	3	0.39079
Zfp458	4	0.97764	1	19081	0	0.65042	0.037839	0.777157	946	3	0.65042
Amn1	4	0.98592	1	19294	0	0.56928	0.038576	0.777157	947	4	0.56928
S100a6	4	0.96874	1	18926	0	0.59975	0.038741	0.777157	948	3	0.59975
Prpf4b	4	0.41502	0.928375	8905	1	-0.29766	0.038741	0.777157	949	3	-0.29766
Dpysl3	4	0.72901	0.999746	14303	1	0.48622	0.038741	0.777157	950	3	0.48622
Gmcl1	4	0.7221	0.999746	14215	1	0.32927	0.038741	0.777157	951	2	0.32927
Myef2	4	0.98592	1	19292	0	0.38048	0.038741	0.777157	952	4	0.38048
Mrpl9	4	0.76243	0.999746	14944	1	0.41968	0.038741	0.777157	953	3	0.41968
Trap1	4	0.98592	1	19291	0	0.7223	0.038742	0.777157	954	4	0.7223
Slc39a14	4	0.98592	1	19290	0	0.68202	0.038742	0.777157	955	4	0.68202
Fkbp1b	4	0.44886	0.928375	9511	2	0.15155	0.038742	0.777157	956	2	0.15155
Smtn	4	0.94552	1	18368	0	0.73601	0.038742	0.777157	957	3	0.73601
Rara	4	0.14135	0.831741	3306	2	-0.32605	0.038742	0.777157	958	1	-0.32605
Aarsd1	4	0.45357	0.928375	9613	1	0.39825	0.039029	0.777157	959	2	0.39825
Gm11554	4	0.98577	1	19288	0	0.52257	0.039029	0.777157	960	4	0.52257
Prep	4	0.98577	1	19287	0	0.764	0.039029	0.777157	961	4	0.764
Cd99l2	4	0.98577	1	19286	0	0.57771	0.039029	0.777157	962	4	0.57771
Hist2h3c2	4	0.90493	1	17751	0	0.57232	0.039029	0.777157	963	2	0.57232
1810065E05Rik	4	0.98577	1	19285	0	0.48298	0.039029	0.777157	964	4	0.48298
Ndufb2	4	0.56726	0.961786	11653	2	0.3802	0.039029	0.777157	965	2	0.3802
Galnt12	4	0.41063	0.928375	8737	1	-0.75342	0.039029	0.777157	966	1	-0.75342
Podnl1	4	0.8637	1	16872	0	0.58127	0.03903	0.777157	967	3	0.58127
Dct	4	0.98577	1	19284	0	0.50904	0.03903	0.777157	968	4	0.50904
Spata24	4	0.6822	0.985816	13625	1	0.46608	0.03903	0.777157	969	3	0.46608
Olfr330	4	0.82586	1	15954	1	0.60576	0.03903	0.777157	970	3	0.60576
Mettl14	4	0.080781	0.753996	1975	2	-0.60778	0.03903	0.777157	971	2	-0.60778
Mpped2	4	0.98577	1	19283	0	0.43025	0.03903	0.777157	972	4	0.43025
Vmn1r177	4	0.98577	1	19282	0	0.6057	0.039538	0.777157	973	4	0.6057
Samd14	4	0.98577	1	19281	0	0.61492	0.039538	0.777157	974	4	0.61492
Osgep	4	0.98577	1	19280	0	0.76562	0.039538	0.777157	975	4	0.76562
Asb12	4	0.98577	1	19279	0	0.35197	0.039539	0.777157	976	4	0.35197
Abhd3	4	0.98467	1	19238	0	0.74461	0.039539	0.777157	977	3	0.74461
Scmh1	4	0.63946	0.981467	12928	1	0.26343	0.039539	0.777157	978	2	0.26343
Stard4	4	0.98577	1	19278	0	0.68135	0.039712	0.777157	979	4	0.68135
Pqlc2	4	0.65347	0.98153	13196	1	0.32849	0.039712	0.777157	980	1	0.32849
Pkn1	4	0.98488	1	19255	0	0.60502	0.039712	0.777157	981	4	0.60502
Psme3	4	0.98577	1	19277	0	0.59626	0.039712	0.777157	982	4	0.59626
Dus4l	4	0.98577	1	19276	0	0.40611	0.039712	0.777157	983	4	0.40611
Wfdc9	4	0.98577	1	19275	0	0.44838	0.039712	0.777157	984	4	0.44838
Syt4	4	0.98545	1	19274	0	0.5694	0.039986	0.777157	985	4	0.5694
Ido1	4	0.95368	1	18615	0	0.75468	0.039986	0.777157	986	3	0.75468
Clpb	4	0.41807	0.928375	8985	2	-0.28115	0.039986	0.777157	987	2	-0.28115
Aanat	4	0.98545	1	19273	0	0.71339	0.039986	0.777157	988	4	0.71339
Lars2	4	0.9704	1	18964	0	0.75226	0.039986	0.777157	989	3	0.75226
Akr1c6	4	0.98545	1	19272	0	0.62583	0.039986	0.777157	990	4	0.62583
Nras	4	0.17229	0.846266	4132	1	0.24199	0.039986	0.777157	991	2	0.24199
Ndufb7	4	0.95913	1	18713	0	0.61702	0.039986	0.777157	992	3	0.61702
Spata31d1b	4	0.90493	1	17756	0	0.61923	0.039986	0.777157	993	1	0.61923
Il7	4	0.26404	0.908645	5834	2	-0.89319	0.039986	0.777157	994	2	-0.89319
Zpld1	4	0.98545	1	19271	0	0.66292	0.040347	0.777157	995	4	0.66292
Ift172	4	0.0034848	0.392246	169	3	-1.6244	0.040347	0.777157	996	1	-1.6244
Cd3e	4	0.52978	0.959416	11011	1	0.13101	0.040347	0.777157	997	3	0.13101
Col11a1	4	0.31854	0.924229	6890	2	0.056192	0.040486	0.777157	998	2	0.056192
Tead2	4	0.42099	0.928375	9025	2	0.63593	0.040486	0.777157	999	1	0.63593
Tyr	4	0.48995	0.937357	10420	2	0.31297	0.040486	0.777157	1000	2	0.31297
Mocs3	4	0.3561	0.924229	7694	1	-0.42882	0.040486	0.777157	1001	3	-0.42882
Rdh11	4	0.9853	1	19270	0	0.72645	0.040486	0.777157	1002	4	0.72645
Olfr1262	4	0.9853	1	19269	0	0.47642	0.040486	0.777157	1003	4	0.47642
2200002D01Rik	4	0.93903	1	18251	0	0.58618	0.040486	0.777157	1004	3	0.58618
Olfr1289	4	0.9852	1	19268	0	0.53088	0.040753	0.777157	1005	4	0.53088
Sema3f	4	0.91138	1	17840	0	0.52613	0.040921	0.777157	1006	3	0.52613
Gm13177	4	0.67994	0.985816	13552	1	0.41548	0.040922	0.777157	1007	2	0.41548
Ccnc	4	0.32033	0.924229	6910	1	-0.47264	0.041076	0.777157	1008	3	-0.47264
Atp5g1	4	0.98504	1	19267	0	0.93706	0.041452	0.777157	1009	4	0.93706
Irf1	4	0.89488	1	17538	0	0.57701	0.041819	0.777157	1010	3	0.57701
B4galt1	4	0.98504	1	19266	0	0.58955	0.041819	0.777157	1011	4	0.58955
Stk33	4	0.79896	1	15566	1	0.54042	0.042184	0.777157	1012	3	0.54042
Ccr3	4	0.58543	0.961786	11971	2	0.15514	0.042184	0.777157	1013	1	0.15514
Uts2b	4	0.59206	0.961786	12179	1	0.57322	0.042184	0.777157	1014	3	0.57322
Pald1	4	0.62547	0.970746	12773	1	0.3413	0.042184	0.777157	1015	3	0.3413
Serpinb9d	4	0.98504	1	19265	0	0.41893	0.042184	0.777157	1016	4	0.41893
Pnpt1	4	0.24987	0.895163	5626	1	0.0026816	0.042184	0.777157	1017	3	0.0026816
Clec4a1	4	0.84881	1	16581	1	0.80576	0.042184	0.777157	1018	3	0.80576
Sgms1	4	0.98504	1	19264	0	0.60079	0.042354	0.777157	1019	4	0.60079
Zfp382	4	0.98504	1	19263	0	0.7116	0.042354	0.777157	1020	4	0.7116
Acr	4	0.86181	1	16820	0	0.52547	0.042354	0.777157	1021	3	0.52547
Fam136a	4	0.75346	0.999746	14745	1	0.55815	0.042354	0.777157	1022	3	0.55815
Zc3h4	4	0.8827	1	17341	0	0.64719	0.042354	0.777157	1023	2	0.64719
Olfr1454	4	0.88259	1	17298	0	0.5523	0.042354	0.777157	1024	3	0.5523
Olfr453	4	0.69239	0.985816	13841	1	0.30926	0.042354	0.777157	1025	2	0.30926
Masp1	4	0.67126	0.985816	13455	1	0.36031	0.042354	0.777157	1026	3	0.36031
Vamp1	4	0.83828	1	16327	1	0.37935	0.042354	0.777157	1027	2	0.37935
Psme1	4	0.98504	1	19261	0	0.4828	0.042354	0.777157	1028	4	0.4828
Olfr1395	4	0.57162	0.961786	11787	1	0.14781	0.042354	0.777157	1029	2	0.14781
Aaas	4	0.95528	1	18650	0	0.62882	0.042354	0.777157	1030	3	0.62882
Tufm	4	0.98504	1	19260	0	0.50048	0.042354	0.777157	1031	4	0.50048
Grb7	4	0.60191	0.963154	12378	1	0.079441	0.042354	0.777157	1032	3	0.079441
AW146154	4	0.98504	1	19259	0	0.61891	0.042354	0.777157	1033	4	0.61891
Fgf23	4	0.96124	1	18777	0	0.7534	0.042354	0.777157	1034	3	0.7534
Olfr1457	4	0.65989	0.984615	13260	1	0.38733	0.042354	0.777157	1035	3	0.38733
Rtn4ip1	4	0.22634	0.875564	5169	3	-0.62771	0.042487	0.777157	1036	1	-0.62771
Cyp2j11	4	0.98488	1	19258	0	0.63221	0.042487	0.777157	1037	4	0.63221
Gba	4	0.98488	1	19257	0	0.63681	0.042487	0.777157	1038	4	0.63681
Wbp1	4	0.98488	1	19256	0	0.5242	0.042487	0.777157	1039	4	0.5242
Srd5a2	4	0.54844	0.961786	11277	1	0.49758	0.042487	0.777157	1040	3	0.49758
Ubtd2	4	0.96407	1	18848	0	0.53661	0.042487	0.777157	1041	3	0.53661
Cep290	4	0.44892	0.928375	9537	2	0.16754	0.042487	0.777157	1042	2	0.16754
Phlda2	4	0.076822	0.753996	1816	1	-0.30593	0.042488	0.777157	1043	3	-0.30593
4931406P16Rik	4	0.96727	1	18903	0	0.80136	0.042488	0.777157	1044	3	0.80136
Gpr137	4	0.98488	1	19254	0	0.50594	0.042488	0.777157	1045	4	0.50594
Gfod1	4	0.98488	1	19253	0	0.52817	0.04265	0.777157	1046	4	0.52817
Coa4	4	0.88026	1	17255	0	0.53286	0.042697	0.777157	1047	3	0.53286
Pigu	4	0.98483	1	19252	0	0.64406	0.043033	0.777157	1048	4	0.64406
Qrsl1	4	0.95324	1	18607	0	0.66738	0.043033	0.777157	1049	3	0.66738
Maea	4	0.90488	1	17733	0	0.66379	0.043033	0.777157	1050	3	0.66379
Rft1	4	0.97313	1	18993	0	0.75482	0.043033	0.777157	1051	3	0.75482
Ms4a6c	4	0.98483	1	19251	0	0.47719	0.043033	0.777157	1052	4	0.47719
Alx3	4	0.73865	0.999746	14432	1	0.64832	0.043033	0.777157	1053	3	0.64832
Upk2	4	0.85814	1	16736	0	0.4605	0.043182	0.777157	1054	2	0.4605
Sept6	4	0.23692	0.875564	5473	1	-0.28026	0.043593	0.777157	1055	3	-0.28026
Nt5c3b	4	0.82975	1	16114	1	0.47245	0.044001	0.777157	1056	2	0.47245
Trhde	4	0.56735	0.961786	11662	1	0.2233	0.044001	0.777157	1057	3	0.2233
Trex1	4	0.869	1	16959	0	0.50944	0.044408	0.777157	1058	3	0.50944
Col25a1	4	0.45783	0.928375	9713	1	0.16817	0.044408	0.777157	1059	3	0.16817
Slc16a2	4	0.61844	0.96732	12664	2	0.33027	0.044568	0.777157	1060	2	0.33027
Hnmt	4	0.98467	1	19248	0	0.49084	0.044568	0.777157	1061	4	0.49084
Fev	4	0.15174	0.831741	3611	2	-0.73127	0.044568	0.777157	1062	2	-0.73127
Aox4	4	0.98467	1	19247	0	0.59872	0.045205	0.777157	1063	4	0.59872
Tnfaip3	4	0.98467	1	19246	0	0.52268	0.04562	0.777157	1064	4	0.52268
Nin	4	0.89784	1	17601	0	0.81373	0.04562	0.777157	1065	3	0.81373
Gbgt1	4	0.98467	1	19245	0	0.65248	0.04562	0.777157	1066	4	0.65248
Klf6	4	0.98467	1	19244	0	0.4897	0.045621	0.777157	1067	4	0.4897
Ppid	4	0.87486	1	17041	0	0.66438	0.045621	0.777157	1068	3	0.66438
Kif2b	4	0.98467	1	19243	0	0.48423	0.045621	0.777157	1069	4	0.48423
Sass6	4	0.31086	0.924229	6738	2	-0.5714	0.048573	0.777157	1070	2	-0.5714
Acot10	4	0.72084	0.999746	14188	1	0.40247	0.048573	0.777157	1071	3	0.40247
Jarid2	4	0.53078	0.959732	11017	2	0.28215	0.048573	0.777157	1072	2	0.28215
Supt3	4	0.81096	1	15770	1	0.5298	0.048573	0.777157	1073	2	0.5298
Gna13	4	0.98467	1	19241	0	0.41838	0.048573	0.777157	1074	4	0.41838
Mrpl37	4	0.63673	0.980677	12884	1	0.39953	0.048573	0.777157	1075	3	0.39953
Tbc1d32	4	0.98467	1	19240	0	0.68289	0.048573	0.777157	1076	4	0.68289
Mid2	4	0.98208	1	19183	0	0.64374	0.048573	0.777157	1077	3	0.64374
4933412E24Rik	4	0.30065	0.917154	6622	1	-0.59362	0.048573	0.777157	1078	3	-0.59362
LOC100502896	4	0.96631	1	18892	0	0.70236	0.048573	0.777157	1079	3	0.70236
Tbc1d7	4	0.93903	1	18238	0	0.55651	0.048573	0.777157	1080	3	0.55651
Gm11938	4	0.46731	0.928375	10034	1	0.36454	0.048573	0.777157	1081	3	0.36454
Gm884	4	0.98467	1	19239	0	0.78171	0.048573	0.777157	1082	4	0.78171
Pkn2	4	0.083779	0.753996	2106	2	-1.574	0.048573	0.777157	1083	2	-1.574
Olfr716	4	0.95683	1	18684	0	0.69637	0.048573	0.777157	1084	3	0.69637
Cox7b	4	0.87589	1	17151	0	0.51401	0.048573	0.777157	1085	3	0.51401
Smad4	4	0.40419	0.928375	8682	1	-0.47967	0.048573	0.777157	1086	2	-0.47967
Kntc1	4	0.80712	1	15677	1	0.52978	0.048573	0.777157	1087	3	0.52978
Fbln7	4	0.95026	1	18513	0	0.59238	0.048574	0.777157	1088	2	0.59238
4921536K21Rik	4	0.64417	0.98153	13007	1	0.21273	0.048574	0.777157	1089	3	0.21273
Olfr380	4	0.82496	1	15934	1	0.57134	0.048574	0.777157	1090	3	0.57134
Phb	4	0.62957	0.973426	12836	1	-0.13852	0.048574	0.777157	1091	2	-0.13852
Pcdh17	4	0.96786	1	18912	0	0.66981	0.048574	0.777157	1092	2	0.66981
Zbtb4	4	0.49436	0.938408	10497	1	-0.17576	0.048574	0.777157	1093	3	-0.17576
Abcg8	4	0.95877	1	18706	0	0.72307	0.048574	0.777157	1094	2	0.72307
Ttc19	4	0.40254	0.928375	8616	2	-0.70907	0.048574	0.777157	1095	2	-0.70907
Wdr36	4	0.17129	0.844685	4109	2	-1.4191	0.048574	0.777157	1096	2	-1.4191
Olfr464	4	0.95826	1	18700	0	0.72007	0.048574	0.777157	1097	3	0.72007
Fignl2	4	0.43704	0.928375	9296	2	0.18412	0.048574	0.777157	1098	2	0.18412
Olfr1006	4	0.023798	0.580979	825	2	-1.8762	0.048574	0.777157	1099	2	-1.8762
Rffl	4	0.98034	1	19143	0	0.80046	0.048574	0.777157	1100	3	0.80046
B4galt3	4	0.0064895	0.437046	298	3	-1.6937	0.048574	0.777157	1101	1	-1.6937
Arhgap33	4	0.72308	0.999746	14228	1	0.54111	0.048574	0.777157	1102	3	0.54111
Fam24a	4	0.17665	0.84723	4162	1	-0.11874	0.048574	0.777157	1103	2	-0.11874
Uimc1	4	0.47746	0.933462	10192	2	0.40278	0.048574	0.777157	1104	2	0.40278
Vmn2r79	4	0.3506	0.924229	7518	1	-0.55906	0.048574	0.777157	1105	2	-0.55906
Gm6121	3	0.98381	1	19228	0	0.57133	0.048574	0.777157	1106	3	0.57133
Zfp780b	4	0.84885	1	16602	1	0.57464	0.048574	0.777157	1107	3	0.57464
Olfr774	4	0.42792	0.928375	9126	2	0.16294	0.048574	0.777157	1108	2	0.16294
Syne4	4	0.95031	1	18528	0	0.76668	0.048574	0.777157	1109	3	0.76668
Aktip	4	0.92185	1	18004	0	0.68251	0.048574	0.777157	1110	3	0.68251
Acsl3	4	0.13543	0.831741	3183	2	-0.82597	0.048574	0.777157	1111	2	-0.82597
Rab1b	4	0.34566	0.924229	7383	1	-0.55259	0.04863	0.777157	1112	3	-0.55259
Mrpl51	4	0.37186	0.924316	8032	2	0.096866	0.04863	0.777157	1113	2	0.096866
Krtap21-1	4	0.70173	0.992667	13956	1	0.43774	0.04863	0.777157	1114	3	0.43774
Kcnd1	4	0.83738	1	16294	1	0.37199	0.04863	0.777157	1115	1	0.37199
Prss48	4	0.9602	1	18743	0	0.58287	0.04863	0.777157	1116	3	0.58287
Armcx5	4	0.43699	0.928375	9282	1	-0.29874	0.04863	0.777157	1117	3	-0.29874
Jmjd6	4	0.14821	0.831741	3447	3	-1.4566	0.04863	0.777157	1118	1	-1.4566
Olfr1155	4	0.58871	0.961786	12039	1	0.47334	0.04863	0.777157	1119	3	0.47334
Paqr7	4	0.7221	0.999746	14216	1	0.34004	0.04863	0.777157	1120	2	0.34004
Bsx	4	0.94548	1	18359	0	0.61626	0.04863	0.777157	1121	3	0.61626
Ugt2b5	4	0.85993	1	16767	0	0.40022	0.04863	0.777157	1122	2	0.40022
Olfr1104	4	0.46731	0.928375	10014	1	-0.047199	0.04863	0.777157	1123	3	-0.047199
Pold1	4	0.74209	0.999746	14539	1	0.43866	0.04863	0.777157	1124	3	0.43866
Olfr1173	4	0.31453	0.924229	6783	1	-0.21281	0.04863	0.777157	1125	2	-0.21281
Far2	4	0.82196	1	15876	1	0.26208	0.04863	0.777157	1126	1	0.26208
Tmed11	4	0.75346	0.999746	14751	1	0.5129	0.048974	0.777157	1127	2	0.5129
Bsg	4	0.19235	0.866572	4500	1	-1.0576	0.048974	0.777157	1128	3	-1.0576
Olfr1215	4	0.75159	0.999746	14710	1	0.51428	0.048974	0.777157	1129	3	0.51428
Tac2	4	0.35065	0.924229	7553	1	-0.69421	0.048974	0.777157	1130	3	-0.69421
Slfn1	4	0.84028	1	16379	1	0.50374	0.048974	0.777157	1131	2	0.50374
Dock8	4	0.41212	0.928375	8804	1	-0.60269	0.048974	0.777157	1132	2	-0.60269
Umod	4	0.76896	0.999746	15106	1	0.70176	0.048974	0.777157	1133	3	0.70176
Ccdc88a	4	0.36946	0.924316	7987	2	-0.92656	0.048975	0.777157	1134	2	-0.92656
Olfr6	4	0.87753	1	17180	0	0.51316	0.048975	0.777157	1135	2	0.51316
Olfr996	4	0.67216	0.985816	13475	1	0.32391	0.048975	0.777157	1136	2	0.32391
Vmn2r97	4	0.96158	1	18785	0	0.65942	0.048975	0.777157	1137	3	0.65942
Mcm7	4	0.36638	0.924229	7954	2	0.087675	0.048975	0.777157	1138	2	0.087675
Fam76b	4	0.69234	0.985816	13822	1	0.35949	0.048975	0.777157	1139	2	0.35949
Ogfod2	4	0.64411	0.98153	12996	1	0.00061057	0.049146	0.777157	1140	3	0.00061057
I830012O16Rik	4	0.39916	0.928375	8543	1	-0.22968	0.049146	0.777157	1141	3	-0.22968
Ppm1j	4	0.82015	1	15863	1	0.17324	0.049146	0.777157	1142	1	0.17324
Cyp1b1	4	0.36622	0.924229	7928	2	-0.82896	0.049321	0.777157	1143	2	-0.82896
Gm609	4	0.82392	1	15910	1	0.35798	0.049321	0.777157	1144	2	0.35798
Sh3glb2	4	0.74973	0.999746	14680	1	0.33316	0.049321	0.777157	1145	3	0.33316
Omt2a	4	0.72703	0.999746	14274	1	0.57094	0.049321	0.777157	1146	3	0.57094
Atp5a1	4	0.87589	1	17158	0	0.63618	0.049321	0.777157	1147	3	0.63618
Acss1	4	0.869	1	16966	0	0.59291	0.049322	0.777157	1148	3	0.59291
Car7	4	0.45881	0.928375	9738	1	0.33596	0.049501	0.777157	1149	3	0.33596
Nfic	4	0.87588	1	17129	0	0.48004	0.049501	0.777157	1150	2	0.48004
1700009N14Rik	4	0.7205	0.999746	14145	1	0.51172	0.049501	0.777157	1151	3	0.51172
Rab24	4	0.97673	1	19072	0	0.68476	0.049502	0.777157	1152	3	0.68476
Msl1	4	0.4631	0.928375	9831	1	-0.099453	0.049502	0.777157	1153	3	-0.099453
Slfn3	4	0.7205	0.999746	14160	1	0.37163	0.049502	0.777157	1154	3	0.37163
4921511H03Rik	4	0.35746	0.924229	7726	1	-0.95212	0.049502	0.777157	1155	2	-0.95212
Ociad1	4	0.057415	0.753996	1367	1	0.22455	0.049921	0.777157	1156	2	0.22455
Cela1	4	0.74409	0.999746	14586	1	0.32214	0.050323	0.777157	1157	3	0.32214
Cisd3	4	0.80717	1	15702	1	0.70372	0.050323	0.777157	1158	3	0.70372
Itga8	4	0.69239	0.985816	13849	1	0.54009	0.050323	0.777157	1159	3	0.54009
Ppt2	4	0.86374	1	16875	0	0.6339	0.050323	0.777157	1160	3	0.6339
Pcdha10	4	0.84591	1	16499	1	0.5109	0.050323	0.777157	1161	3	0.5109
Gpr25	4	0.8146	1	15811	1	0.44061	0.050324	0.777157	1162	2	0.44061
Pex5	4	0.13796	0.831741	3195	2	-0.68834	0.050325	0.777157	1163	1	-0.68834
Clec10a	4	0.80423	1	15615	1	0.030771	0.050523	0.777157	1164	3	0.030771
Kalrn	4	0.65035	0.98153	13127	1	0.3998	0.050523	0.777157	1165	2	0.3998
Zmynd11	4	0.9293	1	18084	0	0.66278	0.050523	0.777157	1166	3	0.66278
Nrg2	4	0.13121	0.831741	3136	3	-1.0963	0.050523	0.777157	1167	1	-1.0963
Unk	4	0.024636	0.585125	859	3	-2.2443	0.050569	0.777157	1168	1	-2.2443
Tmem132a	4	0.40254	0.928375	8613	1	0.25409	0.05057	0.777157	1169	3	0.25409
Fig4	4	0.24148	0.877404	5574	1	-0.602	0.05057	0.777157	1170	2	-0.602
Pusl1	4	0.75346	0.999746	14730	1	0.3167	0.05057	0.777157	1171	1	0.3167
Gm5868	4	0.3013	0.917945	6633	1	-0.44039	0.05057	0.777157	1172	3	-0.44039
Mcm8	4	0.86559	1	16894	0	0.23565	0.050752	0.777157	1173	2	0.23565
1700017B05Rik	4	0.47061	0.928375	10120	2	-0.40353	0.050926	0.777157	1174	2	-0.40353
Olfr1347	4	0.24406	0.88334	5599	1	-0.50505	0.050926	0.777157	1175	3	-0.50505
Usp38	4	0.6925	0.985816	13869	1	0.3801	0.050926	0.777157	1176	2	0.3801
Uba1	4	0.66009	0.984615	13288	1	-0.37195	0.050927	0.777157	1177	1	-0.37195
Stard10	4	0.94885	1	18429	0	0.74382	0.050927	0.777157	1178	3	0.74382
Krt31	4	0.65246	0.98153	13171	1	0.41208	0.050927	0.777157	1179	3	0.41208
Rdh10	4	0.45348	0.928375	9560	2	-0.89839	0.050927	0.777157	1180	1	-0.89839
Uqcrq	4	0.90419	1	17725	0	0.63836	0.050927	0.777157	1181	2	0.63836
Cmas	4	0.95373	1	18618	0	0.61013	0.050927	0.777157	1182	3	0.61013
Zfp112	4	0.23682	0.875564	5382	1	-0.39401	0.050927	0.777157	1183	3	-0.39401
Spsb4	4	0.94925	1	18475	0	0.8171	0.050927	0.777157	1184	3	0.8171
Arl5a	4	0.68684	0.985816	13675	1	0.35104	0.050928	0.777157	1185	2	0.35104
Clps	4	0.55844	0.961786	11461	1	0.48261	0.050928	0.777157	1186	2	0.48261
Tec	4	0.86281	1	16859	0	0.73914	0.050928	0.777157	1187	3	0.73914
Olfr393	4	0.88104	1	17278	0	0.49153	0.050928	0.777157	1188	2	0.49153
Nhlh1	4	0.9834	1	19201	0	0.45697	0.050928	0.777157	1189	3	0.45697
Sacm1l	4	0.08078	0.753996	1965	2	-1.3648	0.05097	0.777157	1190	2	-1.3648
Jdp2	4	0.38171	0.924316	8249	1	-0.41467	0.05097	0.777157	1191	3	-0.41467
Arl15	4	0.51182	0.950621	10724	1	0.41905	0.05097	0.777157	1192	3	0.41905
Bzw1	4	0.80996	1	15725	1	0.54203	0.05097	0.777157	1193	3	0.54203
Eda2r	4	0.95608	1	18670	0	0.49894	0.050971	0.777157	1194	3	0.49894
Eya4	4	0.66495	0.985816	13333	1	0.39451	0.050971	0.777157	1195	3	0.39451
Glra2	4	0.079244	0.753996	1934	1	-0.60059	0.050971	0.777157	1196	3	-0.60059
Tprkb	4	0.37185	0.924316	8020	1	-0.28763	0.050971	0.777157	1197	3	-0.28763
4930412D23Rik	4	0.58543	0.961786	11958	2	-0.21087	0.050971	0.777157	1198	1	-0.21087
Llgl2	4	0.93846	1	18236	0	0.68384	0.050971	0.777157	1199	2	0.68384
Immt	4	0.67216	0.985816	13469	1	0.2584	0.050971	0.777157	1200	2	0.2584
Mlst8	4	0.14684	0.831741	3395	2	-1.3142	0.050972	0.777157	1201	2	-1.3142
Fscn1	4	0.68832	0.985816	13750	1	0.50914	0.050972	0.777157	1202	3	0.50914
Reg1	4	0.64716	0.98153	13072	1	0.20034	0.050972	0.777157	1203	1	0.20034
Gm6890	4	0.96931	1	18935	0	0.6776	0.051164	0.777157	1204	3	0.6776
Tnfaip8l1	4	0.80996	1	15745	1	0.57852	0.051164	0.777157	1205	2	0.57852
Mppe1	4	0.085041	0.753996	2197	2	-0.94311	0.051164	0.777157	1206	2	-0.94311
Smg8	4	0.13463	0.831741	3170	1	-0.54683	0.051361	0.777157	1207	3	-0.54683
4931409K22Rik	4	0.29361	0.91207	6503	2	-0.01704	0.051361	0.777157	1208	1	-0.01704
Wfdc18	4	0.85273	1	16645	1	0.63721	0.051545	0.777157	1209	2	0.63721
Trmt10c	4	0.74209	0.999746	14534	1	0.28111	0.051595	0.777157	1210	2	0.28111
Tomm6	4	0.40419	0.928375	8684	2	-0.024425	0.051595	0.777157	1211	1	-0.024425
Mccc1	4	0.96534	1	18860	0	0.51485	0.051595	0.777157	1212	3	0.51485
Perm1	4	0.79324	1	15470	1	0.45398	0.051595	0.777157	1213	2	0.45398
Tlk1	4	0.75953	0.999746	14878	1	0.39633	0.051595	0.777157	1214	3	0.39633
Vps52	4	0.89638	1	17554	0	0.81988	0.051596	0.777157	1215	3	0.81988
Dntt	4	0.74791	0.999746	14646	1	0.46831	0.051792	0.777157	1216	2	0.46831
4933427G17Rik	4	0.80423	1	15633	1	0.49168	0.051792	0.777157	1217	2	0.49168
Mettl17	4	0.12204	0.82135	3005	1	-0.39752	0.051792	0.777157	1218	3	-0.39752
Actl6b	4	0.75443	0.999746	14763	1	0.37082	0.051793	0.777157	1219	3	0.37082
Ankrd9	4	0.38557	0.924316	8309	1	-0.61281	0.051848	0.777157	1220	2	-0.61281
Cdh11	4	0.27459	0.908645	6027	1	-0.81805	0.051848	0.777157	1221	2	-0.81805
Mrgpra2a	4	0.95986	1	18730	0	0.56812	0.051848	0.777157	1222	2	0.56812
Olfr688	4	0.78124	1	15315	1	0.5179	0.051848	0.777157	1223	3	0.5179
March6	4	0.45502	0.928375	9645	2	0.030642	0.051848	0.777157	1224	2	0.030642
Ube2b	4	0.37991	0.924316	8169	1	0.42535	0.051848	0.777157	1225	2	0.42535
Bcas3	4	0.97769	1	19084	0	0.79499	0.051848	0.777157	1226	3	0.79499
Dnaja3	4	0.73865	0.999746	14439	1	0.46497	0.051848	0.777157	1227	3	0.46497
Psg27	4	0.75256	0.999746	14718	1	0.4512	0.051848	0.777157	1228	2	0.4512
Camk2g	4	0.90414	1	17720	0	0.66403	0.051848	0.777157	1229	3	0.66403
Fasn	4	0.20831	0.867186	4831	2	-0.64486	0.052054	0.777157	1230	2	-0.64486
D030056L22Rik	4	0.83628	1	16261	1	0.62256	0.052054	0.777157	1231	3	0.62256
Ampd3	4	0.41058	0.928375	8725	1	-0.05776	0.052055	0.777157	1232	3	-0.05776
Klrc3	4	0.95075	1	18551	0	0.61381	0.052055	0.777157	1233	2	0.61381
Cyp2c40	4	0.59529	0.961786	12266	2	0.18211	0.052055	0.777157	1234	2	0.18211
Wdr81	4	0.91642	1	17912	0	0.44943	0.052475	0.777157	1235	3	0.44943
Mrpl46	4	0.85998	1	16783	0	0.51506	0.052475	0.777157	1236	3	0.51506
Pik3c2b	4	0.28955	0.908645	6432	1	-0.50125	0.052475	0.777157	1237	2	-0.50125
Txndc5	4	0.76805	0.999746	15088	1	0.4411	0.052475	0.777157	1238	3	0.4411
Btnl6	4	0.8259	1	15993	1	0.38657	0.052475	0.777157	1239	3	0.38657
Kif20a	4	0.45502	0.928375	9642	2	0.14818	0.052475	0.777157	1240	2	0.14818
Ubp1	4	0.4196	0.928375	9013	1	-0.33528	0.052475	0.777157	1241	2	-0.33528
Mettl7a1	4	0.60302	0.963154	12438	1	0.2392	0.052476	0.777157	1242	2	0.2392
Zdhhc1	4	0.22996	0.875564	5249	2	-0.12433	0.052476	0.777157	1243	2	-0.12433
Myh4	4	0.83633	1	16266	1	0.57513	0.052476	0.777157	1244	3	0.57513
Olfr735	4	0.23131	0.875564	5309	1	-0.51995	0.052476	0.777157	1245	2	-0.51995
Galnt5	4	0.47529	0.932193	10177	2	0.12142	0.052476	0.777157	1246	2	0.12142
Scx	4	0.12395	0.82135	3041	2	-1.4427	0.052915	0.777157	1247	1	-1.4427
Atp5c1	4	0.97344	1	19018	0	0.93421	0.052915	0.777157	1248	3	0.93421
Mmrn1	4	0.6822	0.985816	13614	1	0.38288	0.052915	0.777157	1249	2	0.38288
Npw	4	0.59789	0.96276	12334	1	0.35306	0.052915	0.777157	1250	3	0.35306
Ndufs8	4	0.48096	0.933462	10253	2	0.17165	0.052915	0.777157	1251	2	0.17165
Dgka	4	0.95031	1	18525	0	0.5689	0.052915	0.777157	1252	3	0.5689
Pcdh1	4	0.84695	1	16554	1	0.42727	0.052916	0.777157	1253	2	0.42727
Pde6b	4	0.48089	0.933462	10203	1	0.17843	0.052916	0.777157	1254	2	0.17843
Vps35	4	0.66524	0.985816	13366	1	0.30372	0.052916	0.777157	1255	3	0.30372
Mthfd2	4	0.90488	1	17726	0	0.50504	0.052916	0.777157	1256	2	0.50504
Mrpl27	4	0.75964	0.999746	14884	1	0.41042	0.052916	0.777157	1257	3	0.41042
Atp11b	4	0.75537	0.999746	14772	1	0.51165	0.052916	0.777157	1258	3	0.51165
Khk	4	0.14512	0.831741	3350	1	-0.6564	0.052916	0.777157	1259	2	-0.6564
Slc2a6	4	0.68034	0.985816	13593	1	0.33744	0.053113	0.777157	1260	2	0.33744
Fam71e2	4	0.60521	0.964708	12470	1	0.34154	0.053113	0.777157	1261	3	0.34154
Alg14	4	0.43699	0.928375	9278	2	-0.753	0.053113	0.777157	1262	2	-0.753
Mllt10	4	0.84414	1	16487	1	0.84289	0.053113	0.777157	1263	3	0.84289
Teddm1a	4	0.099657	0.772869	2612	2	-1.7314	0.053113	0.777157	1264	2	-1.7314
2310057N15Rik	4	0.51182	0.950621	10732	1	0.049036	0.053114	0.777157	1265	3	0.049036
Olfr140	4	0.87588	1	17147	0	0.75412	0.053114	0.777157	1266	2	0.75412
Vamp8	4	0.63494	0.979167	12880	1	0.30415	0.053114	0.777157	1267	3	0.30415
Olfr341	4	0.83268	1	16198	1	-0.26478	0.053114	0.777157	1268	1	-0.26478
Slc15a3	4	0.78593	1	15399	1	0.55407	0.053114	0.777157	1269	3	0.55407
Atp4b	4	0.57385	0.961786	11835	1	-0.35705	0.053175	0.777157	1270	2	-0.35705
Olfr172	4	0.086608	0.753996	2309	1	-0.72185	0.053175	0.777157	1271	2	-0.72185
Pim1	4	0.39916	0.928375	8538	1	-0.16594	0.053175	0.777157	1272	3	-0.16594
Olfr1381	4	0.49216	0.937357	10476	1	-0.32423	0.053175	0.777157	1273	3	-0.32423
Arhgap30	4	0.36219	0.924229	7866	1	-0.027641	0.053175	0.777157	1274	1	-0.027641
Ext2	4	0.98184	1	19176	0	0.50567	0.053175	0.777157	1275	3	0.50567
Ass1	4	0.93846	1	18234	0	0.55681	0.053175	0.777157	1276	3	0.55681
Hemt1	4	0.4041	0.928375	8662	2	-0.4194	0.053176	0.777157	1277	1	-0.4194
Olfr294	4	0.82887	1	16106	1	0.57244	0.053176	0.777157	1278	3	0.57244
Dse	4	0.85909	1	16762	0	0.46159	0.053176	0.777157	1279	3	0.46159
Cmbl	4	0.37263	0.924316	8044	1	-0.57458	0.053176	0.777157	1280	2	-0.57458
Trib3	4	0.7221	0.999746	14210	1	-0.059719	0.053176	0.777157	1281	3	-0.059719
Nup88	4	0.46732	0.928375	10041	2	-0.86697	0.053176	0.777157	1282	2	-0.86697
Setd7	4	0.58876	0.961786	12046	2	0.31161	0.053176	0.777157	1283	2	0.31161
Tbc1d13	4	0.95986	1	18728	0	0.65329	0.053176	0.777157	1284	3	0.65329
Sar1a	4	0.91263	1	17865	0	0.85828	0.053176	0.777157	1285	2	0.85828
Efr3a	4	0.64715	0.98153	13058	1	-0.11633	0.053176	0.777157	1286	2	-0.11633
Fignl1	4	0.97344	1	19011	0	0.6905	0.053176	0.777157	1287	3	0.6905
Ulk2	4	0.65347	0.98153	13194	1	0.56131	0.053176	0.777157	1288	3	0.56131
Fam3c	4	0.73895	0.999746	14464	1	0.335	0.053176	0.777157	1289	3	0.335
Cox6b2	4	0.83268	1	16190	1	0.53986	0.053176	0.777157	1290	3	0.53986
1700011H14Rik	4	0.9774	1	19076	0	0.71815	0.053176	0.777157	1291	3	0.71815
Plcl2	4	0.72694	0.999746	14266	1	0.35414	0.053177	0.777157	1292	3	0.35414
Zcchc2	4	0.76243	0.999746	14946	1	0.45685	0.053177	0.777157	1293	2	0.45685
Tbc1d12	4	0.8259	1	15985	1	0.54577	0.053177	0.777157	1294	3	0.54577
Vmn1r22	4	0.53179	0.959732	11045	1	-0.51303	0.053177	0.777157	1295	3	-0.51303
Npat	4	0.75346	0.999746	14732	1	0.35757	0.053177	0.777157	1296	3	0.35757
Atp13a3	4	0.83355	1	16205	1	0.55402	0.053619	0.777157	1297	3	0.55402
Tmem213	4	0.7671	0.999746	15021	1	0.47603	0.053619	0.777157	1298	3	0.47603
Olfr180	4	0.36638	0.924229	7959	2	-0.92174	0.053619	0.777157	1299	1	-0.92174
Opa1	4	0.80717	1	15698	1	0.50778	0.053619	0.777157	1300	3	0.50778
Mbd6	4	0.55294	0.961786	11356	1	0.25173	0.05362	0.777157	1301	2	0.25173
Hes7	4	0.97571	1	19046	0	0.83545	0.05362	0.777157	1302	3	0.83545
C1qtnf1	4	0.27648	0.908645	6055	3	0.025793	0.05362	0.777157	1303	1	0.025793
Pramef6	4	0.97888	1	19114	0	0.72654	0.05362	0.777157	1304	3	0.72654
Slc41a2	4	0.3858	0.924316	8353	1	-0.55326	0.05362	0.777157	1305	3	-0.55326
Lrriq4	4	0.52869	0.959416	10974	2	0.34746	0.05362	0.777157	1306	2	0.34746
Pcnxl2	4	0.85999	1	16795	0	0.4722	0.053808	0.777157	1307	2	0.4722
Myo19	4	0.93548	1	18171	0	0.4413	0.053809	0.777157	1308	2	0.4413
Ctsb	4	0.95608	1	18673	0	0.51968	0.054015	0.777157	1309	3	0.51968
Ap3d1	4	0.70452	0.993273	13991	1	0.41341	0.054015	0.777157	1310	3	0.41341
Yaf2	4	0.8715	1	17002	0	0.41409	0.054015	0.777157	1311	1	0.41409
Olfr1373	4	0.58881	0.961786	12082	2	-0.26705	0.054015	0.777157	1312	2	-0.26705
Cfd	4	0.6989	0.990866	13921	1	0.29079	0.054201	0.777157	1313	2	0.29079
Xpa	4	0.66203	0.984632	13310	1	0.23044	0.054201	0.777157	1314	3	0.23044
Stx3	4	0.7348	0.999746	14404	1	0.48579	0.054201	0.777157	1315	2	0.48579
Cachd1	4	0.94971	1	18489	0	0.61305	0.054201	0.777157	1316	3	0.61305
Akap6	4	0.4632	0.928375	9923	1	0.24501	0.054201	0.777157	1317	1	0.24501
Zmynd10	4	0.86727	1	16917	0	0.47435	0.054201	0.777157	1318	3	0.47435
Lin7b	4	0.71116	0.999284	14050	1	0.44212	0.054201	0.777157	1319	2	0.44212
Gp1ba	4	0.42653	0.928375	9105	1	-0.5887	0.054201	0.777157	1320	2	-0.5887
Vmn2r38	4	0.38472	0.924316	8284	2	-0.23953	0.054649	0.777157	1321	2	-0.23953
Rarb	4	0.41724	0.928375	8967	1	-0.31226	0.05465	0.777157	1322	3	-0.31226
Olfr206	4	0.87235	1	17022	0	0.56583	0.05465	0.777157	1323	3	0.56583
Adh6a	4	0.38894	0.927553	8406	2	0.12852	0.055104	0.777157	1324	1	0.12852
Tfdp1	4	0.76896	0.999746	15104	1	0.37526	0.055104	0.777157	1325	2	0.37526
Cpd	4	0.43436	0.928375	9214	1	-0.03497	0.055104	0.777157	1326	3	-0.03497
Acad9	4	0.75853	0.999746	14859	1	0.34325	0.055104	0.777157	1327	3	0.34325
Fes	4	0.36194	0.924229	7795	2	-0.3416	0.055104	0.777157	1328	2	-0.3416
Usp47	4	0.87763	1	17195	0	0.36813	0.055104	0.777157	1329	2	0.36813
Hist1h4j	4	0.62532	0.970746	12755	1	-0.17682	0.055104	0.777157	1330	3	-0.17682
Fyn	4	0.8637	1	16867	0	0.64307	0.055104	0.777157	1331	3	0.64307
Cenpp	4	0.63677	0.980677	12897	1	-0.458	0.055104	0.777157	1332	3	-0.458
Kpna3	4	0.41212	0.928375	8795	1	-0.14953	0.055104	0.777157	1333	2	-0.14953
Fam120c	4	0.85078	1	16628	1	0.61724	0.055104	0.777157	1334	3	0.61724
Sept15	4	0.16096	0.831741	3842	2	-1.289	0.055104	0.777157	1335	2	-1.289
Wee2	4	0.46732	0.928375	10045	1	0.36976	0.055104	0.777157	1336	2	0.36976
Rps6kc1	4	0.26492	0.908645	5871	1	-0.021798	0.055104	0.777157	1337	2	-0.021798
Gm17365	4	0.32378	0.924229	6931	1	-0.75722	0.055104	0.777157	1338	2	-0.75722
Olfr481	4	0.94327	1	18327	0	0.5065	0.055104	0.777157	1339	3	0.5065
Dkk2	4	0.88733	1	17371	0	0.51547	0.055104	0.777157	1340	3	0.51547
Rfx2	4	0.8298	1	16132	1	0.53115	0.055104	0.777157	1341	2	0.53115
Olfr1308	4	0.602	0.963154	12404	1	0.31379	0.055104	0.777157	1342	3	0.31379
Fbxo43	4	0.64431	0.98153	13034	1	0.17496	0.055104	0.777157	1343	1	0.17496
Rps27l	4	0.87769	1	17209	0	0.58393	0.055104	0.777157	1344	3	0.58393
Emc6	4	0.68684	0.985816	13672	1	0.35956	0.055307	0.777157	1345	3	0.35956
Rnf11	4	0.97967	1	19135	0	0.74556	0.055537	0.777157	1346	3	0.74556
Prss28	4	0.70184	0.992667	13965	1	0.27761	0.055538	0.777157	1347	1	0.27761
Uggt2	4	0.51085	0.950607	10709	1	0.43114	0.055756	0.777157	1348	3	0.43114
Slc28a3	4	0.53391	0.959732	11084	2	-0.41009	0.055756	0.777157	1349	2	-0.41009
Cldn23	4	0.84894	1	16607	1	0.49272	0.055756	0.777157	1350	2	0.49272
Otop1	4	0.83268	1	16187	1	0.48466	0.055756	0.777157	1351	3	0.48466
Zfp410	4	0.34566	0.924229	7376	2	0.086553	0.055756	0.777157	1352	2	0.086553
Tmem243	4	0.85814	1	16728	0	0.30679	0.055757	0.777157	1353	2	0.30679
Serinc5	4	0.1308	0.831741	3112	2	-1.4356	0.055757	0.777157	1354	2	-1.4356
Slc22a21	4	0.8827	1	17340	0	0.75604	0.055975	0.777157	1355	3	0.75604
4833420G17Rik	4	0.69536	0.988101	13890	1	0.37789	0.056024	0.777157	1356	3	0.37789
Krt20	4	0.43704	0.928375	9293	1	0.2019	0.056025	0.777157	1357	2	0.2019
Edn2	4	0.84028	1	16384	1	0.54754	0.056493	0.777157	1358	3	0.54754
Nfe2l2	4	0.80807	1	15715	1	0.50346	0.056493	0.777157	1359	3	0.50346
Rab2b	4	0.59547	0.961786	12311	2	0.2799	0.056724	0.777157	1360	2	0.2799
Ninj1	4	0.45676	0.928375	9663	1	-0.17094	0.057183	0.777157	1361	2	-0.17094
Fer1l4	4	0.87758	1	17190	0	0.45602	0.057184	0.777157	1362	3	0.45602
1700019O17Rik	4	0.76343	0.999746	14961	1	0.505	0.057232	0.777157	1363	2	0.505
Myoc	4	0.89648	1	17581	0	0.48748	0.057232	0.777157	1364	3	0.48748
Zbtb10	4	0.84784	1	16563	1	0.54888	0.057232	0.777157	1365	3	0.54888
Ugdh	4	0.65241	0.98153	13167	1	0.46275	0.057232	0.777157	1366	2	0.46275
Wnt2	4	0.13543	0.831741	3191	2	-1.6883	0.057232	0.777157	1367	2	-1.6883
Ric8	4	0.83823	1	16314	1	0.58498	0.057232	0.777157	1368	3	0.58498
Map3k12	4	0.9293	1	18089	0	0.39784	0.057232	0.777157	1369	3	0.39784
Psmb9	4	0.67087	0.985816	13419	1	0.3081	0.057232	0.777157	1370	3	0.3081
Slc35e4	4	0.62553	0.970746	12788	1	0.13504	0.057232	0.777157	1371	2	0.13504
Atpaf2	4	0.96407	1	18839	0	0.58689	0.057233	0.777157	1372	2	0.58689
Serpina11	4	0.51182	0.950621	10728	2	0.10254	0.057233	0.777157	1373	1	0.10254
2210016L21Rik	4	0.39912	0.928375	8525	2	0.27414	0.057233	0.777157	1374	2	0.27414
Slc12a8	4	0.075499	0.753996	1750	1	-0.74501	0.057233	0.777157	1375	2	-0.74501
Gm14496	4	0.95877	1	18708	0	0.74824	0.057233	0.777157	1376	3	0.74824
Pcsk1n	4	0.087764	0.754445	2367	1	-0.34932	0.057233	0.777157	1377	3	-0.34932
Anxa2	4	0.11432	0.807332	2786	1	-0.31601	0.057233	0.777157	1378	3	-0.31601
Sept9	4	0.20089	0.867186	4615	1	-0.56564	0.057233	0.777157	1379	2	-0.56564
Sycp3	4	0.76901	0.999746	15117	1	0.47995	0.057295	0.777157	1380	3	0.47995
Adck1	4	0.90419	1	17722	0	0.5049	0.057295	0.777157	1381	3	0.5049
Trappc2	4	0.30375	0.922409	6659	1	-0.36198	0.057296	0.777157	1382	2	-0.36198
Gm5148	4	0.2313	0.875564	5274	3	-1.1503	0.057296	0.777157	1383	1	-1.1503
Gm438	4	0.96237	1	18811	0	0.72147	0.057296	0.777157	1384	3	0.72147
Lilrb4	4	0.89929	1	17651	0	0.70134	0.057297	0.777157	1385	3	0.70134
Kdm1a	4	0.74209	0.999746	14535	1	0.35501	0.057522	0.777157	1386	2	0.35501
Armcx6	4	0.97519	1	19029	0	0.69616	0.057523	0.777157	1387	3	0.69616
Zbtb18	4	0.83738	1	16301	1	0.53313	0.057756	0.777157	1388	2	0.53313
1700047I17Rik2	4	0.55838	0.961786	11433	1	0.27371	0.057757	0.777157	1389	2	0.27371
Dynll2	4	0.65433	0.98153	13201	1	-0.05789	0.057757	0.777157	1390	1	-0.05789
Ipo8	4	0.41063	0.928375	8746	2	-0.82748	0.057971	0.777157	1391	1	-0.82748
Trim47	4	0.37904	0.924316	8147	1	-0.4765	0.057971	0.777157	1392	3	-0.4765
Acsf2	4	0.90282	1	17702	0	0.48448	0.057971	0.777157	1393	3	0.48448
Pcsk6	4	0.62553	0.970746	12782	1	-0.40982	0.057971	0.777157	1394	3	-0.40982
Vmn2r14	4	0.7671	0.999746	15029	1	-0.13841	0.057972	0.777157	1395	2	-0.13841
Olfr549	4	0.52026	0.955476	10856	2	0.17822	0.057972	0.777157	1396	1	0.17822
Phka1	4	0.68039	0.985816	13599	1	0.44873	0.057972	0.777157	1397	2	0.44873
Glipr1l1	4	0.34388	0.924229	7344	2	-0.5181	0.057972	0.777157	1398	1	-0.5181
Olfr1051	4	0.73989	0.999746	14494	1	0.44964	0.058203	0.777157	1399	2	0.44964
March2	4	0.44426	0.928375	9434	2	0.32865	0.058203	0.777157	1400	2	0.32865
Blnk	4	0.94885	1	18436	0	0.62666	0.058203	0.777157	1401	2	0.62666
Tgfb1i1	4	0.83623	1	16259	1	0.46012	0.058203	0.777157	1402	2	0.46012
Sox12	4	0.97769	1	19083	0	0.61059	0.058203	0.777157	1403	3	0.61059
Heatr6	4	0.869	1	16955	0	0.60399	0.058203	0.777157	1404	3	0.60399
Matn1	4	0.60196	0.963154	12393	1	0.34748	0.058203	0.777157	1405	3	0.34748
Ube2e3	4	0.42103	0.928375	9030	2	0.34159	0.058203	0.777157	1406	2	0.34159
Trp53tg5	4	0.92129	1	17967	0	0.45569	0.058204	0.777157	1407	2	0.45569
Olfr1411	4	0.43198	0.928375	9172	1	0.14323	0.058204	0.777157	1408	3	0.14323
Olfr922	4	0.98376	1	19220	0	0.70291	0.058204	0.777157	1409	3	0.70291
Rhox2b	4	0.40831	0.928375	8701	2	-0.69983	0.058204	0.777157	1410	2	-0.69983
Bcl9l	4	0.97313	1	18989	0	0.73917	0.058204	0.777157	1411	3	0.73917
Fam104a	4	0.85998	1	16779	0	0.6061	0.058204	0.777157	1412	3	0.6061
Ostc	4	0.44415	0.928375	9383	1	0.049908	0.058204	0.777157	1413	2	0.049908
Slc38a2	4	0.87588	1	17141	0	0.45656	0.058253	0.777157	1414	2	0.45656
Cryba4	4	0.036733	0.675863	1104	2	-0.70964	0.058253	0.777157	1415	2	-0.70964
Hn1	4	0.21019	0.867186	4902	2	-0.91388	0.058254	0.777157	1416	1	-0.91388
Kif26b	4	0.601	0.963154	12367	1	0.21922	0.058254	0.777157	1417	3	0.21922
Mvb12b	4	0.97208	1	18979	0	0.57502	0.058254	0.777157	1418	3	0.57502
Chd4	4	0.70452	0.993273	13985	1	0.044703	0.058254	0.777157	1419	3	0.044703
Gpalpp1	4	0.45676	0.928375	9667	1	0.18345	0.058513	0.777157	1420	3	0.18345
Slain1	4	0.62553	0.970746	12790	1	0.34384	0.058513	0.777157	1421	2	0.34384
Cyp3a41a	4	0.80516	1	15653	1	0.45816	0.058513	0.777157	1422	3	0.45816
Gm6164	2	0.97593	1	19062	0	0.6567	0.058513	0.777157	1423	2	0.6567
Ska1	4	0.88813	1	17381	0	0.62069	0.058513	0.777157	1424	3	0.62069
2700097O09Rik	4	0.3866	0.924316	8363	2	-0.2875	0.058513	0.777157	1425	1	-0.2875
Ccser2	4	0.83355	1	16201	1	0.39026	0.058513	0.777157	1426	3	0.39026
Tsc22d2	4	0.93903	1	18253	0	0.74657	0.058513	0.777157	1427	2	0.74657
Gm3286	4	0.0078707	0.445915	346	1	-0.19602	0.058513	0.777157	1428	3	-0.19602
Pramel6	4	0.75346	0.999746	14729	1	0.48344	0.05874	0.777157	1429	2	0.48344
C130050O18Rik	4	0.67126	0.985816	13451	1	0.50284	0.05874	0.777157	1430	3	0.50284
Lce3f	4	0.846	1	16515	1	0.46497	0.05874	0.777157	1431	2	0.46497
Ehmt1	4	0.88901	1	17421	0	0.58473	0.05874	0.777157	1432	2	0.58473
Pgbd1	4	0.95116	1	18565	0	0.53788	0.05874	0.777157	1433	3	0.53788
Celsr1	4	0.52319	0.957768	10882	1	0.098842	0.05874	0.777157	1434	2	0.098842
Ugt2b35	4	0.846	1	16512	1	0.68885	0.05874	0.777157	1435	2	0.68885
Pinlyp	4	0.0056753	0.4146	281	2	-1.971	0.058741	0.777157	1436	1	-1.971
Ccdc103	4	0.97289	1	18986	0	0.60832	0.058741	0.777157	1437	3	0.60832
Lbh	4	0.83268	1	16196	1	0.35258	0.058741	0.777157	1438	3	0.35258
Ccdc40	4	0.80515	1	15648	1	0.60603	0.058741	0.777157	1439	2	0.60603
Fam20a	4	0.082015	0.753996	2036	2	-1.1353	0.058741	0.777157	1440	2	-1.1353
Efhd1	4	0.89123	1	17473	0	0.51931	0.058741	0.777157	1441	3	0.51931
Gbp6	4	0.91263	1	17866	0	0.6132	0.058741	0.777157	1442	2	0.6132
1700018F24Rik	4	0.33366	0.924229	7173	1	-0.30762	0.058741	0.777157	1443	2	-0.30762
Nol10	4	0.31854	0.924229	6895	2	-0.98518	0.058741	0.777157	1444	2	-0.98518
Scand1	4	0.90748	1	17775	0	0.50708	0.058975	0.777157	1445	3	0.50708
Tnnc1	4	0.86086	1	16796	0	0.49843	0.058975	0.777157	1446	3	0.49843
Baat	4	0.44426	0.928375	9425	1	0.18705	0.058975	0.777157	1447	3	0.18705
Itga5	4	0.96534	1	18858	0	0.74374	0.058975	0.777157	1448	3	0.74374
Ifi30	4	0.89123	1	17470	0	0.64283	0.058975	0.777157	1449	3	0.64283
Ldlrad3	4	0.83267	1	16174	1	0.36553	0.058975	0.777157	1450	3	0.36553
Maf1	4	0.85458	1	16697	1	0.19369	0.058976	0.777157	1451	2	0.19369
Atp10a	4	0.76333	0.999746	14957	1	-0.067585	0.058976	0.777157	1452	2	-0.067585
E230019M04Rik	4	0.44068	0.928375	9322	2	-0.58699	0.058976	0.777157	1453	2	-0.58699
Krtcap3	4	0.95683	1	18682	0	0.4634	0.059227	0.777157	1454	3	0.4634
Rab23	4	0.89569	1	17547	0	0.5254	0.059227	0.777157	1455	3	0.5254
Lrrc58	4	0.18531	0.84723	4414	1	-0.42209	0.059227	0.777157	1456	3	-0.42209
Tbc1d8b	4	0.8146	1	15798	1	0.39738	0.059228	0.777157	1457	3	0.39738
Usp1	4	0.77844	1	15274	1	0.37227	0.059228	0.777157	1458	2	0.37227
Fancc	4	0.75443	0.999746	14762	1	0.54992	0.059228	0.777157	1459	3	0.54992
Ubxn1	4	0.87486	1	17053	0	0.48386	0.059228	0.777157	1460	2	0.48386
Wiz	4	0.076823	0.753996	1833	1	-0.94842	0.059228	0.777157	1461	3	-0.94842
Efna4	4	0.9781	1	19089	0	0.75063	0.059228	0.777157	1462	3	0.75063
Cpsf4l	4	0.87588	1	17108	0	0.37731	0.059283	0.777157	1463	2	0.37731
Ldhal6b	4	0.20254	0.867186	4686	1	-0.074242	0.059283	0.777157	1464	3	-0.074242
Nhlrc4	4	0.32624	0.924229	6993	1	-0.063315	0.059283	0.777157	1465	2	-0.063315
Bzrap1	4	0.96984	1	18946	0	0.64579	0.059284	0.777157	1466	3	0.64579
Lca5l	4	0.33073	0.924229	7062	2	-0.74897	0.059704	0.777157	1467	2	-0.74897
Tob1	4	0.25357	0.897688	5712	2	-1.1633	0.059704	0.777157	1468	1	-1.1633
Vmn1r170	4	0.97598	1	19066	0	0.56851	0.059704	0.777157	1469	3	0.56851
Fcgrt	4	0.80516	1	15657	1	0.35089	0.059704	0.777157	1470	3	0.35089
Stx17	4	0.89784	1	17613	0	0.48828	0.059704	0.777157	1471	3	0.48828
Olfr1258	4	0.58669	0.961786	12017	1	0.24362	0.059944	0.777157	1472	3	0.24362
Scgb3a1	4	0.44296	0.928375	9337	2	-0.4715	0.059944	0.777157	1473	1	-0.4715
Egfr	4	0.46301	0.928375	9813	2	-0.23713	0.059944	0.777157	1474	1	-0.23713
Tubg2	4	0.68821	0.985816	13737	1	0.26829	0.059944	0.777157	1475	3	0.26829
Prpsap1	4	0.94912	1	18466	0	0.5358	0.059944	0.777157	1476	3	0.5358
Dpy19l3	4	0.18429	0.84723	4326	1	-0.50848	0.059944	0.777157	1477	3	-0.50848
Ina	4	0.97208	1	18978	0	0.67989	0.06019	0.777157	1478	3	0.67989
Nol6	4	0.11661	0.807332	2888	2	-1.2008	0.06019	0.777157	1479	1	-1.2008
Esco2	4	0.98449	1	19236	0	0.79387	0.060624	0.777157	1480	3	0.79387
Vmn1r66	4	0.37812	0.924316	8115	1	-0.32759	0.060625	0.777157	1481	2	-0.32759
Olfr1276	4	0.35449	0.924229	7668	1	-0.50542	0.060625	0.777157	1482	3	-0.50542
Paqr9	4	0.085334	0.753996	2251	2	-0.16775	0.061101	0.777157	1483	2	-0.16775
Harbi1	4	0.96402	1	18828	0	0.62474	0.061563	0.777157	1484	3	0.62474
Itga2	4	0.84128	1	16413	1	0.41447	0.061563	0.777157	1485	2	0.41447
Sbf1	4	0.95528	1	18658	0	0.42681	0.061563	0.777157	1486	3	0.42681
Tmem88	4	0.96237	1	18800	0	0.56163	0.061563	0.777157	1487	2	0.56163
Adrbk2	4	0.00045951	0.248144	36	2	-0.28522	0.061563	0.777157	1488	1	-0.28522
Mybl1	4	0.6525	0.98153	13177	1	0.31755	0.061563	0.777157	1489	3	0.31755
Cebpz	4	0.72397	0.999746	14246	1	-0.10132	0.061563	0.777157	1490	2	-0.10132
Scarb2	4	0.90493	1	17759	0	0.56751	0.061563	0.777157	1491	3	0.56751
Galnt3	4	0.48226	0.933462	10283	1	-0.25701	0.061563	0.777157	1492	3	-0.25701
Zglp1	4	0.7773	1	15224	1	0.31408	0.061563	0.777157	1493	2	0.31408
Gba2	4	0.8404	1	16401	1	0.37582	0.061564	0.777157	1494	3	0.37582
Ppp6r2	4	0.2627	0.908645	5806	2	-0.19286	0.061564	0.777157	1495	1	-0.19286
Ppy	4	0.56193	0.961786	11554	1	0.31289	0.061564	0.777157	1496	3	0.31289
Pi4ka	4	0.6062	0.964708	12486	1	-0.12646	0.061564	0.777157	1497	3	-0.12646
Atp2b3	4	0.45681	0.928375	9675	2	0.13	0.061564	0.777157	1498	1	0.13
Alkbh3	4	0.33356	0.924229	7133	2	-0.013959	0.061564	0.777157	1499	2	-0.013959
Amer1	4	0.54324	0.961786	11217	1	0.19227	0.061564	0.777157	1500	2	0.19227
Srpx2	4	0.75632	0.999746	14793	1	0.54009	0.061564	0.777157	1501	3	0.54009
Mmp15	4	0.96819	1	18915	0	0.88582	0.061617	0.777157	1502	3	0.88582
Slc8a3	4	0.94885	1	18427	0	0.62115	0.061617	0.777157	1503	3	0.62115
Plscr3	4	0.7422	0.999746	14549	1	0.32439	0.061617	0.777157	1504	3	0.32439
5730508B09Rik	4	0.4683	0.928375	10060	1	-0.025899	0.061617	0.777157	1505	3	-0.025899
Athl1	4	0.49211	0.937357	10425	2	0.12152	0.061617	0.777157	1506	1	0.12152
Fam83g	4	0.94762	1	18406	0	0.55727	0.061617	0.777157	1507	3	0.55727
Krtap19-3	4	0.7451	0.999746	14599	1	0.42478	0.062114	0.777157	1508	3	0.42478
Ptpn2	4	0.76711	0.999746	15041	1	0.45695	0.062114	0.777157	1509	2	0.45695
Hist1h1d	4	0.6873	0.985816	13727	1	0.40829	0.062115	0.777157	1510	2	0.40829
Il9r	4	0.56301	0.961786	11592	2	0.27062	0.062115	0.777157	1511	1	0.27062
Tuba4a	4	0.78597	1	15401	1	0.3963	0.062115	0.777157	1512	3	0.3963
Hat1	4	0.41201	0.928375	8763	1	-0.59065	0.062115	0.777157	1513	2	-0.59065
Auh	4	0.93903	1	18250	0	0.69524	0.062115	0.777157	1514	2	0.69524
Nxf7	4	0.35269	0.924229	7621	1	-0.16289	0.062115	0.777157	1515	2	-0.16289
Ercc6	4	0.72205	0.999746	14208	1	0.47569	0.062368	0.777157	1516	2	0.47569
Man2b1	4	0.20089	0.867186	4631	1	-0.69662	0.062368	0.777157	1517	1	-0.69662
Cyth2	4	0.53179	0.959732	11033	1	0.14576	0.062369	0.777157	1518	2	0.14576
Sox30	4	0.59789	0.96276	12342	2	0.28104	0.062369	0.777157	1519	2	0.28104
Riiad1	4	0.48096	0.933462	10254	2	0.01167	0.062369	0.777157	1520	1	0.01167
Rbm47	4	0.54947	0.961786	11281	2	0.23975	0.062414	0.777157	1521	2	0.23975
Lppr1	4	0.90685	1	17764	0	0.60416	0.062414	0.777157	1522	3	0.60416
Hs6st3	4	0.13418	0.831741	3158	1	-0.64412	0.062414	0.777157	1523	3	-0.64412
Axin1	4	0.27956	0.908645	6147	3	-1.3679	0.062415	0.777157	1524	1	-1.3679
Tmem29	4	0.95913	1	18712	0	0.59745	0.062415	0.777157	1525	3	0.59745
Tbc1d15	4	0.60302	0.963154	12420	1	0.38569	0.062659	0.777157	1526	3	0.38569
Cyp2c66	4	0.7451	0.999746	14593	1	0.37573	0.062659	0.777157	1527	3	0.37573
Rmdn1	4	0.24032	0.877404	5548	2	-0.79708	0.06266	0.777157	1528	1	-0.79708
4930503E14Rik	4	0.97524	1	19036	0	0.89179	0.06266	0.777157	1529	3	0.89179
Xcr1	4	0.079246	0.753996	1938	2	-1.6368	0.063131	0.777157	1530	1	-1.6368
Klk1b9	4	0.08433	0.753996	2145	2	-0.7339	0.063132	0.777157	1531	2	-0.7339
Cenph	4	0.6652	0.985816	13360	1	-0.53703	0.063132	0.777157	1532	3	-0.53703
Rhobtb2	4	0.011211	0.460487	490	3	-2.2271	0.063132	0.777157	1533	1	-2.2271
Ccdc24	4	0.97547	1	19041	0	0.6175	0.063132	0.777157	1534	3	0.6175
Fbxw19	4	0.84223	1	16452	1	0.35067	0.063132	0.777157	1535	2	0.35067
Oxtr	4	0.36434	0.924229	7892	1	-0.52298	0.063132	0.777157	1536	2	-0.52298
Tulp4	4	0.31453	0.924229	6781	1	-0.45999	0.063132	0.777157	1537	3	-0.45999
0610010K14Rik	4	0.9704	1	18956	0	0.72331	0.063132	0.777157	1538	3	0.72331
Gm9573	4	0.88973	1	17435	0	0.49132	0.063132	0.777157	1539	3	0.49132
Abcc2	4	0.75256	0.999746	14722	1	0.50562	0.063133	0.777157	1540	2	0.50562
Il27	4	0.23969	0.875966	5535	1	-0.5689	0.063133	0.777157	1541	2	-0.5689
Olfr1076	4	0.65231	0.98153	13147	1	0.33588	0.063133	0.777157	1542	3	0.33588
Mybpc3	4	0.88259	1	17323	0	0.59966	0.063133	0.777157	1543	3	0.59966
1700024G13Rik	4	0.36057	0.924229	7778	1	0.73557	0.063133	0.777157	1544	2	0.73557
Car9	4	0.41212	0.928375	8774	2	0.043003	0.063133	0.777157	1545	2	0.043003
Lrsam1	4	0.36195	0.924229	7816	2	-0.62772	0.063133	0.777157	1546	1	-0.62772
Krtap9-3	4	0.89924	1	17648	0	0.47965	0.063636	0.777157	1547	3	0.47965
Clec5a	4	0.826	1	16040	1	0.32885	0.063636	0.777157	1548	3	0.32885
Prkar1a	4	0.96024	1	18751	0	0.75963	0.063636	0.777157	1549	3	0.75963
Ceacam11	4	0.41399	0.928375	8872	1	0.27801	0.063637	0.777157	1550	2	0.27801
Pgpep1	4	0.7149	0.999746	14078	1	0.32261	0.063637	0.777157	1551	2	0.32261
Defb39	4	0.21015	0.867186	4881	1	-0.62236	0.063892	0.777157	1552	3	-0.62236
A830010M20Rik	4	0.57162	0.961786	11778	2	0.13914	0.063892	0.777157	1553	2	0.13914
Elovl6	4	0.46301	0.928375	9800	2	0.2173	0.063892	0.777157	1554	2	0.2173
Fgfrl1	4	0.54018	0.961786	11173	2	0.16506	0.063892	0.777157	1555	2	0.16506
Isoc1	4	0.7831	1	15346	1	0.48783	0.063892	0.777157	1556	2	0.48783
Slc41a3	4	0.7961	1	15530	1	0.46613	0.063892	0.777157	1557	3	0.46613
Prune	4	0.86727	1	16910	0	0.68279	0.063892	0.777157	1558	3	0.68279
Trpc4ap	4	0.6275	0.972165	12809	1	0.26342	0.063892	0.777157	1559	2	0.26342
Chil6	4	0.5596	0.961786	11472	1	-0.45541	0.063892	0.777157	1560	3	-0.45541
Rnf157	4	0.96059	1	18754	0	0.57698	0.063892	0.777157	1561	3	0.57698
Mgp	4	0.52319	0.957768	10868	1	0.33257	0.063892	0.777157	1562	2	0.33257
Adck2	4	0.95489	1	18633	0	0.46139	0.063932	0.777157	1563	3	0.46139
Aida	4	0.94971	1	18485	0	0.61331	0.063932	0.777157	1564	3	0.61331
Rnaseh2b	4	0.91202	1	17854	0	0.56721	0.063932	0.777157	1565	2	0.56721
Actc1	4	0.34393	0.924229	7347	2	0.025252	0.063932	0.777157	1566	2	0.025252
Zfp3	4	0.64128	0.98153	12952	1	0.29723	0.063932	0.777157	1567	2	0.29723
Afg3l1	4	0.77642	1	15222	1	0.40262	0.063932	0.777157	1568	3	0.40262
Cxcl16	4	0.82586	1	15972	1	0.35346	0.063932	0.777157	1569	3	0.35346
Cpn1	4	0.97888	1	19116	0	0.64427	0.063932	0.777157	1570	3	0.64427
Dync1h1	4	0.21071	0.868292	4916	2	-1.3573	0.063932	0.777157	1571	2	-1.3573
Vsig10	4	0.89638	1	17563	0	0.34877	0.063932	0.777157	1572	2	0.34877
H2-M10.6	4	0.1422	0.831741	3325	1	-0.59418	0.063932	0.777157	1573	3	-0.59418
Osbpl8	4	0.6822	0.985816	13626	1	0.31273	0.063932	0.777157	1574	2	0.31273
Enox2	4	0.95116	1	18560	0	0.64757	0.063932	0.777157	1575	3	0.64757
Ung	4	0.71391	0.999746	14071	1	0.43992	0.063932	0.777157	1576	2	0.43992
St13	4	0.4164	0.928375	8962	2	-0.7795	0.063932	0.777157	1577	2	-0.7795
Lce1i	4	0.92185	1	18024	0	0.47126	0.063932	0.777157	1578	3	0.47126
Olfr960	4	0.29732	0.912184	6580	2	-0.68348	0.063932	0.777157	1579	2	-0.68348
Dhrs1	4	0.59206	0.961786	12168	1	-0.10335	0.063932	0.777157	1580	3	-0.10335
Frk	4	0.093028	0.76095	2461	2	-0.76577	0.063932	0.777157	1581	2	-0.76577
Mlx	4	0.76901	0.999746	15118	1	0.44338	0.063932	0.777157	1582	2	0.44338
Gm11569	4	0.86727	1	16909	0	0.78578	0.063932	0.777157	1583	3	0.78578
Rdh13	4	0.98134	1	19161	0	0.64373	0.063932	0.777157	1584	3	0.64373
6330408A02Rik	4	0.91073	1	17835	0	0.38338	0.063933	0.777157	1585	1	0.38338
2010012O05Rik	4	0.40264	0.928375	8637	2	-0.35681	0.063933	0.777157	1586	2	-0.35681
Olfr559	4	0.92185	1	18011	0	0.63855	0.063933	0.777157	1587	3	0.63855
Eif2b3	4	0.24987	0.895163	5628	2	-0.50106	0.064186	0.777157	1588	2	-0.50106
Olfr167	4	0.42189	0.928375	9039	1	-0.54834	0.064186	0.777157	1589	3	-0.54834
Eif2s3x	4	0.16189	0.831741	3876	3	-1.5068	0.064186	0.777157	1590	1	-1.5068
Mc2r	4	0.82789	1	16088	1	0.63485	0.064187	0.777157	1591	3	0.63485
Hbq1b	4	0.98358	1	19213	0	0.67162	0.064187	0.777157	1592	3	0.67162
Lrrc43	4	0.81001	1	15758	1	0.45498	0.064187	0.777157	1593	3	0.45498
Tceal8	4	0.7409	0.999746	14508	1	0.31684	0.064187	0.777157	1594	2	0.31684
Agmat	4	0.74519	0.999746	14606	1	0.48378	0.064187	0.777157	1595	3	0.48378
Olfr1505	4	0.93548	1	18170	0	0.52412	0.064187	0.777157	1596	3	0.52412
Mier3	4	0.0092475	0.446954	420	2	-0.64713	0.064187	0.777157	1597	2	-0.64713
Olfr1377	4	0.80996	1	15747	1	0.56993	0.064187	0.777157	1598	3	0.56993
Tomm22	4	0.95373	1	18622	0	0.5756	0.064187	0.777157	1599	3	0.5756
Kmt2c	4	0.87753	1	17177	0	0.40862	0.064187	0.777157	1600	2	0.40862
Nisch	4	0.98159	1	19170	0	0.72155	0.064187	0.777157	1601	3	0.72155
Rcvrn	4	0.97313	1	18999	0	0.51686	0.064188	0.777157	1602	3	0.51686
Gm20747	4	0.83633	1	16275	1	0.34093	0.064188	0.777157	1603	3	0.34093
Chrm5	4	0.77282	1	15193	1	0.43498	0.064684	0.777157	1604	2	0.43498
Swi5	4	0.88901	1	17424	0	0.54106	0.064685	0.777157	1605	3	0.54106
Olfr612	4	0.94885	1	18422	0	0.57465	0.064727	0.777157	1606	3	0.57465
Olfr461	4	0.94912	1	18446	0	0.55904	0.064727	0.777157	1607	3	0.55904
Olfr519	4	0.38156	0.924316	8224	2	-0.42719	0.064727	0.777157	1608	1	-0.42719
Adgrl2	4	0.95194	1	18571	0	0.61584	0.064727	0.777157	1609	2	0.61584
Dynlt3	4	0.32378	0.924229	6955	1	-0.50848	0.064727	0.777157	1610	3	-0.50848
Pde1a	4	0.91954	1	17953	0	0.423	0.064727	0.777157	1611	2	0.423
Rpl27	4	0.70452	0.993273	13980	1	-0.26318	0.064727	0.777157	1612	1	-0.26318
Hist1h2ba	4	0.34994	0.924229	7492	2	-1.4057	0.064727	0.777157	1613	2	-1.4057
H2afx	4	0.88104	1	17273	0	0.52556	0.064727	0.777157	1614	3	0.52556
Thap7	4	0.58543	0.961786	11960	1	0.27218	0.064727	0.777157	1615	3	0.27218
Pck1	4	0.2627	0.908645	5809	1	-0.84509	0.064727	0.777157	1616	2	-0.84509
2310022B05Rik	4	0.93342	1	18139	0	0.59015	0.064727	0.777157	1617	3	0.59015
Drd5	4	0.57162	0.961786	11791	1	0.19774	0.064727	0.777157	1618	3	0.19774
V1ra8	4	0.57804	0.961786	11868	1	0.24724	0.064727	0.777157	1619	2	0.24724
Tcf3	4	0.7961	1	15527	1	0.39266	0.064727	0.777157	1620	2	0.39266
Sgol1	4	0.88026	1	17256	0	0.45968	0.064727	0.777157	1621	2	0.45968
Shisa9	4	0.94912	1	18449	0	0.37585	0.064728	0.777157	1622	3	0.37585
Supt16	4	0.47151	0.929086	10125	2	-0.48639	0.064728	0.777157	1623	1	-0.48639
Nup62	4	0.28812	0.908645	6351	2	-0.12348	0.064728	0.777157	1624	2	-0.12348
Pygl	4	0.22996	0.875564	5253	3	-0.044443	0.064728	0.777157	1625	1	-0.044443
Olfr1273-ps	4	0.17084	0.844685	4069	1	-0.67916	0.064728	0.777157	1626	3	-0.67916
Best3	4	0.26472	0.908645	5851	2	-0.9407	0.064728	0.777157	1627	1	-0.9407
Sigmar1	4	0.97313	1	19005	0	0.63305	0.064728	0.777157	1628	3	0.63305
Slc36a3	4	0.8905	1	17466	0	0.37374	0.065258	0.777157	1629	2	0.37374
4930596D02Rik	4	0.31077	0.924229	6728	2	-0.58593	0.065512	0.777157	1630	2	-0.58593
Hist2h2aa2	4	0.86727	1	16915	0	0.68641	0.065512	0.777157	1631	3	0.68641
Phpt1	4	0.94721	1	18400	0	0.63588	0.065513	0.777157	1632	3	0.63588
C2cd5	4	0.75636	0.999746	14802	1	0.36736	0.065513	0.777157	1633	2	0.36736
Scd2	4	0.84223	1	16453	1	0.46673	0.065513	0.777157	1634	2	0.46673
Zcchc11	4	0.742	0.999746	14526	1	0.52735	0.066032	0.777157	1635	3	0.52735
Lce1b	4	0.79615	1	15533	1	0.49454	0.066033	0.777157	1636	3	0.49454
Zkscan1	4	0.66896	0.985816	13399	1	0.2499	0.066033	0.777157	1637	2	0.2499
Cdc25c	4	0.72694	0.999746	14260	1	0.5672	0.066033	0.777157	1638	3	0.5672
Ttc23l	4	0.83074	1	16147	1	0.51226	0.066033	0.777157	1639	3	0.51226
Olfr1389	4	0.0264	0.593258	909	3	-1.8777	0.066033	0.777157	1640	1	-1.8777
Sp6	4	0.82596	1	16033	1	0.46163	0.066033	0.777157	1641	3	0.46163
Pou4f2	4	0.074548	0.753996	1728	1	-0.42367	0.066033	0.777157	1642	2	-0.42367
Cotl1	4	0.49211	0.937357	10460	2	0.22032	0.066033	0.777157	1643	2	0.22032
Nlrp12	4	0.12435	0.82135	3058	2	-0.89588	0.066033	0.777157	1644	2	-0.89588
Ncs1	4	0.83355	1	16237	1	0.64135	0.066033	0.777157	1645	3	0.64135
Sars2	4	0.95826	1	18697	0	0.6391	0.066033	0.777157	1646	2	0.6391
Olfr732	4	0.36204	0.924229	7840	1	-0.72226	0.066033	0.777157	1647	3	-0.72226
Gm6537	4	0.94885	1	18424	0	0.47864	0.066034	0.777157	1648	3	0.47864
Thg1l	4	0.42278	0.928375	9075	1	-0.48276	0.066034	0.777157	1649	3	-0.48276
Irx2	4	0.93398	1	18151	0	0.72335	0.066034	0.777157	1650	3	0.72335
Bcl11b	4	0.20529	0.867186	4751	2	-0.58145	0.066034	0.777157	1651	2	-0.58145
Zbtb49	4	0.42653	0.928375	9114	1	-0.63689	0.066034	0.777157	1652	3	-0.63689
Mup5	4	0.62558	0.970746	12803	1	-0.11261	0.066034	0.777157	1653	3	-0.11261
Nr6a1	4	0.98358	1	19210	0	0.59303	0.066034	0.777157	1654	3	0.59303
Lcn3	4	0.44296	0.928375	9333	2	-1.2225	0.066295	0.777157	1655	2	-1.2225
Pspn	4	0.89718	1	17594	0	0.36581	0.066295	0.777157	1656	3	0.36581
Nupr1	4	0.11545	0.807332	2829	1	-0.78835	0.066295	0.777157	1657	3	-0.78835
Pnpo	4	0.97888	1	19102	0	0.64928	0.066295	0.777157	1658	3	0.64928
H2-T22	4	0.64431	0.98153	13035	1	0.13307	0.066295	0.777157	1659	1	0.13307
Dbnl	4	0.96631	1	18884	0	0.62704	0.066295	0.777157	1660	3	0.62704
Ctrb1	4	0.92185	1	17999	0	0.40191	0.066295	0.777157	1661	2	0.40191
Asb4	4	0.96237	1	18812	0	0.62671	0.066295	0.777157	1662	3	0.62671
Parn	4	0.87758	1	17192	0	0.54824	0.066295	0.777157	1663	3	0.54824
Garem	4	0.52026	0.955476	10835	1	0.42237	0.066566	0.777157	1664	3	0.42237
Gtf3c1	4	0.66213	0.984632	13318	1	-0.11608	0.066566	0.777157	1665	1	-0.11608
Pafah1b2	4	0.68014	0.985816	13568	1	-0.18476	0.066566	0.777157	1666	3	-0.18476
Cxcl15	4	0.40831	0.928375	8698	1	-0.20919	0.066566	0.777157	1667	2	-0.20919
Abt1	4	0.84024	1	16370	1	0.66186	0.066566	0.777157	1668	2	0.66186
Apom	4	0.59547	0.961786	12317	2	0.33306	0.066566	0.777157	1669	2	0.33306
Alg9	4	0.33342	0.924229	7109	2	-0.48266	0.066566	0.777157	1670	2	-0.48266
Yars2	4	0.97988	1	19138	0	0.68088	0.066566	0.777157	1671	3	0.68088
Pitpna	4	0.92185	1	18023	0	0.64687	0.066566	0.777157	1672	2	0.64687
Srfbp1	4	0.46407	0.928375	9957	1	-0.068917	0.066566	0.777157	1673	2	-0.068917
Syngr1	4	0.54228	0.961786	11200	1	-0.40543	0.066566	0.777157	1674	2	-0.40543
H13	4	0.3506	0.924229	7535	1	-0.52889	0.066566	0.777157	1675	2	-0.52889
Wnt10b	4	0.93798	1	18225	0	0.57306	0.066566	0.777157	1676	2	0.57306
5830411N06Rik	4	0.084742	0.753996	2161	2	-2.049	0.066566	0.777157	1677	1	-2.049
Tspyl3	4	0.96874	1	18929	0	0.5707	0.066566	0.777157	1678	3	0.5707
Zdhhc9	4	0.41812	0.928375	9002	1	-0.55206	0.066566	0.777157	1679	2	-0.55206
3425401B19Rik	4	0.72605	0.999746	14258	1	0.31077	0.066566	0.777157	1680	2	0.31077
Pabpc5	4	0.14992	0.831741	3538	2	-0.43668	0.066566	0.777157	1681	2	-0.43668
Lsm6	4	0.3773	0.924316	8096	2	-0.71979	0.066566	0.777157	1682	2	-0.71979
Myo1a	4	0.82301	1	15903	1	0.29043	0.066566	0.777157	1683	2	0.29043
Sdc2	4	0.14782	0.831741	3419	1	-0.84083	0.066566	0.777157	1684	3	-0.84083
Itgb2	4	0.41502	0.928375	8928	2	0.17399	0.066566	0.777157	1685	1	0.17399
Tdrd7	4	0.87583	1	17096	0	0.46517	0.066833	0.777157	1686	2	0.46517
Olfr59	4	0.35196	0.924229	7603	2	0.19524	0.067102	0.777157	1687	2	0.19524
Olfr802	4	0.68821	0.985816	13732	1	0.49482	0.067102	0.777157	1688	3	0.49482
4930503B20Rik	4	0.49436	0.938408	10503	2	0.04408	0.067102	0.777157	1689	2	0.04408
Cd3eap	4	0.84223	1	16458	1	0.60316	0.067102	0.777157	1690	3	0.60316
Krt8	4	0.89929	1	17655	0	0.47923	0.067102	0.777157	1691	2	0.47923
Mlec	4	0.94456	1	18334	0	0.48244	0.067102	0.777157	1692	3	0.48244
Olfr53	4	0.59207	0.961786	12207	1	0.37638	0.067102	0.777157	1693	3	0.37638
Olfr1087	4	0.6525	0.98153	13178	1	0.41916	0.067102	0.777157	1694	2	0.41916
Zfp358	4	0.37817	0.924316	8130	1	-0.43289	0.067103	0.777157	1695	2	-0.43289
Gm21379	4	0.94141	1	18281	0	0.4307	0.067103	0.777157	1696	3	0.4307
Hook2	4	0.83535	1	16245	1	0.51195	0.067104	0.777157	1697	3	0.51195
Fxyd1	4	0.13796	0.831741	3203	3	-0.26876	0.067104	0.777157	1698	1	-0.26876
Fam83d	4	0.30577	0.922733	6677	1	0.16979	0.067104	0.777157	1699	2	0.16979
Tbc1d24	4	0.4599	0.928375	9782	1	-0.43889	0.067104	0.777157	1700	2	-0.43889
Aunip	4	0.8637	1	16865	0	0.65652	0.067104	0.777157	1701	3	0.65652
Sms	4	0.5098	0.950607	10672	2	0.37936	0.067104	0.777157	1702	1	0.37936
Plekha4	4	0.51387	0.951695	10764	1	0.19715	0.067104	0.777157	1703	3	0.19715
Nfkbib	4	0.68509	0.985816	13664	1	0.3832	0.067104	0.777157	1704	3	0.3832
Hoxd13	4	0.87588	1	17148	0	0.64754	0.067105	0.777157	1705	3	0.64754
Usp34	4	0.73169	0.999746	14323	1	0.28439	0.067106	0.777157	1706	2	0.28439
Ubl4	4	0.64231	0.98153	12979	1	0.23963	0.067152	0.777157	1707	3	0.23963
Olfr589	4	0.76896	0.999746	15095	1	0.41332	0.067152	0.777157	1708	3	0.41332
Mb21d1	4	0.49949	0.941002	10589	1	-0.37491	0.067152	0.777157	1709	2	-0.37491
Adam15	4	0.91392	1	17878	0	0.43654	0.067152	0.777157	1710	2	0.43654
Zg16	4	0.52978	0.959416	11004	2	0.036026	0.067152	0.777157	1711	2	0.036026
E430018J23Rik	4	0.32615	0.924229	6966	1	-0.26832	0.067152	0.777157	1712	2	-0.26832
4930578C19Rik	4	0.95683	1	18679	0	0.50006	0.067152	0.777157	1713	3	0.50006
Vmn1r14	4	0.048115	0.750745	1302	2	-0.44614	0.067427	0.777157	1714	2	-0.44614
Dolk	4	0.82975	1	16117	1	0.33353	0.067428	0.777157	1715	2	0.33353
4933434E20Rik	4	0.95324	1	18608	0	0.63909	0.067714	0.777157	1716	3	0.63909
1700088E04Rik	4	0.36716	0.924316	7961	1	-0.51938	0.067714	0.777157	1717	2	-0.51938
Casq2	4	0.93342	1	18142	0	0.37883	0.067755	0.777157	1718	3	0.37883
Masp2	4	0.85362	1	16662	1	0.67314	0.067755	0.777157	1719	3	0.67314
Olfr1084	4	0.98432	1	19235	0	0.76416	0.067755	0.777157	1720	3	0.76416
Olfr259	4	0.67126	0.985816	13458	1	0.31711	0.067755	0.777157	1721	3	0.31711
Mbnl1	4	0.1308	0.831741	3106	2	-1.2852	0.067755	0.777157	1722	2	-1.2852
Kdelr2	4	0.73303	0.999746	14390	1	0.54165	0.067755	0.777157	1723	3	0.54165
Chst5	4	0.52978	0.959416	10995	1	-0.89081	0.067755	0.777157	1724	3	-0.89081
Trim72	4	0.481	0.933462	10264	1	0.070427	0.067755	0.777157	1725	2	0.070427
Fam210a	4	0.9177	1	17928	0	0.48925	0.067755	0.777157	1726	3	0.48925
Dnah9	4	0.69536	0.988101	13894	1	0.54599	0.067755	0.777157	1727	3	0.54599
Lonrf2	4	0.96237	1	18801	0	0.70681	0.067756	0.777157	1728	2	0.70681
Fgf9	4	0.76524	0.999746	14988	1	0.52921	0.067756	0.777157	1729	3	0.52921
Smarcc1	4	0.24406	0.88334	5583	3	0.22035	0.067756	0.777157	1730	1	0.22035
Sema3d	4	0.076172	0.753996	1796	1	-0.19465	0.067756	0.777157	1731	3	-0.19465
Nkx2-1	4	0.73748	0.999746	14406	1	0.39591	0.067756	0.777157	1732	3	0.39591
Mttp	4	0.96305	1	18820	0	0.50944	0.067756	0.777157	1733	3	0.50944
H2-Ke6	4	0.82496	1	15944	1	0.50922	0.067756	0.777157	1734	3	0.50922
4930428D18Rik	4	0.85998	1	16781	0	0.6626	0.067756	0.777157	1735	3	0.6626
Hist1h1a	4	0.59408	0.961786	12231	1	-0.2618	0.067756	0.777157	1736	2	-0.2618
Extl3	4	0.51182	0.950621	10736	1	-0.53502	0.068026	0.777157	1737	2	-0.53502
4930564D02Rik	4	0.93846	1	18235	0	0.59529	0.068026	0.777157	1738	3	0.59529
Dnali1	4	0.63951	0.981467	12934	1	0.099507	0.068026	0.777157	1739	2	0.099507
Gatad1	4	0.71205	0.999746	14056	1	0.18619	0.068026	0.777157	1740	1	0.18619
Ube2m	4	0.85814	1	16730	0	0.28047	0.068026	0.777157	1741	3	0.28047
Fam168b	4	0.56957	0.961786	11746	2	0.15869	0.068027	0.777157	1742	2	0.15869
Mptx2	4	0.14941	0.831741	3508	2	-1.2803	0.068027	0.777157	1743	1	-1.2803
Grk1	4	0.89123	1	17471	0	0.5194	0.068027	0.777157	1744	3	0.5194
Fam214a	4	0.97967	1	19133	0	0.61202	0.068027	0.777157	1745	3	0.61202
Defb4	4	0.96309	1	18824	0	0.48768	0.068027	0.777157	1746	2	0.48768
Sap30l	4	0.67126	0.985816	13447	1	0.26034	0.068027	0.777157	1747	2	0.26034
Atg2b	4	0.45357	0.928375	9583	2	-0.10264	0.068027	0.777157	1748	1	-0.10264
Smarcal1	4	0.32935	0.924229	7026	1	-0.70726	0.068027	0.777157	1749	2	-0.70726
Rhox3c	4	0.58017	0.961786	11911	1	-0.56872	0.068027	0.777157	1750	3	-0.56872
Rmnd5b	4	0.96539	1	18878	0	0.60923	0.068027	0.777157	1751	3	0.60923
Cct5	4	0.56199	0.961786	11570	2	-0.45339	0.068027	0.777157	1752	1	-0.45339
Ubr5	4	0.96539	1	18875	0	0.66142	0.068027	0.777157	1753	3	0.66142
Defb2	4	0.91202	1	17856	0	0.43869	0.068027	0.777157	1754	1	0.43869
Plgrkt	4	0.58881	0.961786	12068	1	0.48765	0.068027	0.777157	1755	2	0.48765
Mrpl54	4	0.95683	1	18678	0	0.4738	0.068027	0.777157	1756	3	0.4738
Thrap3	4	0.91392	1	17882	0	0.61802	0.068027	0.777157	1757	2	0.61802
Serinc1	4	0.82615	1	16071	1	0.44968	0.068027	0.777157	1758	3	0.44968
Olfr441	4	0.5843	0.961786	11948	1	-0.10577	0.068027	0.777157	1759	2	-0.10577
Acat2	4	0.76242	0.999746	14935	1	0.40286	0.068027	0.777157	1760	1	0.40286
Tmem44	4	0.29166	0.909894	6483	1	-0.69532	0.068076	0.777157	1761	3	-0.69532
Ybx1	4	0.62769	0.972165	12823	1	-0.34919	0.068076	0.777157	1762	2	-0.34919
Rbm33	4	0.94327	1	18321	0	0.61253	0.068076	0.777157	1763	3	0.61253
Spint2	4	0.3968	0.928375	8488	1	-0.21981	0.068076	0.777157	1764	2	-0.21981
Tyrp1	4	0.93337	1	18136	0	0.50942	0.068076	0.777157	1765	2	0.50942
Defb7	4	0.94234	1	18291	0	0.66348	0.068076	0.777157	1766	2	0.66348
Jph2	4	0.36195	0.924229	7822	2	0.19683	0.068076	0.777157	1767	2	0.19683
Asf1a	4	0.94327	1	18312	0	0.54284	0.068076	0.777157	1768	3	0.54284
Pea15a	4	0.17823	0.84723	4188	1	-0.24748	0.068077	0.777157	1769	3	-0.24748
Aasdhppt	4	0.66009	0.984615	13289	1	-0.011262	0.068077	0.777157	1770	3	-0.011262
Rhot1	4	0.83837	1	16331	1	0.55659	0.068077	0.777157	1771	3	0.55659
Slc26a2	4	0.8259	1	15988	1	0.58333	0.068077	0.777157	1772	3	0.58333
Gm13157	4	0.17129	0.844685	4113	2	-1.5446	0.068077	0.777157	1773	1	-1.5446
Olfr299	4	0.77092	0.999746	15164	1	0.32649	0.068077	0.777157	1774	2	0.32649
4930486L24Rik	4	0.78597	1	15405	1	0.33383	0.068077	0.777157	1775	2	0.33383
Emg1	4	0.76056	0.999746	14893	1	0.26517	0.068077	0.777157	1776	2	0.26517
Nudt16	4	0.22375	0.875564	5121	2	-0.47357	0.068077	0.777157	1777	1	-0.47357
Sec22b	4	0.82789	1	16085	1	0.62295	0.068077	0.777157	1778	3	0.62295
Ythdc2	4	0.58891	0.961786	12095	1	0.24467	0.068077	0.777157	1779	2	0.24467
Olfr776	4	0.98074	1	19157	0	0.54856	0.068077	0.777157	1780	3	0.54856
Slc26a7	4	0.6404	0.98153	12944	1	0.26867	0.068077	0.777157	1781	3	0.26867
Adarb1	4	0.64716	0.98153	13061	1	-0.22643	0.068328	0.779591	1782	1	-0.22643
Adh1	4	0.94412	1	18331	0	0.5135	0.068611	0.779819	1783	3	0.5135
Nme6	4	0.079692	0.753996	1946	3	-0.93996	0.068611	0.779819	1784	1	-0.93996
Tmem63c	4	0.9293	1	18083	0	0.41651	0.068611	0.779819	1785	2	0.41651
Shank1	4	0.98034	1	19142	0	0.63415	0.068612	0.779819	1786	3	0.63415
Rpl28	4	0.11465	0.807332	2797	3	-2.4942	0.068612	0.779819	1787	1	-2.4942
Olfr392	4	0.44426	0.928375	9427	2	0.22911	0.068612	0.779819	1788	2	0.22911
Tubal3	4	0.91458	1	17903	0	0.38557	0.068612	0.779819	1789	3	0.38557
Obp2b	4	0.30065	0.917154	6623	1	-0.59582	0.068909	0.782758	1790	1	-0.59582
Chst12	4	0.83268	1	16186	1	0.3686	0.069415	0.78299	1791	3	0.3686
Lrig1	4	0.97593	1	19061	0	0.54937	0.069415	0.78299	1792	3	0.54937
Vmn1r171	4	0.4421	0.928375	9328	1	0.024517	0.069415	0.78299	1793	3	0.024517
Armc2	4	0.97769	1	19086	0	0.53737	0.069415	0.78299	1794	3	0.53737
Atp5l	4	0.45986	0.928375	9764	1	-0.24496	0.069416	0.78299	1795	3	-0.24496
Vrk3	4	0.89856	1	17635	0	0.46347	0.069416	0.78299	1796	2	0.46347
Zfp865	4	0.82586	1	15947	1	0.2909	0.069416	0.78299	1797	3	0.2909
Tanc2	4	0.32615	0.924229	6974	2	0.038872	0.069416	0.78299	1798	2	0.038872
Bloc1s4	4	0.8724	1	17033	0	0.46509	0.069416	0.78299	1799	3	0.46509
Dnajb1	4	0.90493	1	17758	0	0.3946	0.069949	0.78299	1800	2	0.3946
Zfp316	4	0.53497	0.959732	11105	2	0.28362	0.069949	0.78299	1801	2	0.28362
Olfr699	4	0.70735	0.995931	14021	1	0.23824	0.069949	0.78299	1802	3	0.23824
Lman1l	4	0.56199	0.961786	11585	2	0.31069	0.069949	0.78299	1803	2	0.31069
Olfr723	4	0.6822	0.985816	13619	1	0.39979	0.06995	0.78299	1804	2	0.39979
Prss21	4	0.85088	1	16636	1	0.30346	0.06995	0.78299	1805	2	0.30346
Ufsp2	4	0.4632	0.928375	9891	1	0.19576	0.06995	0.78299	1806	2	0.19576
BC024978	4	0.68699	0.985816	13697	1	0.1743	0.069951	0.78299	1807	2	0.1743
Tmc8	4	0.87404	1	17039	0	0.45201	0.069951	0.78299	1808	2	0.45201
Lce3c	4	0.42188	0.928375	9038	1	0.12224	0.069951	0.78299	1809	2	0.12224
2810408A11Rik	4	0.7422	0.999746	14555	1	0.4417	0.069951	0.78299	1810	2	0.4417
Tmem253	4	0.43613	0.928375	9249	2	-0.41748	0.069952	0.78299	1811	2	-0.41748
Wtap	4	0.8842	1	17355	0	0.35573	0.069952	0.78299	1812	2	0.35573
Scgb2b3	4	0.66404	0.985816	13332	1	0.26487	0.069952	0.78299	1813	3	0.26487
Lzts3	4	0.91073	1	17836	0	0.44078	0.069952	0.78299	1814	2	0.44078
Tom1l2	4	0.93749	1	18215	0	0.4233	0.069952	0.78299	1815	2	0.4233
Map7	4	0.91833	1	17939	0	0.4636	0.069952	0.78299	1816	2	0.4636
Gm5132	4	0.83161	1	16152	1	0.36298	0.069952	0.78299	1817	3	0.36298
Ano9	4	0.83171	1	16161	1	0.39319	0.070482	0.785292	1818	1	0.39319
Kcnip3	4	0.41496	0.928375	8894	1	-0.67597	0.070483	0.785292	1819	3	-0.67597
Klk1b16	4	0.40419	0.928375	8681	1	-0.0044703	0.070483	0.785292	1820	3	-0.0044703
Tex12	4	0.8146	1	15801	1	0.38721	0.070483	0.785292	1821	2	0.38721
Padi1	4	0.18531	0.84723	4412	3	-0.36286	0.07084	0.785292	1822	1	-0.36286
Olfr608	4	0.64716	0.98153	13069	1	0.26274	0.07084	0.785292	1823	3	0.26274
Capza3	4	0.77282	1	15199	1	0.46061	0.07084	0.785292	1824	2	0.46061
Alkbh1	4	0.65236	0.98153	13157	1	0.26139	0.07084	0.785292	1825	3	0.26139
Serpinb9f	4	0.47056	0.928375	10093	1	-0.31236	0.07084	0.785292	1826	3	-0.31236
Fmnl1	4	0.94594	1	18378	0	0.5349	0.070841	0.785292	1827	2	0.5349
Clstn3	4	0.31519	0.924229	6811	2	-0.42878	0.070841	0.785292	1828	2	-0.42878
Olfr1406	4	0.34994	0.924229	7507	1	-0.212	0.070841	0.785292	1829	3	-0.212
Olfr1180	4	0.55407	0.961786	11364	2	0.30071	0.070841	0.785292	1830	1	0.30071
BC068281	4	0.58548	0.961786	11981	1	0.17363	0.070841	0.785292	1831	3	0.17363
Ldb1	4	0.97888	1	19120	0	0.5163	0.070841	0.785292	1832	3	0.5163
Chfr	4	0.73298	0.999746	14369	1	0.4027	0.070841	0.785292	1833	3	0.4027
Slc51a	4	0.0059057	0.420015	285	3	-2.8387	0.070841	0.785292	1834	1	-2.8387
Hdac7	4	0.20771	0.867186	4807	1	-0.69235	0.071119	0.787948	1835	3	-0.69235
Slc2a13	4	0.58548	0.961786	11988	1	0.22086	0.071671	0.791745	1836	2	0.22086
Gm13277	4	0.48541	0.935638	10335	2	-0.71948	0.071959	0.791745	1837	2	-0.71948
Cyp4f17	4	0.2627	0.908645	5812	1	0.025682	0.071959	0.791745	1838	3	0.025682
Naa10	4	0.40414	0.928375	8668	2	0.10549	0.071959	0.791745	1839	2	0.10549
Tmppe	4	0.7961	1	15528	1	0.37171	0.071959	0.791745	1840	2	0.37171
Slc9b2	4	0.7221	0.999746	14224	1	0.17257	0.071959	0.791745	1841	1	0.17257
Kat7	4	0.97232	1	18983	0	0.61309	0.071959	0.791745	1842	3	0.61309
Wfdc16	4	0.98268	1	19195	0	0.53257	0.071959	0.791745	1843	3	0.53257
Pcdh10	4	0.95324	1	18604	0	0.44683	0.071959	0.791745	1844	3	0.44683
Tmed4	4	0.35828	0.924229	7748	1	-0.54351	0.071959	0.791745	1845	3	-0.54351
Sypl	4	0.77844	1	15276	1	0.33089	0.071959	0.791745	1846	3	0.33089
Obox6	4	0.54228	0.961786	11195	2	0.30894	0.071959	0.791745	1847	2	0.30894
Nagpa	4	0.39435	0.928375	8475	1	-0.57079	0.071959	0.791745	1848	3	-0.57079
St3gal3	4	0.87588	1	17130	0	0.48554	0.072821	0.792812	1849	3	0.48554
Psip1	4	0.98268	1	19194	0	0.59087	0.072821	0.792812	1850	3	0.59087
Kctd2	4	0.68684	0.985816	13674	1	0.35334	0.072821	0.792812	1851	2	0.35334
Tcaim	4	0.95608	1	18671	0	0.52464	0.072822	0.792812	1852	3	0.52464
Ccdc9	4	0.4131	0.928375	8843	1	-0.65501	0.072822	0.792812	1853	2	-0.65501
Ttll5	4	0.55724	0.961786	11412	1	0.30573	0.072822	0.792812	1854	2	0.30573
Olfr1431	4	0.55064	0.961786	11319	1	-0.40072	0.072822	0.792812	1855	3	-0.40072
Olfr707	4	0.086051	0.753996	2287	2	-0.7871	0.072822	0.792812	1856	2	-0.7871
Pyroxd2	4	0.97524	1	19038	0	0.60932	0.072822	0.792812	1857	3	0.60932
Olfr1316	4	0.16189	0.831741	3877	3	-1.2098	0.072822	0.792812	1858	1	-1.2098
Fmo6	4	0.93739	1	18201	0	0.36632	0.072822	0.792812	1859	3	0.36632
Gimap9	4	0.77844	1	15290	1	0.50509	0.072822	0.792812	1860	3	0.50509
Ssr4	4	0.88818	1	17383	0	0.40907	0.072823	0.792812	1861	2	0.40907
Cd52	4	0.14472	0.831741	3348	2	-1.4268	0.072823	0.792812	1862	2	-1.4268
Abca6	4	0.96984	1	18939	0	0.51349	0.072823	0.792812	1863	3	0.51349
Crxos	4	0.9834	1	19207	0	0.56481	0.072823	0.792812	1864	3	0.56481
Slc9a3	4	0.63042	0.973806	12848	1	0.15634	0.072823	0.792812	1865	2	0.15634
Mrvi1	4	0.87588	1	17099	0	0.50125	0.072823	0.792812	1866	3	0.50125
Rtp2	4	0.23969	0.875966	5539	1	-0.31128	0.072823	0.792812	1867	2	-0.31128
Htr7	4	0.75443	0.999746	14768	1	0.40645	0.075595	0.808951	1868	3	0.40645
Arntl2	4	0.65347	0.98153	13189	1	0.21184	0.075595	0.808951	1869	2	0.21184
Ddx52	4	0.55619	0.961786	11396	1	-0.36377	0.075595	0.808951	1870	3	-0.36377
Efcab9	4	0.37904	0.924316	8144	1	-0.62459	0.075595	0.808951	1871	3	-0.62459
Tfpi2	4	0.9293	1	18082	0	0.35724	0.075595	0.808951	1872	3	0.35724
Trmt6	4	0.82601	1	16057	1	0.43233	0.075595	0.808951	1873	2	0.43233
Cyp4f40	4	0.33356	0.924229	7134	1	-0.75971	0.075595	0.808951	1874	2	-0.75971
Speer4b	4	0.11397	0.807332	2757	2	-1.9796	0.075596	0.808951	1875	2	-1.9796
Grxcr2	4	0.43283	0.928375	9193	1	-0.65231	0.075596	0.808951	1876	2	-0.65231
Socs4	4	0.17085	0.844685	4096	3	-1.1108	0.075596	0.808951	1877	1	-1.1108
Ptrh1	4	0.97888	1	19108	0	0.84183	0.075596	0.808951	1878	3	0.84183
Nxt2	4	0.45502	0.928375	9643	2	-0.016081	0.075596	0.808951	1879	1	-0.016081
Olfr904	4	0.70452	0.993273	13996	1	0.4477	0.075596	0.808951	1880	3	0.4477
2900092C05Rik	4	0.82596	1	16029	1	0.36448	0.075596	0.808951	1881	2	0.36448
Trim21	4	0.82975	1	16113	1	0.369	0.075896	0.808951	1882	3	0.369
Creb3	4	0.87588	1	17107	0	0.25608	0.075897	0.808951	1883	1	0.25608
Zar1l	4	0.90276	1	17692	0	0.57341	0.075897	0.808951	1884	3	0.57341
Lrrc7	4	0.86985	1	16983	0	0.29688	0.07643	0.808951	1885	1	0.29688
Tbc1d17	4	0.88818	1	17384	0	0.49107	0.07643	0.808951	1886	3	0.49107
Myh11	4	0.149	0.831741	3474	1	-0.85996	0.076431	0.808951	1887	2	-0.85996
Znhit3	4	0.43293	0.928375	9198	1	-0.52134	0.076431	0.808951	1888	3	-0.52134
Gm5935	4	0.012844	0.470222	548	1	-0.60868	0.076431	0.808951	1889	3	-0.60868
Inha	4	0.95451	1	18631	0	0.46089	0.076431	0.808951	1890	2	0.46089
Nrep	4	0.69889	0.990866	13913	1	0.3421	0.076738	0.808951	1891	2	0.3421
Sestd1	4	0.83837	1	16338	1	0.3813	0.076739	0.808951	1892	3	0.3813
Nhsl2	4	0.9834	1	19209	0	0.47263	0.076739	0.808951	1893	3	0.47263
Osbpl5	4	0.98381	1	19230	0	0.53798	0.076739	0.808951	1894	3	0.53798
Ptk2	4	0.45348	0.928375	9559	1	-0.40742	0.07674	0.808951	1895	3	-0.40742
Gpatch2l	4	0.82601	1	16058	1	0.40954	0.07674	0.808951	1896	2	0.40954
Cyp3a13	4	0.85818	1	16747	0	0.41732	0.07674	0.808951	1897	3	0.41732
Foxp3	4	0.64915	0.98153	13093	1	0.38086	0.07674	0.808951	1898	3	0.38086
Ackr4	4	0.97908	1	19121	0	0.62217	0.07674	0.808951	1899	3	0.62217
Olfr170	4	0.59206	0.961786	12175	2	0.25629	0.07674	0.808951	1900	2	0.25629
Adgra3	4	0.45773	0.928375	9680	2	-0.86559	0.07674	0.808951	1901	1	-0.86559
Clic4	4	0.8724	1	17034	0	0.43763	0.07674	0.808951	1902	3	0.43763
Arhgap44	4	0.92644	1	18059	0	0.41382	0.07674	0.808951	1903	3	0.41382
Cmtm3	4	0.86814	1	16924	0	0.3879	0.07674	0.808951	1904	3	0.3879
Cyp4f14	4	0.099702	0.772869	2616	1	-0.45772	0.07674	0.808951	1905	2	-0.45772
Spock3	4	0.25902	0.906843	5780	2	-0.42635	0.076841	0.808951	1906	2	-0.42635
Tmem125	4	0.64226	0.98153	12975	1	0.18259	0.076841	0.808951	1907	2	0.18259
Fndc5	4	0.83837	1	16332	1	0.47632	0.076841	0.808951	1908	2	0.47632
Kcnq3	4	0.7083	0.996701	14027	1	0.33664	0.076842	0.808951	1909	2	0.33664
Rin1	4	0.70931	0.997773	14035	1	0.364	0.076842	0.808951	1910	3	0.364
Wdr5	4	0.24148	0.877404	5572	3	-0.19095	0.077364	0.808951	1911	1	-0.19095
1110037F02Rik	4	0.27891	0.908645	6111	1	-0.67647	0.077364	0.808951	1912	3	-0.67647
Gpkow	4	0.4442	0.928375	9408	1	-0.49338	0.077364	0.808951	1913	2	-0.49338
Vmn1r78	4	0.38171	0.924316	8234	1	-0.83056	0.077364	0.808951	1914	3	-0.83056
Dffb	4	0.68935	0.985816	13793	1	0.25783	0.077364	0.808951	1915	2	0.25783
Ryr1	4	0.93331	1	18135	0	0.45613	0.077365	0.808951	1916	3	0.45613
Uprt	4	0.33275	0.924229	7102	2	-0.51622	0.077365	0.808951	1917	2	-0.51622
Sh2b3	4	0.75158	0.999746	14706	1	0.51739	0.077365	0.808951	1918	3	0.51739
Cts8	4	0.9704	1	18959	0	0.4823	0.077365	0.808951	1919	3	0.4823
Aatk	4	0.96124	1	18769	0	0.63142	0.077365	0.808951	1920	3	0.63142
Cacng4	4	0.4442	0.928375	9404	1	-0.3049	0.077365	0.808951	1921	2	-0.3049
Alpk2	4	0.85184	1	16643	1	0.32808	0.077365	0.808951	1922	2	0.32808
Zfp91	4	0.92475	1	18049	0	0.35627	0.077664	0.808951	1923	1	0.35627
Arhgap1	4	0.80156	1	15599	1	0.24429	0.077664	0.808951	1924	2	0.24429
Neurog3	4	0.73298	0.999746	14357	1	0.3086	0.077664	0.808951	1925	3	0.3086
Zfp873	4	0.65027	0.98153	13111	1	0.10537	0.077664	0.808951	1926	3	0.10537
E330034G19Rik	4	0.11358	0.807332	2734	2	-0.80007	0.078265	0.808951	1927	2	-0.80007
C7	4	0.52869	0.959416	10984	2	0.1043	0.078265	0.808951	1928	1	0.1043
Clhc1	4	0.63946	0.981467	12916	1	0.14808	0.078265	0.808951	1929	2	0.14808
Abhd2	4	0.71863	0.999746	14113	1	0.39394	0.078265	0.808951	1930	3	0.39394
Olfr767	4	0.51387	0.951695	10762	1	-0.10525	0.078265	0.808951	1931	1	-0.10525
Sult1c1	4	0.95608	1	18674	0	0.64199	0.078265	0.808951	1932	3	0.64199
Chp2	4	0.67126	0.985816	13464	1	0.19037	0.078265	0.808951	1933	3	0.19037
Grid2	4	0.95199	1	18589	0	0.58413	0.078266	0.808951	1934	2	0.58413
Olfr958	4	0.98115	1	19160	0	0.63171	0.078266	0.808951	1935	3	0.63171
Tas2r110	4	0.76998	0.999746	15124	1	0.50037	0.078266	0.808951	1936	2	0.50037
Khnyn	4	0.32378	0.924229	6951	1	-0.40517	0.078266	0.808951	1937	3	-0.40517
Rspo1	4	0.80423	1	15628	1	0.31386	0.078266	0.808951	1938	2	0.31386
Klhl35	4	0.75069	0.999746	14696	1	0.4866	0.078266	0.808951	1939	3	0.4866
6430550D23Rik	4	0.17923	0.84723	4252	3	-1.0237	0.078266	0.808951	1940	1	-1.0237
Snapc4	4	0.76998	0.999746	15123	1	0.2567	0.078266	0.808951	1941	2	0.2567
Ccl26	4	0.95532	1	18663	0	0.35879	0.078266	0.808951	1942	3	0.35879
Rnf130	4	0.45787	0.928375	9725	1	-0.21087	0.078266	0.808951	1943	2	-0.21087
Chodl	4	0.7205	0.999746	14139	1	0.35845	0.078266	0.808951	1944	3	0.35845
Zdhhc16	4	0.60824	0.964708	12504	2	0.3487	0.078266	0.808951	1945	2	0.3487
Gatb	4	0.72709	0.999746	14286	1	0.51586	0.078266	0.808951	1946	3	0.51586
Fam195b	4	0.85087	1	16634	1	0.35333	0.078266	0.808951	1947	2	0.35333
Gm5885	4	0.54735	0.961786	11256	1	0.28019	0.078266	0.808951	1948	3	0.28019
Mpv17	4	0.86086	1	16800	0	0.37687	0.078266	0.808951	1949	3	0.37687
Dazl	4	0.86181	1	16826	0	0.46797	0.078266	0.808951	1950	2	0.46797
Alkbh2	4	0.61734	0.96732	12636	2	0.30458	0.078266	0.808951	1951	2	0.30458
Ifna13	4	0.86641	1	16907	0	0.56335	0.078266	0.808951	1952	2	0.56335
Gm773	4	0.65141	0.98153	13137	1	0.20859	0.078266	0.808951	1953	2	0.20859
Olfr198	4	0.38739	0.924354	8398	1	-0.49343	0.078266	0.808951	1954	3	-0.49343
Hmgcs1	4	0.44426	0.928375	9431	2	-1.3257	0.078266	0.808951	1955	2	-1.3257
D2Wsu81e	4	0.97422	1	19026	0	0.69307	0.078266	0.808951	1956	3	0.69307
Msmo1	4	0.49436	0.938408	10508	2	-0.94373	0.078266	0.808951	1957	1	-0.94373
Nipal1	4	0.96237	1	18809	0	0.63589	0.078266	0.808951	1958	3	0.63589
Iba57	4	0.96664	1	18897	0	0.39443	0.078266	0.808951	1959	2	0.39443
Syt17	4	0.86181	1	16824	0	0.7381	0.078266	0.808951	1960	2	0.7381
Pde8a	4	0.9609	1	18759	0	0.63587	0.078266	0.808951	1961	2	0.63587
Hs6st1	4	0.75443	0.999746	14757	1	0.23605	0.078804	0.808951	1962	3	0.23605
Espn	4	0.082015	0.753996	2031	3	-1.5134	0.078804	0.808951	1963	1	-1.5134
H2afj	4	0.6822	0.985816	13612	1	-0.55132	0.078804	0.808951	1964	3	-0.55132
Alg13	4	0.1624	0.831741	3942	3	-1.1825	0.079113	0.808951	1965	1	-1.1825
Gnrhr	4	0.90276	1	17697	0	0.35496	0.079113	0.808951	1966	2	0.35496
Mfsd6l	4	0.44891	0.928375	9525	2	0.16068	0.079113	0.808951	1967	2	0.16068
Olfr1390	4	0.28279	0.908645	6230	1	-0.84395	0.079113	0.808951	1968	2	-0.84395
Slc23a2	4	0.56952	0.961786	11727	1	0.22936	0.079113	0.808951	1969	1	0.22936
A2m	4	0.264	0.908645	5833	1	-0.49856	0.079113	0.808951	1970	2	-0.49856
Irx5	4	0.81654	1	15833	1	0.41627	0.079113	0.808951	1971	3	0.41627
Bccip	4	0.027173	0.593855	931	2	-2.0119	0.079113	0.808951	1972	2	-2.0119
Cse1l	4	0.3858	0.924316	8348	2	-1.2607	0.079432	0.808951	1973	2	-1.2607
Fhl4	4	0.25838	0.906752	5769	2	-0.8916	0.079432	0.808951	1974	1	-0.8916
Cul4a	4	0.35129	0.924229	7598	1	-0.24198	0.079432	0.808951	1975	3	-0.24198
Lrrc72	4	0.61413	0.96732	12584	1	0.23155	0.079432	0.808951	1976	3	0.23155
Ascl3	4	0.59543	0.961786	12283	2	0.30663	0.079432	0.808951	1977	2	0.30663
Cyp2d40	4	0.747	0.999746	14623	1	0.32108	0.079432	0.808951	1978	3	0.32108
Hecw1	4	0.94327	1	18308	0	0.6716	0.079433	0.808951	1979	2	0.6716
Arhgef15	4	0.5108	0.950607	10681	2	0.17342	0.079433	0.808951	1980	2	0.17342
Hist1h4b	4	0.81276	1	15780	1	-0.37228	0.079433	0.808951	1981	1	-0.37228
Vmn1r206	4	0.90488	1	17734	0	0.40898	0.079478	0.808951	1982	2	0.40898
Psd3	4	0.87235	1	17019	0	0.72448	0.079478	0.808951	1983	3	0.72448
Ttc12	4	0.95913	1	18714	0	0.49233	0.079478	0.808951	1984	3	0.49233
Isca1	4	0.71024	0.998536	14045	1	0.32964	0.079478	0.808951	1985	3	0.32964
Kdelc1	4	0.66622	0.985816	13370	1	0.2202	0.079478	0.808951	1986	2	0.2202
Tcf15	4	0.83257	1	16173	1	0.27394	0.079478	0.808951	1987	1	0.27394
Kif1b	4	0.39995	0.928375	8552	1	-0.16486	0.079479	0.808951	1988	3	-0.16486
Ccdc54	4	0.41807	0.928375	8970	1	0.059629	0.079479	0.808951	1989	2	0.059629
Cd151	4	0.49751	0.939658	10546	1	0.057447	0.079479	0.808951	1990	3	0.057447
Cdkn2aipnl	4	0.72907	0.999746	14319	1	0.36578	0.079479	0.808951	1991	2	0.36578
Epb4.1	4	0.040572	0.727054	1132	3	-1.0177	0.079782	0.808951	1992	1	-1.0177
Myo1g	4	0.73757	0.999746	14423	1	0.45253	0.079782	0.808951	1993	3	0.45253
Cope	4	0.073721	0.753996	1647	2	-1.4991	0.079783	0.808951	1994	2	-1.4991
Ogfrl1	4	0.40419	0.928375	8675	2	0.20515	0.079783	0.808951	1995	2	0.20515
Vmn1r1	4	0.94278	1	18295	0	0.40179	0.079783	0.808951	1996	3	0.40179
Erbb4	4	0.11545	0.807332	2839	2	-0.87387	0.079783	0.808951	1997	1	-0.87387
Rangrf	4	0.747	0.999746	14619	1	0.33099	0.079783	0.808951	1998	3	0.33099
Gal3st1	4	0.9704	1	18963	0	0.56997	0.079783	0.808951	1999	3	0.56997
[truncated: 17,675 more rows]

## Sheet: LoSHH_Top5%
id	num	neg|p-value	neg|fdr	neg|rank	neg|goodsgrna	neg|lfc	pos|p-value	pos|fdr	pos|rank	pos|goodsgrna	pos|lfc
Megf8	4	1	1	19674	0	2.8672	2.3946e-07	0.000113	1	4	2.8672
Ptch1	4	1	1	19673	0	3.2817	2.3946e-07	0.000113	2	4	3.2817
Med12	4	1	1	19672	0	2.1172	2.3946e-07	0.000113	3	4	2.1172
Sufu	4	0.99999	1	19637	0	2.9006	2.3946e-07	0.000113	4	4	2.9006
Pdcd10	4	1	1	19671	0	2.0851	2.3946e-07	0.000113	5	4	2.0851
Csnk2b	4	1	1	19670	0	2.3742	2.3946e-07	0.000113	6	4	2.3742
Ccm2	4	1	1	19669	0	2.5129	2.3946e-07	0.000113	7	4	2.5129
BC030336	4	0.92594	1	17484	0	1.836	2.3946e-07	0.000113	8	3	1.836
Mgrn1	4	0.99983	1	19592	0	2.3121	2.3946e-07	0.000113	9	4	2.3121
Fbxw11	4	1	1	19668	0	1.6414	2.3946e-07	0.000113	10	4	1.6414
Tulp3	4	1	1	19667	0	1.4836	2.3946e-07	0.000113	11	4	1.4836
Mesdc1	4	0.71762	1	13463	1	1.5063	2.3946e-07	0.000113	12	3	1.5063
Wdr26	4	1	1	19666	0	1.3011	2.3946e-07	0.000113	13	4	1.3011
Uba2	4	1	1	19665	0	2.0227	2.3946e-07	0.000113	14	4	2.0227
Rab23	4	1	1	19659	0	1.9468	2.3946e-07	0.000113	15	4	1.9468
Mettl14	4	1	1	19664	0	1.2903	2.3946e-07	0.000113	16	4	1.2903
Tsc1	4	1	1	19663	0	1.3979	2.3946e-07	0.000113	17	4	1.3979
Uba3	4	1	1	19662	0	1.5362	2.3946e-07	0.000113	18	4	1.5362
Tsc2	4	1	1	19647	0	1.4551	2.3946e-07	0.000113	19	4	1.4551
Ebf1	4	1	1	19661	0	1.2655	2.3946e-07	0.000113	20	4	1.2655
Bcor	4	1	1	19660	0	1.4597	2.3946e-07	0.000113	21	4	1.4597
Ube2m	4	1	1	19644	0	1.4485	2.3946e-07	0.000113	22	4	1.4485
Phb	4	1	1	19658	0	2.3111	2.3946e-07	0.000113	23	4	2.3111
Wdr82	4	0.99989	1	19603	0	1.8702	2.3946e-07	0.000113	24	4	1.8702
Kif7	4	0.99997	1	19624	0	1.605	2.3946e-07	0.000113	25	4	1.605
Pten	4	0.99527	1	19367	0	0.981	2.3946e-07	0.000113	26	3	0.981
Dr1	4	1	1	19657	0	1.4318	2.3946e-07	0.000113	27	4	1.4318
Gspt1	4	1	1	19656	0	1.8198	2.3946e-07	0.000113	28	4	1.8198
Cltc	4	0.99999	1	19636	0	1.5157	2.3946e-07	0.000113	29	4	1.5157
Sae1	4	0.61723	1	11722	1	1.4931	2.3946e-07	0.000113	30	3	1.4931
Sumo2	4	0.99982	1	19591	0	2.4292	2.3946e-07	0.000113	31	4	2.4292
Zcchc11	4	0.71448	1	13326	1	1.2187	2.3946e-07	0.000113	32	3	1.2187
Creb1	4	1	1	19655	0	1.0955	2.3946e-07	0.000113	33	4	1.0955
Gnas	4	0.69577	1	12968	1	1.5316	2.3946e-07	0.000113	34	3	1.5316
Rnf7	4	1	1	19654	0	1.1011	2.3946e-07	0.000113	35	4	1.1011
Emc1	4	1	1	19653	0	1.0975	2.3946e-07	0.000113	36	4	1.0975
Gsk3b	4	1	1	19652	0	1.171	2.3946e-07	0.000113	37	4	1.171
Socs3	4	1	1	19651	0	1.2151	2.3946e-07	0.000113	38	4	1.2151
Cpsf6	4	0.84517	1	15950	0	1.3512	2.3946e-07	0.000113	39	3	1.3512
Timm23	4	0.99995	1	19617	0	2.2541	2.3946e-07	0.000113	40	4	2.2541
Surf4	4	1	1	19650	0	1.2057	2.3946e-07	0.000113	41	4	1.2057
Drg1	4	1	1	19649	0	1.0131	2.3946e-07	0.000113	42	4	1.0131
Stk11	4	0.99999	1	19639	0	2.3483	2.3946e-07	0.000113	43	4	2.3483
Krit1	4	1	1	19648	0	1.2868	2.3946e-07	0.000113	44	4	1.2868
Drap1	4	0.94355	1	17830	0	1.5131	7.1837e-07	0.000303	45	3	1.5131
Cmip	4	0.99993	1	19610	0	1.5136	7.1837e-07	0.000303	46	4	1.5136
Rbm15	4	1	1	19646	0	1.0352	7.1837e-07	0.000303	47	4	1.0352
Dhx29	4	0.99998	1	19630	0	1.4177	7.1837e-07	0.000303	48	4	1.4177
Xpo7	4	1	1	19645	0	1.1753	7.1837e-07	0.000303	49	4	1.1753
Senp1	4	0.56839	1	10634	1	0.99341	1.1973e-06	0.000495	50	3	0.99341
Usp34	4	0.99998	1	19631	0	1.2779	1.6762e-06	0.000679	51	4	1.2779
Btaf1	4	0.99996	1	19622	0	1.246	2.1551e-06	0.000841	52	4	1.246
Ralgapb	4	0.99162	1	19224	0	0.93505	2.1551e-06	0.000841	53	3	0.93505
Pias1	4	0.99998	1	19632	0	1.3414	3.5918e-06	0.001375	54	4	1.3414
Phb2	4	0.99566	1	19387	0	1.9326	4.5496e-06	0.00171	55	3	1.9326
Hgs	4	0.92594	1	17455	0	1.1118	5.0286e-06	0.001762	56	3	1.1118
Alox12b	4	1	1	19643	0	1.1119	5.0286e-06	0.001762	57	4	1.1119
Chchd4	4	1	1	19642	0	1.4081	5.0286e-06	0.001762	58	4	1.4081
Chmp5	4	0.96095	1	18287	0	1.3937	5.0286e-06	0.001762	59	3	1.3937
Tlk2	4	0.99999	1	19641	0	1.0587	5.9864e-06	0.002029	60	4	1.0587
Supt20	4	0.85667	1	16151	0	0.75855	5.9864e-06	0.002029	61	3	0.75855
Ap2s1	4	0.99999	1	19640	0	1.1566	7.902e-06	0.002635	62	4	1.1566
Kdm1a	4	0.5657	1	10590	1	0.87609	8.3809e-06	0.00275	63	3	0.87609
Lsm1	4	0.99999	1	19638	0	0.90245	1.0775e-05	0.003481	64	4	0.90245
Tamm41	4	0.88166	1	16659	0	0.94294	1.1254e-05	0.00358	65	3	0.94294
Ypel5	4	0.99996	1	19620	0	1.3734	1.1733e-05	0.003675	66	4	1.3734
Ap2m1	4	0.99994	1	19612	0	1.6759	1.2212e-05	0.003768	67	4	1.6759
Taf5l	4	0.99998	1	19635	0	0.77392	1.3649e-05	0.004114	68	4	0.77392
Sp3	4	0.99998	1	19634	0	1.1682	1.4128e-05	0.004114	69	4	1.1682
Ttc25	4	0.99998	1	19633	0	0.93319	1.4128e-05	0.004114	70	4	0.93319
AU019823	4	0.96588	1	18415	0	1.2406	1.4128e-05	0.004114	71	3	1.2406
Dpm2	4	0.99997	1	19627	0	1.382	1.6522e-05	0.004679	72	4	1.382
Adrbk2	4	0.99411	1	19309	0	0.90802	1.6522e-05	0.004679	73	3	0.90802
Hist1h2ai	4	0.99998	1	19629	0	1.3979	1.748e-05	0.004884	74	4	1.3979
Hnrnpk	4	0.68133	1	12788	1	1.2201	1.8438e-05	0.004889	75	3	1.2201
Cygb	4	0.64265	1	12185	1	0.87179	1.8917e-05	0.004889	76	3	0.87179
Dolk	4	0.99998	1	19628	0	1.0445	1.8917e-05	0.004889	77	4	1.0445
Sf1	4	0.66262	1	12528	1	1.7605	1.8917e-05	0.004889	78	3	1.7605
Yme1l1	4	0.96382	1	18371	0	1.1384	1.8917e-05	0.004889	79	3	1.1384
Krtap4-9	4	0.97835	1	18751	0	1.0744	1.8917e-05	0.004889	80	3	1.0744
Triap1	4	0.9991	1	19536	0	1.8823	1.9396e-05	0.00495	81	4	1.8823
Sstr2	4	0.99997	1	19626	0	0.84991	1.9875e-05	0.005011	82	4	0.84991
Lsm11	4	0.99997	1	19625	0	1.2232	2.2269e-05	0.005547	83	4	1.2232
Etf1	4	0.99997	1	19623	0	2.0478	2.6101e-05	0.006424	84	4	2.0478
Adcy6	4	0.5789	1	11088	1	0.77535	2.658e-05	0.006465	85	3	0.77535
Ube2h	4	0.49261	1	9238	1	0.8842	3.3284e-05	0.008001	86	3	0.8842
Csnk2a1	4	0.897	1	16956	0	0.86223	3.4242e-05	0.008137	87	3	0.86223
Lsm3	4	0.99996	1	19621	0	1.5736	3.5679e-05	0.008306	88	4	1.5736
H3f3b	4	0.99996	1	19619	0	1.0742	3.6158e-05	0.008306	89	4	1.0742
Eif3l	4	0.99996	1	19618	0	1.2302	3.6158e-05	0.008306	90	4	1.2302
Olfr330	4	0.99995	1	19616	0	1.3402	4.9567e-05	0.011139	91	4	1.3402
Med13	4	0.99818	1	19476	0	0.80853	4.9567e-05	0.011139	92	4	0.80853
Rpp21	4	0.78735	1	14688	0	1.6463	5.0525e-05	0.011218	93	3	1.6463
Mfsd11	4	0.99995	1	19615	0	1.018	5.1004e-05	0.011218	94	4	1.018
Ubr5	4	0.99983	1	19594	0	1.2564	5.1962e-05	0.011308	95	4	1.2564
Aida	4	0.99994	1	19614	0	1.2595	6.0582e-05	0.013047	96	4	1.2595
Aifm1	4	0.9997	1	19576	0	1.0082	6.4892e-05	0.013515	97	4	1.0082
Polg2	4	0.99994	1	19613	0	1.0855	6.4892e-05	0.013515	98	4	1.0855
Mau2	4	0.9908	1	19194	0	0.8084	6.4892e-05	0.013515	99	3	0.8084
Nfix	4	0.99984	1	19600	0	1.1054	6.5371e-05	0.013515	100	4	1.1054
Tmed2	4	0.99185	1	19228	0	1.0942	6.9681e-05	0.014263	101	2	1.0942
Tbrg4	4	0.92594	1	17461	0	0.80275	8.3091e-05	0.016841	102	3	0.80275
Tada2b	4	0.99993	1	19611	0	0.6913	9.8416e-05	0.019108	103	4	0.6913
Tfap4	4	0.99664	1	19419	0	0.84121	9.8416e-05	0.019108	104	4	0.84121
Notch2	4	0.99993	1	19609	0	0.84264	9.8895e-05	0.019108	105	4	0.84264
Arhgap28	4	0.99611	1	19392	0	0.86301	9.8895e-05	0.019108	106	3	0.86301
Chmp3	4	0.99993	1	19608	0	0.8758	9.8895e-05	0.019108	107	4	0.8758
Ppp2r5c	4	0.99698	1	19428	0	0.88978	0.00010608	0.020306	108	4	0.88978
Med24	4	0.99698	1	19430	0	1.0838	0.00010991	0.020471	109	4	1.0838
Lrrc59	4	0.99992	1	19607	0	0.86917	0.00010991	0.020471	110	4	0.86917
Ints9	4	0.25982	1	4988	1	0.29104	0.00010991	0.020471	111	3	0.29104
Trmt6	4	0.99963	1	19571	0	1.285	0.00011278	0.020634	112	4	1.285
Hist2h2ac	4	0.64641	1	12202	1	1.3418	0.00011278	0.020634	113	3	1.3418
Rps11	4	0.81905	1	15375	0	1.1705	0.00012092	0.02193	114	2	1.1705
Ccdc43	4	0.9999	1	19606	0	0.99496	0.00012667	0.022772	115	4	0.99496
Cd3eap	4	0.9999	1	19605	0	0.75146	0.00012955	0.023088	116	4	0.75146
Xpo1	4	0.66777	1	12618	1	0.50547	0.00013338	0.023452	117	2	0.50547
Hist1h2an	4	0.9999	1	19604	0	1.1827	0.00013386	0.023452	118	4	1.1827
Eftud2	4	0.59441	1	11377	1	0.59998	0.00015828	0.027498	119	2	0.59998
Gm20604	4	0.99947	1	19556	0	1.1126	0.00016163	0.027847	120	4	1.1126
Denr	4	0.99878	1	19509	0	1.08	0.000176	0.030071	121	4	1.08
Map3k3	4	0.99985	1	19602	0	0.81807	0.00019563	0.032963	122	4	0.81807
Rps26	4	0.97113	1	18524	0	1.6851	0.00019611	0.032963	123	3	1.6851
Hira	4	0.99675	1	19423	0	0.97276	0.00020857	0.034731	124	4	0.97276
Mylip	4	0.95143	1	18017	0	0.60219	0.00021288	0.034731	125	3	0.60219
Baz2b	4	0.99985	1	19601	0	0.84259	0.00021288	0.034731	126	4	0.84259
Ppa1	4	0.82544	1	15480	0	0.97791	0.00021335	0.034731	127	3	0.97791
Maea	4	0.9074	1	17163	0	1.1006	0.00021814	0.035234	128	3	1.1006
Alg5	4	0.9993	1	19546	0	1.0711	0.00022437	0.035958	129	4	1.0711
Ubtf	4	0.99983	1	19596	0	1.8307	0.00023826	0.037677	130	4	1.8307
Rbx1	4	0.99984	1	19599	0	0.91833	0.00023874	0.037677	131	4	0.91833
Timm13	4	0.99984	1	19598	0	0.85156	0.00024592	0.037978	132	4	0.85156
Atg13	4	0.99983	1	19597	0	0.71986	0.00025119	0.037978	133	4	0.71986
Gm11562	4	0.99865	1	19497	0	1.028	0.00025119	0.037978	134	4	1.028
Eif5	4	0.95143	1	18010	0	1.2439	0.00025119	0.037978	135	2	1.2439
Palb2	4	0.99983	1	19595	0	0.98119	0.00025167	0.037978	136	4	0.98119
Ankrd40	4	0.88722	1	16803	0	0.83802	0.00025167	0.037978	137	3	0.83802
Srsf3	4	0.22379	1	4344	2	-0.4313	0.00025646	0.038144	138	2	-0.4313
Minos1	4	0.99983	1	19593	0	0.65342	0.00025646	0.038144	139	4	0.65342
Cul5	4	0.99841	1	19482	0	0.87669	0.00026747	0.038955	140	4	0.87669
Gas2l2	4	0.99982	1	19590	0	0.74421	0.00026795	0.038955	141	4	0.74421
Gm8267	4	0.66399	1	12541	1	1.3981	0.00027274	0.038955	142	2	1.3981
Prokr1	4	0.99328	1	19282	0	0.77541	0.00027274	0.038955	143	3	0.77541
Tnpo3	4	0.75054	1	14021	1	0.82532	0.00027274	0.038955	144	3	0.82532
Sap18	4	0.96021	1	18267	0	1.2031	0.00027322	0.038955	145	3	1.2031
Hspa9	4	0.78482	1	14669	0	0.72334	0.00028806	0.040791	146	3	0.72334
Kctd5	4	0.9998	1	19589	0	0.57685	0.00031057	0.043679	147	4	0.57685
Romo1	4	0.99979	1	19588	0	0.98052	0.00031728	0.04432	148	4	0.98052
Calr4	4	0.99978	1	19587	0	0.63146	0.00032781	0.04436	149	4	0.63146
4933416C03Rik	4	0.99978	1	19586	0	0.72268	0.00032781	0.04436	150	4	0.72268
Ube2i	4	0.38397	1	7272	1	1.3963	0.00032829	0.04436	151	3	1.3963
Med10	4	0.077789	0.956958	1519	2	0.11897	0.00032829	0.04436	152	2	0.11897
Ikzf3	4	0.9952	1	19357	0	0.88412	0.00032829	0.04436	153	3	0.88412
Paxbp1	4	0.99978	1	19585	0	0.90623	0.00035032	0.04703	154	4	0.90623
Grpel1	4	0.99978	1	19584	0	1.4842	0.00036038	0.047218	155	4	1.4842
Arih2	4	0.97878	1	18780	0	0.61109	0.00036086	0.047218	156	3	0.61109
Bcl9l	4	0.99978	1	19583	0	0.77355	0.00036086	0.047218	157	4	0.77355
Elof1	4	0.99978	1	19582	0	0.9042	0.00036086	0.047218	158	4	0.9042
Cpsf3l	4	0.99411	1	19318	0	1.0463	0.00036613	0.047606	159	3	1.0463
Rybp	4	0.99976	1	19581	0	0.67129	0.00037571	0.047946	160	4	0.67129
Alg10b	4	0.9977	1	19450	0	0.69913	0.00037571	0.047946	161	4	0.69913
Ube2f	4	0.99976	1	19580	0	0.69577	0.00037571	0.047946	162	4	0.69577
Qrich2	4	0.99593	1	19390	0	0.76204	0.00038433	0.048746	163	3	0.76204
Clp1	4	0.45345	1	8468	1	0.67555	0.00039055	0.049233	164	2	0.67555
Emc3	4	0.98093	1	18832	0	0.60927	0.0004054	0.050549	165	2	0.60927
Rsad1	4	0.99976	1	19579	0	0.78402	0.00040588	0.050549	166	4	0.78402
Cse1l	4	0.99971	1	19578	0	1.4992	0.00044515	0.055108	167	4	1.4992
Smg9	4	0.86681	1	16368	0	0.76723	0.00045329	0.055451	168	3	0.76723
Derl1	4	0.79101	1	14770	0	0.76244	0.00045329	0.055451	169	2	0.76244
Pgs1	4	0.9997	1	19577	0	0.86462	0.00047771	0.057756	170	4	0.86462
Tmem203	4	0.69045	1	12898	1	0.66697	0.00047771	0.057756	171	3	0.66697
Ern1	4	0.99948	1	19558	0	0.86939	0.00050549	0.060759	172	4	0.86939
Rbm33	4	0.99965	1	19575	0	0.72686	0.00058355	0.068216	173	4	0.72686
Dido1	4	0.99965	1	19574	0	0.73375	0.00058403	0.068216	174	4	0.73375
Acly	4	0.99965	1	19573	0	1.0374	0.00058403	0.068216	175	4	1.0374
Vps16	4	0.94716	1	17887	0	0.72523	0.00058403	0.068216	176	3	0.72523
Ptpn12	4	0.99965	1	19572	0	0.55179	0.00058403	0.068216	177	4	0.55179
Bap1	4	0.49693	1	9341	1	0.82526	0.00060893	0.069939	178	2	0.82526
Taz	4	0.99963	1	19570	0	0.76433	0.00060893	0.069939	179	4	0.76433
Xpo4	4	0.99963	1	19569	0	0.86461	0.00060893	0.069939	180	4	0.86461
Gna11	4	0.99281	1	19261	0	0.86676	0.00063815	0.07289	181	3	0.86676
Rfc5	4	0.98513	1	19001	0	1.2436	0.00066209	0.075209	182	3	1.2436
Farsb	4	0.3012	1	5669	2	-0.31908	0.00067838	0.076638	183	2	-0.31908
Xlr4a	4	0.99963	1	19568	0	0.67324	0.00069801	0.078428	184	4	0.67324
Atp5d	4	0.99311	1	19268	0	1.2672	0.00071382	0.07977	185	3	1.2672
Dnajc2	4	0.9996	1	19567	0	0.83411	0.00076123	0.084211	186	4	0.83411
Atg9a	4	0.9996	1	19566	0	0.6403	0.00076171	0.084211	187	4	0.6403
Zc3h13	4	0.99959	1	19565	0	0.99889	0.00076937	0.084211	188	4	0.99889
Med16	4	0.99411	1	19326	0	0.9228	0.00076985	0.084211	189	3	0.9228
Hist2h3b	4	0.9956	1	19381	0	1.5912	0.00079715	0.086443	190	3	1.5912
Efr3a	4	0.99733	1	19435	0	0.99585	0.0008072	0.086443	191	4	0.99585
Fignl1	4	0.99958	1	19564	0	0.63705	0.0008072	0.086443	192	4	0.63705
Larp1	4	0.99659	1	19413	0	0.72559	0.00080768	0.086443	193	4	0.72559
Actl6a	4	0.48027	1	8951	1	0.73662	0.00081534	0.086443	194	3	0.73662
Uck1	4	0.95554	1	18142	0	0.69028	0.00081534	0.086443	195	3	0.69028
Gfer	4	0.99952	1	19563	0	1.0877	0.00091208	0.095718	196	4	1.0877
Olfr92	4	0.99952	1	19562	0	0.63948	0.00091208	0.095718	197	4	0.63948
Agk	4	0.99951	1	19561	0	0.63808	0.0009231	0.096385	198	4	0.63808
Dhx58	4	0.98177	1	18875	0	0.66952	0.00098871	0.102478	199	3	0.66952
Dnajc7	4	0.96215	1	18337	0	0.79237	0.0010256	0.102478	200	3	0.79237
Snx9	4	0.73581	1	13764	1	0.78323	0.0010256	0.102478	201	3	0.78323
Atp6v1b2	4	0.62395	1	11820	1	1.2389	0.0010256	0.102478	202	3	1.2389
Tex10	4	0.9628	1	18346	0	0.99478	0.0010256	0.102478	203	3	0.99478
Cul1	4	0.98988	1	19170	0	0.82561	0.0010256	0.102478	204	3	0.82561
Serpinb9b	4	0.14078	0.960844	2853	1	0.30073	0.0010256	0.102478	205	2	0.30073
Trmt61a	4	0.99948	1	19560	0	0.69465	0.0010256	0.102478	206	4	0.69465
Ube2o	4	0.99948	1	19559	0	0.75856	0.0010261	0.102478	207	4	0.75856
Edc4	4	0.99947	1	19557	0	0.75378	0.0010366	0.102587	208	4	0.75378
Slc39a7	4	0.98298	1	18933	0	1.1218	0.0010371	0.102587	209	2	1.1218
Tcea3	4	0.21885	1	4265	1	0.29375	0.0010663	0.104974	210	3	0.29375
Eif2b2	4	0.67569	1	12713	1	1.2643	0.0011142	0.109169	211	3	1.2643
Tsen54	4	0.99527	1	19365	0	0.97215	0.0011496	0.111973	212	3	0.97215
Hap1	4	0.53378	1	10052	1	0.43205	0.001164	0.111973	213	3	0.43205
Zfp804a	4	0.99942	1	19555	0	0.6707	0.001164	0.111973	214	4	0.6707
Aebp2	4	0.99808	1	19468	0	0.80114	0.0011645	0.111973	215	4	0.80114
Mtfp1	4	0.99942	1	19554	0	0.6835	0.0011927	0.113679	216	4	0.6835
Chac2	4	0.99942	1	19553	0	0.60522	0.0011932	0.113679	217	4	0.60522
Casc3	4	0.99939	1	19552	0	0.84907	0.0012172	0.114424	218	4	0.84907
Ptges3	4	0.74282	1	13976	1	0.51856	0.0012176	0.114424	219	2	0.51856
Sprr2a2	4	0.99939	1	19551	0	0.51976	0.0012176	0.114424	220	4	0.51976
Cdk4	4	0.63444	1	11999	1	0.60264	0.001231	0.115161	221	3	0.60264
Atf4	4	0.85935	1	16205	0	0.71381	0.0012703	0.117769	222	3	0.71381
Prpf19	4	0.99938	1	19550	0	0.94868	0.0012703	0.117769	223	4	0.94868
Gsk3a	4	0.88166	1	16670	0	0.7596	0.0013311	0.121813	224	3	0.7596
Galk2	4	0.99935	1	19549	0	0.6745	0.0013311	0.121813	225	4	0.6745
Opa1	4	0.99935	1	19548	0	0.61214	0.0013316	0.121813	226	4	0.61214
Sox4	4	0.97579	1	18685	0	0.52123	0.0014509	0.128487	227	3	0.52123
Sppl3	4	0.99351	1	19286	0	0.79107	0.0014509	0.128487	228	3	0.79107
Hes7	4	0.62922	1	11938	1	0.66522	0.0014513	0.128487	229	3	0.66522
Rps7	4	0.50003	1	9428	1	0.92469	0.0014513	0.128487	230	2	0.92469
Ggps1	4	0.99642	1	19406	0	1.5094	0.0014657	0.128487	231	3	1.5094
Mrpl45	4	0.70142	1	13162	1	0.58948	0.0014657	0.128487	232	3	0.58948
Jrk	4	0.8695	1	16476	0	1.1047	0.0014657	0.128487	233	3	1.1047
Clint1	4	0.99932	1	19547	0	0.65124	0.0014657	0.128487	234	4	0.65124
Prpf8	4	0.71611	1	13420	1	0.86426	0.0014825	0.128487	235	3	0.86426
1810043H04Rik	4	0.98029	1	18809	0	0.75665	0.0014825	0.128487	236	3	0.75665
Sf3b6	4	0.68519	1	12823	1	0.83854	0.0014829	0.128487	237	2	0.83854
Kpna2	4	0.99929	1	19545	0	0.93335	0.0014973	0.128487	238	4	0.93335
Fcho2	4	0.4844	1	9081	1	0.46369	0.0014973	0.128487	239	3	0.46369
H2bfm	4	0.99929	1	19544	0	0.77507	0.0014978	0.128487	240	4	0.77507
Cdpf1	4	0.99929	1	19543	0	0.8182	0.0014978	0.128487	241	4	0.8182
Snrpd2	4	0.53638	1	10096	1	1.0051	0.0015251	0.129752	242	3	1.0051
Ptgfr	4	0.99925	1	19542	0	0.73792	0.0015251	0.129752	243	4	0.73792
Rps12	4	0.92594	1	17457	0	1.1216	0.0015835	0.134171	244	2	1.1216
Olfr124	4	0.864	1	16332	0	0.72969	0.0016348	0.137947	245	3	0.72969
Rtkn2	4	0.99919	1	19541	0	0.53817	0.0016563	0.138674	246	4	0.53817
Styx	4	0.78482	1	14638	0	0.5231	0.0016568	0.138674	247	2	0.5231
Dgkz	4	0.99917	1	19540	0	0.65555	0.0016731	0.139472	248	4	0.65555
Rps28	4	0.61859	1	11748	1	0.70901	0.001709	0.139651	249	2	0.70901
2310007L24Rik	4	0.94927	1	17920	0	0.60185	0.001709	0.139651	250	3	0.60185
Itgb1bp1	4	0.97264	1	18565	0	0.52277	0.001709	0.139651	251	2	0.52277
Efcab5	4	0.99917	1	19539	0	0.51476	0.001709	0.139651	252	4	0.51476
Nme1	4	0.99917	1	19538	0	0.70892	0.001709	0.139651	253	4	0.70892
Vps53	4	0.9695	1	18494	0	0.86654	0.0017416	0.141752	254	3	0.86654
Smg8	4	0.99912	1	19537	0	0.75219	0.0018096	0.145858	255	4	0.75219
Rit2	4	0.57482	1	11020	1	0.75409	0.0018268	0.145858	256	3	0.75409
Atf7ip	4	0.95913	1	18244	0	0.57863	0.0018268	0.145858	257	3	0.57863
Prelid1	4	0.48027	1	8963	1	-0.057571	0.0018273	0.145858	258	2	-0.057571
Ei24	4	0.96315	1	18357	0	0.65262	0.0018273	0.145858	259	3	0.65262
Pik3c3	4	0.9991	1	19535	0	0.59891	0.001867	0.147752	260	4	0.59891
Zmiz2	4	0.77046	1	14316	1	0.55513	0.0018675	0.147752	261	2	0.55513
Oog4	4	0.9991	1	19534	0	0.56813	0.0019006	0.147752	262	4	0.56813
Vmn1r25	4	0.99909	1	19533	0	0.65546	0.0019006	0.147752	263	4	0.65546
Rpl11	4	0.83715	1	15771	0	0.67383	0.001901	0.147752	264	1	0.67383
Nkg7	4	0.99909	1	19532	0	0.73858	0.001901	0.147752	265	4	0.73858
Ube4b	4	0.99	1	19175	0	0.85957	0.001901	0.147752	266	3	0.85957
Barx1	4	0.99907	1	19531	0	0.58734	0.0019518	0.148387	267	4	0.58734
Olfr1367	4	0.99907	1	19530	0	0.63881	0.0019518	0.148387	268	4	0.63881
Fcgr1	4	0.88639	1	16770	0	0.74502	0.0019518	0.148387	269	3	0.74502
Krtap4-2	4	0.91547	1	17265	0	0.70731	0.0019523	0.148387	270	3	0.70731
Ly6g6f	4	0.23591	1	4503	2	0.095506	0.0019523	0.148387	271	2	0.095506
Prpf31	4	0.73303	1	13703	1	0.89349	0.0019523	0.148387	272	3	0.89349
Pnpt1	4	0.9987	1	19500	0	0.86672	0.0020284	0.15361	273	4	0.86672
Txnl4a	4	0.98454	1	18976	0	1.2142	0.0021434	0.158859	274	1	1.2142
Hist1h4h	4	0.75566	1	14036	1	0.6818	0.0021434	0.158859	275	3	0.6818
Aoc2	4	0.68652	1	12859	1	0.58359	0.0021434	0.158859	276	3	0.58359
Nfib	4	0.71449	1	13357	1	0.57639	0.0021434	0.158859	277	3	0.57639
Gm14085	4	0.99902	1	19529	0	0.81591	0.0021434	0.158859	278	4	0.81591
Vmn1r40	4	0.72537	1	13594	1	0.53697	0.0021438	0.158859	279	3	0.53697
Coq6	4	0.85577	1	16141	0	0.70168	0.0022669	0.16683	280	3	0.70168
Ppia	4	0.97964	1	18796	0	0.83463	0.0022832	0.16683	281	2	0.83463
Stac2	4	0.6758	1	12729	1	0.68427	0.0022832	0.16683	282	3	0.68427
Guk1	4	0.97835	1	18752	0	0.67902	0.0022837	0.16683	283	2	0.67902
Ror2	4	0.99899	1	19528	0	0.58406	0.0023239	0.168612	284	4	0.58406
Gm6696	4	0.99899	1	19527	0	0.51038	0.0023244	0.168612	285	4	0.51038
Gldn	4	0.72542	1	13613	1	0.59615	0.0023431	0.168817	286	3	0.59615
Neurod2	4	0.99281	1	19257	0	0.69412	0.0023435	0.168817	287	3	0.69412
Mrgbp	4	0.99893	1	19526	0	0.8409	0.0024274	0.172243	288	4	0.8409
Jmjd1c	4	0.99881	1	19513	0	0.88642	0.0024278	0.172243	289	4	0.88642
Skiv2l2	4	0.4942	1	9300	1	0.58711	0.0024278	0.172243	290	2	0.58711
Abhd17c	4	0.82882	1	15603	0	0.52737	0.0024781	0.172243	291	2	0.52737
Ube2r2	4	0.99173	1	19226	0	0.75359	0.0024786	0.172243	292	3	0.75359
Alkbh5	4	0.80221	1	15080	0	0.58857	0.0025514	0.172243	293	3	0.58857
Setd5	4	0.9989	1	19525	0	0.68451	0.0025514	0.172243	294	4	0.68451
Alox8	4	0.99888	1	19524	0	0.69363	0.0025696	0.172243	295	4	0.69363
Aldh16a1	4	0.60892	1	11557	1	0.57427	0.0025696	0.172243	296	2	0.57427
Zfhx3	4	0.69732	1	13031	1	0.77491	0.0025696	0.172243	297	3	0.77491
Chrm3	4	0.98234	1	18915	0	0.58953	0.0025696	0.172243	298	3	0.58953
Cd180	4	0.75834	1	14093	1	0.35907	0.0025701	0.172243	299	2	0.35907
Faf2	4	0.99888	1	19523	0	0.77119	0.0025701	0.172243	300	4	0.77119
Bptf	4	0.99888	1	19522	0	0.79395	0.0025701	0.172243	301	4	0.79395
Sys1	4	0.7874	1	14699	0	0.88195	0.0025935	0.172243	302	3	0.88195
Vps11	4	0.99885	1	19521	0	0.5665	0.0025935	0.172243	303	4	0.5665
Mug2	4	0.30124	1	5672	2	0.18144	0.0025935	0.172243	304	2	0.18144
Atp6v1e1	4	0.99885	1	19520	0	0.61667	0.0025935	0.172243	305	4	0.61667
Zfp418	4	0.99883	1	19519	0	0.66008	0.0026156	0.172243	306	4	0.66008
Psmb4	4	0.65931	1	12374	1	0.73464	0.0026156	0.172243	307	2	0.73464
1110037F02Rik	4	0.16431	0.970089	3346	1	-0.23838	0.0026156	0.172243	308	3	-0.23838
Fndc8	4	0.99883	1	19518	0	0.79728	0.0026156	0.172243	309	4	0.79728
Hs3st4	4	0.99883	1	19517	0	0.62245	0.0026156	0.172243	310	4	0.62245
Tprkb	4	0.99883	1	19516	0	0.59989	0.0026156	0.172243	311	4	0.59989
Gm11937	4	0.98965	1	19168	0	0.80896	0.002616	0.172243	312	3	0.80896
Scarf1	4	0.4926	1	9232	1	0.53918	0.002616	0.172243	313	3	0.53918
Cramp1l	4	0.70152	1	13187	1	0.56374	0.002616	0.172243	314	3	0.56374
Zc3h4	4	0.99883	1	19515	0	0.67849	0.0026635	0.174807	315	4	0.67849
Pam16	4	0.99881	1	19514	0	0.83928	0.0026879	0.175297	316	4	0.83928
Rmnd5a	4	0.51203	1	9606	1	0.47638	0.0026879	0.175297	317	3	0.47638
Mcm3	4	0.99881	1	19512	0	0.73872	0.0027937	0.181627	318	4	0.73872
Msl1	4	0.99878	1	19511	0	1.1817	0.0028138	0.182361	319	4	1.1817
Atp8b1	4	0.25197	1	4809	1	0.33782	0.0029451	0.184533	320	3	0.33782
Smarcd2	4	0.99878	1	19510	0	0.57418	0.0029451	0.184533	321	4	0.57418
Ulk2	4	0.99873	1	19501	0	0.96906	0.0029451	0.184533	322	4	0.96906
Atp10b	4	0.71465	1	13379	1	0.41253	0.0029451	0.184533	323	3	0.41253
Hist1h2ac	4	0.99878	1	19508	0	1.117	0.0029451	0.184533	324	4	1.117
Pigv	4	0.95512	1	18114	0	0.62968	0.0029455	0.184533	325	2	0.62968
Pgrmc2	4	0.97701	1	18734	0	0.58691	0.0029455	0.184533	326	3	0.58691
Isg20	4	0.99878	1	19507	0	1.0967	0.0029455	0.184533	327	4	1.0967
Ero1l	4	0.99878	1	19506	0	0.5799	0.0029455	0.184533	328	4	0.5799
Usp37	4	0.46399	1	8720	1	0.48352	0.0029455	0.184533	329	1	0.48352
Doc2b	4	0.99878	1	19505	0	0.69456	0.0029455	0.184533	330	4	0.69456
Gadd45a	4	0.99878	1	19504	0	0.53591	0.0030006	0.187416	331	4	0.53591
Asf1a	4	0.99876	1	19503	0	0.8612	0.0030217	0.187628	332	4	0.8612
Zfp143	4	0.99876	1	19502	0	0.7274	0.0030222	0.187628	333	4	0.7274
Cmtr2	4	0.9987	1	19499	0	0.60257	0.0030768	0.189907	334	4	0.60257
Rsl24d1	4	0.72537	1	13590	1	1.1588	0.0030772	0.189907	335	3	1.1588
Hdac8	4	0.86026	1	16251	0	0.4195	0.0030974	0.190579	336	2	0.4195
Cdr2l	4	0.95827	1	18222	0	0.68116	0.0031227	0.191169	337	2	0.68116
Cyp2c54	4	0.99865	1	19498	0	0.58711	0.0031716	0.191169	338	4	0.58711
Gm5615	4	0.99865	1	19496	0	0.53069	0.0031721	0.191169	339	4	0.53069
Ciz1	4	0.98386	1	18961	0	0.92518	0.0031721	0.191169	340	3	0.92518
Krtap9-3	4	0.99865	1	19495	0	0.53741	0.0031721	0.191169	341	4	0.53741
Slc27a1	4	0.99865	1	19494	0	0.71735	0.0031721	0.191169	342	4	0.71735
Atp5e	4	0.82549	1	15517	0	0.96677	0.0032267	0.191169	343	3	0.96677
Arhgdia	4	0.99865	1	19493	0	0.74571	0.0032267	0.191169	344	4	0.74571
Olfr222	4	0.54171	1	10183	1	0.45241	0.0032267	0.191169	345	3	0.45241
Ptk2	4	0.8711	1	16487	0	1.0429	0.0032267	0.191169	346	2	1.0429
Ap1m1	4	0.99865	1	19492	0	0.75157	0.0032271	0.191169	347	4	0.75157
Mab21l3	4	0.99865	1	19491	0	0.7684	0.0032271	0.191169	348	4	0.7684
Nupl1	4	0.99865	1	19490	0	1.144	0.0032271	0.191169	349	4	1.144
Mtx2	4	0.99859	1	19489	0	0.4717	0.0032769	0.193564	350	4	0.4717
Olfr1094	4	0.98334	1	18949	0	0.69152	0.0033081	0.194846	351	3	0.69152
Vkorc1l1	4	0.99129	1	19208	0	0.86863	0.0033325	0.194926	352	3	0.86863
Resp18	4	0.72399	1	13534	1	0.71162	0.0033608	0.194926	353	1	0.71162
Olfr1155	4	0.99851	1	19488	0	0.62138	0.0033608	0.194926	354	4	0.62138
Crb2	4	0.99851	1	19487	0	0.63585	0.0033608	0.194926	355	4	0.63585
Mrpl10	4	0.70559	1	13262	1	0.66915	0.0033938	0.194926	356	2	0.66915
Gypc	4	0.61707	1	11695	1	0.45371	0.0033938	0.194926	357	3	0.45371
Slc25a19	4	0.95226	1	18037	0	0.61861	0.0033938	0.194926	358	3	0.61861
Arih1	4	0.3169	1	6097	1	0.2884	0.0033943	0.194926	359	3	0.2884
Phldb3	4	0.92594	1	17488	0	0.56198	0.0033943	0.194926	360	3	0.56198
Lrif1	4	0.99847	1	19486	0	0.81675	0.0034517	0.197131	361	4	0.81675
Cd300lh	4	0.9914	1	19212	0	0.64609	0.0034517	0.197131	362	3	0.64609
Cd38	4	0.99847	1	19485	0	0.43138	0.0035432	0.200455	363	4	0.43138
Ano7	4	0.99845	1	19484	0	0.61054	0.0035676	0.200455	364	4	0.61054
Wnt3a	4	0.57312	1	10901	1	0.39201	0.0035681	0.200455	365	3	0.39201
Pik3c2a	4	0.98196	1	18884	0	0.80888	0.0035681	0.200455	366	3	0.80888
Ppm1g	4	0.99845	1	19483	0	0.47955	0.0035681	0.200455	367	4	0.47955
Prss29	4	0.99775	1	19452	0	0.71296	0.0035681	0.200455	368	4	0.71296
Olfr1371	4	0.79373	1	14830	0	0.63141	0.003696	0.205432	369	2	0.63141
Gm11744	4	0.51971	1	9828	1	0.3544	0.003696	0.205432	370	3	0.3544
Pabpn1	4	0.99743	1	19440	0	1.2699	0.003696	0.205432	371	4	1.2699
2810459M11Rik	4	0.51966	1	9814	1	0.41468	0.0036965	0.205432	372	2	0.41468
Tbcc	4	0.64129	1	12133	1	1.2625	0.0038205	0.20843	373	3	1.2625
Lsm2	4	0.99835	1	19481	0	1.2328	0.003821	0.20843	374	4	1.2328
Hist1h1a	4	0.99453	1	19331	0	1.2244	0.003821	0.20843	375	3	1.2244
Memo1	4	0.99617	1	19393	0	0.74333	0.003821	0.20843	376	3	0.74333
0610010F05Rik	4	0.59043	1	11345	1	0.54316	0.003821	0.20843	377	3	0.54316
Mrgprb1	4	0.98298	1	18932	0	1.1438	0.003821	0.20843	378	3	1.1438
Krtap9-1	4	0.28623	1	5319	1	0.42948	0.003821	0.20843	379	2	0.42948
Ezh1	4	0.55714	1	10428	1	0.1423	0.0038861	0.209795	380	2	0.1423
Cbl	4	0.92594	1	17478	0	0.51413	0.0038866	0.209795	381	3	0.51413
Nr1d1	4	0.99835	1	19480	0	0.6707	0.0038866	0.209795	382	4	0.6707
Slc25a10	4	0.99835	1	19479	0	0.64839	0.0038866	0.209795	383	4	0.64839
C1ql1	4	0.99832	1	19478	0	0.70461	0.0039168	0.210873	384	4	0.70461
Pop7	4	0.91179	1	17201	0	0.82726	0.0039805	0.213192	385	1	0.82726
Gbp3	4	0.99832	1	19477	0	0.9542	0.0039805	0.213192	386	4	0.9542
Ddx5	4	0.52241	1	9845	1	0.34297	0.0041672	0.222045	387	3	0.34297
Eif3j1	4	0.9567	1	18172	0	0.98629	0.0041672	0.222045	388	3	0.98629
Sart3	4	0.72265	1	13514	1	0.8697	0.0042295	0.224783	389	3	0.8697
BC061212	4	0.99818	1	19475	0	0.57954	0.0043315	0.227887	390	4	0.57954
Abcc1	4	0.99818	1	19474	0	0.74248	0.0043315	0.227887	391	4	0.74248
Prrt4	4	0.17654	0.997432	3532	1	0.52578	0.004332	0.227887	392	2	0.52578
Inpp5k	4	0.99818	1	19473	0	0.77489	0.004332	0.227887	393	4	0.77489
Kif18b	4	0.47771	1	8868	1	-0.3183	0.0043957	0.228513	394	1	-0.3183
Tmem212	4	0.99818	1	19472	0	0.64633	0.0043957	0.228513	395	4	0.64633
Alg12	4	0.83301	1	15674	0	0.68392	0.0044278	0.228513	396	3	0.68392
Tas2r113	4	0.54171	1	10182	1	0.48242	0.0044282	0.228513	397	3	0.48242
Olfr1385	4	0.99815	1	19471	0	0.45402	0.0044282	0.228513	398	4	0.45402
Fastkd1	4	0.60892	1	11559	1	0.42091	0.0044982	0.228513	399	3	0.42091
Atp5a1	4	0.99547	1	19375	0	0.94804	0.0044982	0.228513	400	3	0.94804
Alg9	4	0.91243	1	17205	0	0.66107	0.0044986	0.228513	401	3	0.66107
Ccnd3	4	0.98922	1	19149	0	0.80438	0.0044986	0.228513	402	3	0.80438
Hspb9	4	0.99808	1	19470	0	0.48086	0.0044986	0.228513	403	4	0.48086
Olfr653	4	0.99808	1	19469	0	0.57773	0.0044986	0.228513	404	4	0.57773
Tsacc	4	0.95395	1	18093	0	0.74237	0.0044986	0.228513	405	2	0.74237
Emc2	4	0.58348	1	11236	1	0.64345	0.0044986	0.228513	406	3	0.64345
Atxn10	4	0.99242	1	19249	0	0.84984	0.0044986	0.228513	407	3	0.84984
Alg6	4	0.63716	1	12061	1	0.79975	0.004616	0.233899	408	2	0.79975
Idi2	4	0.53378	1	10048	1	0.54988	0.0048028	0.234585	409	2	0.54988
Alg8	4	0.98093	1	18844	0	0.86156	0.0048028	0.234585	410	3	0.86156
Ewsr1	4	0.97142	1	18529	0	0.73741	0.0048028	0.234585	411	3	0.73741
Rcn3	4	0.99801	1	19467	0	0.42979	0.0048028	0.234585	412	4	0.42979
P3h4	4	0.98513	1	19014	0	0.67352	0.0048377	0.234585	413	3	0.67352
Tnfsf9	4	0.99797	1	19466	0	0.56276	0.0048377	0.234585	414	4	0.56276
Ncf1	4	0.86849	1	16385	0	0.57656	0.0048377	0.234585	415	3	0.57656
Ost4	4	0.99797	1	19465	0	0.63556	0.0048377	0.234585	416	4	0.63556
Nhp2l1	4	0.84318	1	15924	0	1.1733	0.0048377	0.234585	417	3	1.1733
Itfg3	4	0.95554	1	18137	0	0.50931	0.0048382	0.234585	418	3	0.50931
1110065P20Rik	4	0.99797	1	19464	0	0.58067	0.0048382	0.234585	419	4	0.58067
Gpr142	4	0.66207	1	12418	1	0.41767	0.0048382	0.234585	420	2	0.41767
Vamp2	4	0.71448	1	13330	1	0.52823	0.0048382	0.234585	421	3	0.52823
Bub1b	4	0.16252	0.970089	3300	3	0.50219	0.0048382	0.234585	422	1	0.50219
Kcnip1	4	0.79373	1	14841	0	0.60979	0.0048382	0.234585	423	3	0.60979
Gata5	4	0.99411	1	19323	0	0.67578	0.0048382	0.234585	424	3	0.67578
Olfr910	4	0.99794	1	19463	0	0.59089	0.0048732	0.234585	425	4	0.59089
Vmn1r149	3	0.95143	1	18022	0	0.95934	0.0048736	0.234585	426	2	0.95934
Atat1	4	0.99794	1	19462	0	0.56412	0.0048736	0.234585	427	4	0.56412
Lrig1	4	0.99794	1	19461	0	0.64192	0.0049354	0.234585	428	4	0.64192
Ppme1	4	0.91547	1	17254	0	0.68526	0.0049354	0.234585	429	3	0.68526
Lsm7	4	0.73586	1	13767	1	0.86321	0.0049354	0.234585	430	1	0.86321
Oacyl	4	0.81457	1	15251	0	0.54293	0.0049354	0.234585	431	3	0.54293
Mrpl22	4	0.99687	1	19425	0	0.6718	0.0049359	0.234585	432	4	0.6718
Ciao1	4	0.8713	1	16547	0	0.95011	0.0049359	0.234585	433	2	0.95011
Pfn1	4	0.9879	1	19091	0	0.75219	0.0049359	0.234585	434	3	0.75219
Sestd1	4	0.99793	1	19460	0	0.7117	0.0049359	0.234585	435	4	0.7117
Tbx18	4	0.57003	1	10759	1	0.91469	0.0049723	0.235773	436	3	0.91469
Ppif	4	0.5657	1	10589	1	0.44784	0.0050403	0.238451	437	3	0.44784
Limd2	4	0.64266	1	12186	1	0.53158	0.0051136	0.238603	438	2	0.53158
Olfr331	4	0.9979	1	19459	0	0.65944	0.0051825	0.238603	439	4	0.65944
Gnai3	4	0.8954	1	16902	0	0.49962	0.005183	0.238603	440	2	0.49962
Tm9sf2	4	0.9979	1	19458	0	0.92714	0.005183	0.238603	441	4	0.92714
Shc1	4	0.99786	1	19457	0	0.47034	0.0052228	0.238603	442	4	0.47034
Mrps11	4	0.48843	1	9146	1	0.34086	0.0052558	0.238603	443	2	0.34086
Cnbp	4	0.99783	1	19456	0	0.68262	0.0052558	0.238603	444	4	0.68262
Gm10697	4	0.99783	1	19455	0	0.6245	0.0052558	0.238603	445	4	0.6245
Agpat6	4	0.99743	1	19442	0	0.68615	0.0052558	0.238603	446	4	0.68615
Chd9	4	0.99505	1	19348	0	0.80662	0.0052558	0.238603	447	3	0.80662
Mst1r	4	0.99783	1	19454	0	0.61472	0.0052558	0.238603	448	4	0.61472
Ugt1a6a	4	0.48027	1	8948	2	0.73249	0.0052558	0.238603	449	1	0.73249
Cwf19l2	4	0.95823	1	18215	0	0.86115	0.0052558	0.238603	450	3	0.86115
Tmem30a	4	0.98072	1	18814	0	0.72126	0.0052563	0.238603	451	3	0.72126
4930563D23Rik	4	0.56853	1	10706	1	0.43618	0.0052563	0.238603	452	2	0.43618
Rp1l1	4	0.99783	1	19453	0	0.50715	0.0052563	0.238603	453	4	0.50715
Ctxn2	4	0.93913	1	17697	0	0.55264	0.0052563	0.238603	454	3	0.55264
Klhl15	4	0.44368	1	8387	1	0.81012	0.0052563	0.238603	455	3	0.81012
Krt23	4	0.9977	1	19451	0	0.75305	0.0053774	0.238603	456	4	0.75305
Nphp3	4	0.4844	1	9086	1	0.26078	0.0053774	0.238603	457	3	0.26078
Gys2	4	0.95818	1	18201	0	0.6806	0.0053774	0.238603	458	3	0.6806
Sik2	4	0.69568	1	12952	1	0.47067	0.0053774	0.238603	459	2	0.47067
Taf8	4	0.1137	0.956958	2357	2	0.12978	0.0053779	0.238603	460	2	0.12978
Slc16a5	4	0.9977	1	19449	0	0.49928	0.0053779	0.238603	461	4	0.49928
Pi4ka	4	0.97579	1	18688	0	0.9455	0.0053779	0.238603	462	3	0.9455
Gulo	4	0.9977	1	19448	0	0.68497	0.0053779	0.238603	463	4	0.68497
Spc24	4	0.66207	1	12431	1	0.45972	0.0053779	0.238603	464	2	0.45972
Dse	4	0.97437	1	18637	0	0.67732	0.0054239	0.238603	465	3	0.67732
Rhoa	4	0.99766	1	19447	0	0.7478	0.0054239	0.238603	466	4	0.7478
Krtap4-13	4	0.98097	1	18864	0	0.95607	0.0054239	0.238603	467	3	0.95607
Wars2	4	0.99743	1	19441	0	0.76536	0.0054244	0.238603	468	4	0.76536
Depdc7	4	0.97579	1	18689	0	0.55134	0.0054244	0.238603	469	3	0.55134
Hist1h3a	4	0.97487	1	18656	0	0.82461	0.0054665	0.238953	470	2	0.82461
Fhdc1	4	0.99743	1	19437	0	0.68745	0.005467	0.238953	471	4	0.68745
Bmper	4	0.99761	1	19446	0	0.45051	0.005467	0.238953	472	4	0.45051
Ncs1	4	0.99319	1	19273	0	0.72302	0.0055522	0.241149	473	3	0.72302
Fam104a	4	0.75705	1	14077	1	0.70334	0.0055522	0.241149	474	3	0.70334
Hn1	4	0.66212	1	12450	1	0.46437	0.0055982	0.242637	475	2	0.46437
Snrpf	4	0.99328	1	19281	0	1.585	0.0056365	0.242791	476	3	1.585
Acaca	4	0.99743	1	19445	0	0.63198	0.005637	0.242791	477	4	0.63198
Exoc5	4	0.99743	1	19444	0	0.48161	0.005637	0.242791	478	4	0.48161
Ltbp1	4	0.99743	1	19443	0	0.44915	0.0057721	0.243554	479	4	0.44915
Gm10354	4	0.9074	1	17151	0	0.83557	0.0057721	0.243554	480	2	0.83557
Zmat5	4	0.77056	1	14363	1	0.6433	0.0057721	0.243554	481	3	0.6433
4921536K21Rik	4	0.99743	1	19439	0	0.58887	0.0057725	0.243554	482	4	0.58887
Mrps14	4	0.99743	1	19438	0	0.41757	0.0057725	0.243554	483	4	0.41757
Tal2	4	0.57162	1	10831	1	0.93981	0.0057725	0.243554	484	2	0.93981
Amy2a2	4	0.99743	1	19436	0	0.42845	0.0057725	0.243554	485	4	0.42845
Emc6	4	0.98528	1	19045	0	0.7782	0.0057725	0.243554	486	3	0.7782
Hiat1	4	0.99659	1	19415	0	0.64108	0.0057725	0.243554	487	4	0.64108
Tmem101	4	0.95878	1	18234	0	0.54503	0.0057725	0.243554	488	2	0.54503
Cldn12	4	0.6581	1	12361	1	0.50906	0.0058061	0.24447	489	3	0.50906
Grm6	4	0.99	1	19179	0	0.61053	0.0059177	0.247655	490	3	0.61053
Timm22	4	0.2505	1	4757	2	0.43535	0.0059177	0.247655	491	1	0.43535
Clpp	4	0.99733	1	19434	0	0.88809	0.0059177	0.247655	492	4	0.88809
Psg25	4	0.98403	1	18963	0	0.84121	0.0059584	0.247873	493	3	0.84121
Cacng4	4	0.69747	1	13078	1	0.37411	0.0059588	0.247873	494	3	0.37411
Krtdap	4	0.58358	1	11247	1	0.63426	0.0059588	0.247873	495	3	0.63426
Vmn1r126	4	0.054859	0.956958	1071	3	0.19737	0.0059943	0.248239	496	1	0.19737
Fermt2	4	0.757	1	14074	1	0.59802	0.0060752	0.248239	497	2	0.59802
Rgs17	4	0.55154	1	10296	1	0.52735	0.0060752	0.248239	498	3	0.52735
Nfatc2	4	0.73753	1	13863	1	0.48677	0.0060752	0.248239	499	3	0.48677
Glmn	4	0.99725	1	19433	0	0.74086	0.0060752	0.248239	500	4	0.74086
Npy	4	0.98315	1	18942	0	0.77457	0.0060752	0.248239	501	3	0.77457
Stat5b	4	0.57904	1	11099	1	0.67414	0.0060752	0.248239	502	1	0.67414
Parl	4	0.8969	1	16930	0	0.61584	0.0060757	0.248239	503	3	0.61584
Cers5	4	0.99725	1	19432	0	0.64772	0.0060757	0.248239	504	4	0.64772
Xkr6	4	0.96382	1	18365	0	0.46324	0.0061562	0.25103	505	2	0.46324
Copz2	4	0.9402	1	17756	0	0.51545	0.0062012	0.252368	506	3	0.51545
Gm904	4	0.60892	1	11549	1	0.41106	0.006285	0.255276	507	2	0.41106
Cyp4b1	4	0.87621	1	16611	0	0.54873	0.0063611	0.257206	508	3	0.54873
Hao1	4	0.97299	1	18591	0	0.5014	0.0064105	0.257206	509	3	0.5014
Pigl	4	0.99698	1	19431	0	0.66519	0.0064109	0.257206	510	4	0.66519
Ybx1	4	0.99698	1	19429	0	0.84647	0.0064109	0.257206	511	4	0.84647
Rbm25	4	0.8969	1	16944	0	1.082	0.0064109	0.257206	512	2	1.082
Olfr198	4	0.99698	1	19427	0	0.50861	0.0064114	0.257206	513	4	0.50861
Panx1	4	0.94309	1	17825	0	0.58928	0.0064564	0.257206	514	3	0.58928
Rps2	4	0.27037	1	5148	1	0.286	0.0064569	0.257206	515	2	0.286
Fam114a2	4	0.99693	1	19426	0	0.57872	0.0064569	0.257206	516	4	0.57872
Gm5148	4	0.30567	1	5813	2	0.10202	0.0064569	0.257206	517	2	0.10202
Tmem45b	4	0.9937	1	19294	0	0.60265	0.0065857	0.261331	518	3	0.60265
Tnrc18	4	0.56394	1	10538	1	0.65853	0.0065857	0.261331	519	3	0.65853
Tk1	4	0.52836	1	9995	1	0.52901	0.0067778	0.268436	520	3	0.52901
Yipf5	4	0.79606	1	14876	0	0.5196	0.0068989	0.271113	521	3	0.5196
Slfn4	4	0.99675	1	19424	0	0.51865	0.0068989	0.271113	522	4	0.51865
Olfr1260	4	0.66257	1	12495	1	0.38511	0.0068989	0.271113	523	3	0.38511
Rpl36	4	0.47151	1	8823	2	0.087104	0.0068994	0.271113	524	2	0.087104
Zfp551	4	0.90671	1	17135	0	0.53114	0.0069789	0.271113	525	3	0.53114
Hist1h4f	4	0.86681	1	16371	0	0.32583	0.0069789	0.271113	526	3	0.32583
Ripply1	4	0.79245	1	14805	0	0.58459	0.0070306	0.271113	527	2	0.58459
Itga3	4	0.9967	1	19422	0	0.57263	0.0070306	0.271113	528	4	0.57263
Hibadh	4	0.58521	1	11299	1	0.35639	0.0070311	0.271113	529	3	0.35639
Pcsk9	4	0.9967	1	19421	0	0.49854	0.0070311	0.271113	530	4	0.49854
2410131K14Rik	4	0.70142	1	13144	1	0.42124	0.0070311	0.271113	531	2	0.42124
Pfkp	4	0.98476	1	18984	0	0.72146	0.0070809	0.271113	532	3	0.72146
Polr3d	4	0.53638	1	10095	1	0.26893	0.0070809	0.271113	533	1	0.26893
Tbc1d21	4	0.88166	1	16666	0	0.44806	0.0070809	0.271113	534	3	0.44806
Rgma	4	0.99664	1	19420	0	0.58683	0.0070809	0.271113	535	4	0.58683
Smad1	4	0.84221	1	15890	0	0.62949	0.0070814	0.271113	536	3	0.62949
Gh	4	0.98911	1	19141	0	0.65446	0.0070814	0.271113	537	3	0.65446
Chd1	4	0.98315	1	18943	0	0.59657	0.0070814	0.271113	538	2	0.59657
Cd79b	4	0.99664	1	19418	0	0.49693	0.007158	0.271551	539	4	0.49693
Gcgr	4	0.99664	1	19417	0	0.50665	0.0071585	0.271551	540	4	0.50665
Cyp20a1	4	0.39086	1	7452	1	0.63406	0.0071585	0.271551	541	1	0.63406
Nfil3	4	0.92594	1	17476	0	0.47115	0.0071585	0.271551	542	3	0.47115
Gdpd3	4	0.99664	1	19416	0	0.58008	0.0071585	0.271551	543	4	0.58008
Vmn1r42	4	0.95705	1	18183	0	0.67749	0.0072399	0.274136	544	3	0.67749
Rpl23a	4	0.77445	1	14431	0	0.79427	0.007295	0.274712	545	3	0.79427
Vmn2r47	4	0.51358	1	9651	1	0.82087	0.007295	0.274712	546	2	0.82087
Gab2	4	0.99659	1	19414	0	0.69637	0.007295	0.274712	547	4	0.69637
Cept1	4	0.95873	1	18233	0	1.128	0.0073501	0.274802	548	3	1.128
Serpinb9e	4	0.7678	1	14264	1	0.76979	0.0073506	0.274802	549	3	0.76979
Vac14	4	0.67996	1	12779	1	0.51908	0.0073506	0.274802	550	2	0.51908
Tsnax	4	0.99653	1	19412	0	0.51092	0.0073506	0.274802	551	4	0.51092
Gpx6	4	0.996	1	19391	0	0.78609	0.0075345	0.278671	552	3	0.78609
Sec61g	4	0.97487	1	18652	0	0.94931	0.0075345	0.278671	553	2	0.94931
Wnk4	4	0.92953	1	17524	0	0.62102	0.0075345	0.278671	554	2	0.62102
Ccnjl	4	0.99642	1	19411	0	0.45093	0.0075345	0.278671	555	4	0.45093
Gnmt	4	0.98886	1	19105	0	0.43638	0.0075345	0.278671	556	3	0.43638
Nup88	4	0.73618	1	13847	1	0.95102	0.0075349	0.278671	557	2	0.95102
Tex9	4	0.56549	1	10565	1	0.58687	0.0076192	0.279308	558	3	0.58687
Hmgb3	4	0.85396	1	16103	0	0.5084	0.0076192	0.279308	559	2	0.5084
Map6	4	0.83715	1	15793	0	0.47988	0.0076192	0.279308	560	2	0.47988
Nsl1	4	0.83715	1	15773	0	0.73267	0.0076197	0.279308	561	2	0.73267
Gga3	4	0.84914	1	16004	0	0.61245	0.0076197	0.279308	562	3	0.61245
Ints4	4	0.98196	1	18882	0	0.70749	0.0077959	0.279364	563	2	0.70749
Cyp3a11	4	0.93066	1	17563	0	0.46607	0.0077959	0.279364	564	3	0.46607
Tmem235	4	0.96382	1	18372	0	0.66903	0.0077959	0.279364	565	2	0.66903
Brd8	4	0.68652	1	12856	1	0.50251	0.0077959	0.279364	566	2	0.50251
Srsf1	4	0.63711	1	12040	1	0.90435	0.0077959	0.279364	567	3	0.90435
Laptm4a	4	0.80552	1	15145	0	0.42292	0.0077959	0.279364	568	3	0.42292
Edc3	4	0.41183	1	7745	2	0.39865	0.0077959	0.279364	569	2	0.39865
Lama3	4	0.89769	1	16959	0	0.60818	0.0077964	0.279364	570	2	0.60818
Mybbp1a	4	0.62922	1	11929	1	0.76975	0.0077964	0.279364	571	1	0.76975
Rmdn3	4	0.68133	1	12787	1	0.43925	0.0077964	0.279364	572	2	0.43925
Vmn2r115	4	0.98513	1	19017	0	0.538	0.0077964	0.279364	573	3	0.538
Olfr1368	4	0.83715	1	15790	0	0.51763	0.0077964	0.279364	574	2	0.51763
D11Wsu47e	4	0.78073	1	14507	0	0.45103	0.0077969	0.279364	575	3	0.45103
Trp53i11	4	0.48032	1	8979	1	0.46121	0.007964	0.280336	576	2	0.46121
Klra17	4	0.58037	1	11129	1	0.67911	0.0079645	0.280336	577	3	0.67911
Gm3488	4	0.65529	1	12303	1	0.63892	0.0080541	0.280336	578	1	0.63892
Cd300lg	4	0.38988	1	7425	1	0.36975	0.0080541	0.280336	579	2	0.36975
Ccdc132	4	0.99635	1	19397	0	0.61024	0.0080541	0.280336	580	3	0.61024
Cycs	4	0.28206	1	5263	2	0.29819	0.0080541	0.280336	581	2	0.29819
D17H6S53E	4	0.066329	0.956958	1302	1	-0.45301	0.0080541	0.280336	582	3	-0.45301
Eif4a3	4	0.39306	1	7473	1	0.24168	0.0080541	0.280336	583	1	0.24168
Gzmk	4	0.99151	1	19219	0	0.48955	0.0080546	0.280336	584	3	0.48955
Pdgfra	4	0.53384	1	10058	1	0.39966	0.0080546	0.280336	585	2	0.39966
Hexim1	4	0.99498	1	19339	0	0.84079	0.0080546	0.280336	586	3	0.84079
Sacm1l	4	0.5997	1	11444	1	0.61066	0.0080546	0.280336	587	1	0.61066
Slc35b2	4	0.85935	1	16228	0	0.66349	0.0080546	0.280336	588	2	0.66349
Nifk	4	0.045987	0.956958	936	3	-0.12725	0.0081417	0.280336	589	1	-0.12725
Olfr765	4	0.99281	1	19265	0	0.74588	0.0082394	0.280336	590	3	0.74588
Rpl5	4	0.8695	1	16475	0	0.67302	0.0083869	0.280336	591	1	0.67302
Lars2	4	0.99114	1	19204	0	0.59431	0.0083869	0.280336	592	3	0.59431
Kpnb1	4	0.48711	1	9134	1	0.48626	0.0083874	0.280336	593	3	0.48626
Bcl2l10	4	0.63054	1	11968	1	0.32755	0.0083874	0.280336	594	2	0.32755
Dusp18	4	0.27037	1	5131	1	0.40822	0.0084755	0.280336	595	3	0.40822
Caskin2	4	0.97411	1	18632	0	0.64725	0.008476	0.280336	596	3	0.64725
Olfr97	4	0.64135	1	12162	1	0.50622	0.008476	0.280336	597	3	0.50622
Olfr311	4	0.29939	1	5631	1	0.43791	0.0085814	0.280336	598	2	0.43791
Helz2	4	0.12787	0.960844	2586	1	-0.20602	0.0085814	0.280336	599	3	-0.20602
Slc17a1	4	0.89167	1	16845	0	0.43171	0.0085814	0.280336	600	1	0.43171
Adprm	4	0.4627	1	8653	1	0.24588	0.0085814	0.280336	601	3	0.24588
Gm11559	4	0.99311	1	19272	0	0.57386	0.0085814	0.280336	602	3	0.57386
Cmtm2b	4	0.29312	1	5518	2	0.56839	0.0085818	0.280336	603	2	0.56839
Cox7c	4	0.56993	1	10731	1	0.55321	0.0085818	0.280336	604	3	0.55321
Aanat	4	0.51379	1	9678	1	0.53521	0.0087495	0.280336	605	3	0.53521
Olfr847	4	0.72404	1	13564	1	0.50416	0.0087495	0.280336	606	3	0.50416
Nubp1	4	0.51369	1	9664	1	0.017107	0.0087495	0.280336	607	1	0.017107
Zfp955a	4	0.33073	1	6285	1	0.48981	0.0087495	0.280336	608	2	0.48981
Mdp1	4	0.69717	1	13000	1	0.5318	0.0087495	0.280336	609	3	0.5318
Fbxw21	4	0.57462	1	10948	1	0.39018	0.0087495	0.280336	610	2	0.39018
Ctu2	4	0.98215	1	18890	0	0.7059	0.0087495	0.280336	611	3	0.7059
Ppat	4	0.95781	1	18198	0	0.43513	0.0087495	0.280336	612	3	0.43513
Cers6	4	0.95226	1	18035	0	0.5042	0.0087495	0.280336	613	3	0.5042
Olfr921	4	0.60227	1	11465	1	0.35292	0.0087495	0.280336	614	2	0.35292
Sap30bp	4	0.52534	1	9906	1	0.73312	0.0087495	0.280336	615	3	0.73312
C1d	4	0.57482	1	10984	1	0.676	0.0087495	0.280336	616	2	0.676
Lasp1	4	0.98866	1	19104	0	0.5393	0.0087495	0.280336	617	3	0.5393
Dek	4	0.98093	1	18846	0	0.72381	0.0087499	0.280336	618	3	0.72381
Ccndbp1	4	0.80674	1	15169	0	0.56114	0.0087499	0.280336	619	3	0.56114
Fosl2	4	0.82544	1	15477	0	0.55955	0.0087499	0.280336	620	3	0.55955
Olfr1217	4	0.98093	1	18845	0	0.42079	0.0087499	0.280336	621	3	0.42079
Dnajb4	4	0.97608	1	18699	0	0.53768	0.0087499	0.280336	622	2	0.53768
Nipbl	4	0.95827	1	18221	0	0.70452	0.0087499	0.280336	623	3	0.70452
Atxn7l3	4	0.38087	1	7073	1	0.27685	0.0088596	0.280336	624	1	0.27685
Rps25	4	0.31591	1	6072	2	-0.30554	0.0088596	0.280336	625	2	-0.30554
Taf9b	4	0.55724	1	10476	1	0.3713	0.0088596	0.280336	626	2	0.3713
Fam120b	4	0.95143	1	18019	0	0.49889	0.0088596	0.280336	627	2	0.49889
Hk2	4	0.95554	1	18145	0	0.96656	0.0088596	0.280336	628	2	0.96656
Ppp1r15a	4	0.84517	1	15956	0	0.45385	0.0088596	0.280336	629	2	0.45385
Psg21	4	0.70142	1	13160	1	0.36195	0.0088596	0.280336	630	3	0.36195
Kars	4	0.99012	1	19188	0	1.2938	0.0088596	0.280336	631	3	1.2938
Gm10662	4	0.91547	1	17234	0	0.79029	0.0088601	0.280336	632	3	0.79029
Hoxa13	4	0.86859	1	16438	0	0.47641	0.0088601	0.280336	633	2	0.47641
Erbb3	4	0.34721	1	6566	1	0.36528	0.0088601	0.280336	634	3	0.36528
Fam193b	4	0.99411	1	19315	0	0.48398	0.0088606	0.280336	635	3	0.48398
Gm428	4	0.19579	1	3873	2	-0.23318	0.0088606	0.280336	636	2	-0.23318
Dpep1	4	0.53638	1	10091	1	0.47558	0.0088606	0.280336	637	3	0.47558
Cct4	4	0.11549	0.956958	2415	2	-0.36592	0.0088606	0.280336	638	2	-0.36592
Rad50	4	0.69712	1	12983	1	0.61949	0.0089616	0.280336	639	2	0.61949
Hist1h2ab	4	0.99361	1	19292	0	0.98513	0.0089621	0.280336	640	3	0.98513
Gale	4	0.25017	1	4708	2	0.20085	0.0089621	0.280336	641	2	0.20085
Ywhae	4	0.99351	1	19287	0	0.66519	0.0089621	0.280336	642	3	0.66519
Mxra7	4	0.97146	1	18531	0	0.65756	0.0089626	0.280336	643	3	0.65756
Dlg5	4	0.045556	0.956958	830	2	0.27074	0.0089626	0.280336	644	1	0.27074
Scrn2	4	0.25978	1	4975	1	0.41978	0.0089626	0.280336	645	3	0.41978
Eif4e1b	4	0.98498	1	18988	0	0.61555	0.0089626	0.280336	646	3	0.61555
Rps13	4	0.86026	1	16240	0	0.43041	0.0089626	0.280336	647	1	0.43041
Stam	4	0.78861	1	14726	0	0.48126	0.0089626	0.280336	648	3	0.48126
1200014J11Rik	4	0.96478	1	18390	0	0.48935	0.0089626	0.280336	649	2	0.48935
Fpr-rs4	4	0.96748	1	18457	0	0.73026	0.0089626	0.280336	650	2	0.73026
Paqr8	4	0.95143	1	18012	0	0.63194	0.0089626	0.280336	651	3	0.63194
0610010K14Rik	4	0.57162	1	10842	1	0.28021	0.0089626	0.280336	652	2	0.28021
Senp6	4	0.96021	1	18269	0	0.92872	0.008963	0.280336	653	2	0.92872
Nfx1	4	0.61315	1	11651	1	0.32876	0.008963	0.280336	654	3	0.32876
Mrpl37	4	0.98097	1	18861	0	0.55642	0.008963	0.280336	655	3	0.55642
Olfr1321	4	0.99566	1	19385	0	0.62741	0.008963	0.280336	656	3	0.62741
Ube2j1	4	0.87134	1	16563	0	0.57404	0.008963	0.280336	657	1	0.57404
Mrps12	4	0.82544	1	15484	0	0.40548	0.008963	0.280336	658	3	0.40548
Snrpe	4	0.99411	1	19324	0	1.232	0.008963	0.280336	659	3	1.232
Rgs9	4	0.70147	1	13165	1	0.27678	0.0090636	0.281368	660	3	0.27678
Tbc1d7	4	0.57148	1	10817	1	0.23831	0.0090636	0.281368	661	3	0.23831
Zfp273	4	0.58358	1	11244	1	0.42151	0.0090636	0.281368	662	2	0.42151
Zfp39	4	0.71758	1	13460	1	0.33709	0.0090641	0.281368	663	2	0.33709
Vmn1r209	4	0.97146	1	18540	0	0.47833	0.0090641	0.281368	664	3	0.47833
Pf4	4	0.13152	0.960844	2674	3	0.36195	0.0093399	0.287223	665	1	0.36195
Fam60a	4	0.98097	1	18859	0	0.7104	0.0093404	0.287223	666	3	0.7104
Mgat4b	4	0.98911	1	19138	0	0.662	0.0095004	0.287223	667	3	0.662
Akt2	4	0.98935	1	19156	0	0.5966	0.0095004	0.287223	668	3	0.5966
Fam20b	4	0.93466	1	17588	0	0.53482	0.0095004	0.287223	669	3	0.53482
Snx22	4	0.40007	1	7559	2	0.38888	0.0095004	0.287223	670	2	0.38888
Brip1	4	0.95705	1	18186	0	0.54765	0.0095004	0.287223	671	2	0.54765
Phip	4	0.93014	1	17547	0	0.51262	0.0095009	0.287223	672	3	0.51262
Rpl37	4	0.23806	1	4518	1	0.18631	0.0095009	0.287223	673	1	0.18631
Trem2	4	0.90326	1	17056	0	0.41741	0.0095009	0.287223	674	3	0.41741
Sp1	4	0.63857	1	12080	1	0.54134	0.0095013	0.287223	675	2	0.54134
Olfr1245	4	0.77056	1	14360	1	0.56298	0.0095013	0.287223	676	2	0.56298
Tef	4	0.69712	1	12986	1	0.44116	0.0095023	0.287223	677	3	0.44116
Hsd17b1	4	0.95665	1	18162	0	0.55439	0.0095023	0.287223	678	3	0.55439
Foxr2	4	0.99311	1	19270	0	0.60807	0.0095028	0.287223	679	3	0.60807
Pagr1a	4	0.50003	1	9429	1	0.11163	0.0095028	0.287223	680	2	0.11163
Uvrag	4	0.9908	1	19196	0	0.71893	0.0095028	0.287223	681	2	0.71893
Tmed10	4	0.59048	1	11351	1	0.43239	0.0095028	0.287223	682	2	0.43239
Mfap1a	4	0.33658	1	6391	2	-0.15257	0.00968	0.290501	683	1	-0.15257
Hist3h2ba	4	0.95357	1	18066	0	0.55636	0.0096805	0.290501	684	2	0.55636
B4galt7	4	0.92165	1	17392	0	0.39497	0.0097849	0.290501	685	3	0.39497
Zfp109	4	0.019545	0.956958	325	2	-0.38315	0.0097849	0.290501	686	2	-0.38315
Opalin	4	0.57904	1	11097	1	0.29306	0.0097853	0.290501	687	3	0.29306
Sox9	4	0.97608	1	18708	0	0.49841	0.0097853	0.290501	688	2	0.49841
Rbbp8nl	4	0.99319	1	19277	0	0.74855	0.0097858	0.290501	689	3	0.74855
Cep112	4	0.9363	1	17668	0	0.73499	0.0099616	0.290501	690	2	0.73499
Scamp3	4	0.67574	1	12719	1	0.30975	0.0099616	0.290501	691	3	0.30975
Trp53	4	0.84908	1	15995	0	0.34455	0.0099616	0.290501	692	3	0.34455
Gm4567	4	0.80797	1	15191	0	0.66644	0.0099616	0.290501	693	2	0.66644
Hhex	4	0.98234	1	18912	0	0.59225	0.0099616	0.290501	694	2	0.59225
Cntfr	4	0.48435	1	9049	1	0.63533	0.0099616	0.290501	695	1	0.63533
Cend1	4	0.79101	1	14772	0	0.45965	0.0099621	0.290501	696	2	0.45965
Depdc1b	4	0.73748	1	13861	1	0.4025	0.0099621	0.290501	697	2	0.4025
Ctdnep1	4	0.69717	1	13012	1	0.35492	0.0099621	0.290501	698	3	0.35492
Blvra	4	0.83915	1	15813	0	0.46603	0.0099621	0.290501	699	2	0.46603
Dnm2	4	0.9814	1	18872	0	0.73039	0.0099621	0.290501	700	3	0.73039
Phox2b	4	0.80333	1	15110	0	0.49436	0.0099621	0.290501	701	3	0.49436
Erp27	4	0.38275	1	7211	1	0.22827	0.0099621	0.290501	702	3	0.22827
Gga1	4	0.65402	1	12288	1	0.57118	0.0099621	0.290501	703	3	0.57118
Mycbp2	4	0.51966	1	9815	1	0.35748	0.0099621	0.290501	704	2	0.35748
Antxr2	4	0.73602	1	13775	1	0.31744	0.0099625	0.290501	705	2	0.31744
Chchd10	4	0.82882	1	15606	0	0.47753	0.0099625	0.290501	706	3	0.47753
Armc5	4	0.86026	1	16249	0	0.5343	0.0099625	0.290501	707	2	0.5343
Plin5	4	0.28047	1	5226	1	0.20339	0.010069	0.292789	708	2	0.20339
4732456N10Rik	4	0.79867	1	14981	0	0.66672	0.010069	0.292789	709	3	0.66672
Ccdc47	4	0.97411	1	18630	0	0.5952	0.010275	0.295878	710	3	0.5952
Ilk	4	0.061396	0.956958	1227	2	-0.41256	0.010275	0.295878	711	2	-0.41256
Tmem52	4	0.77046	1	14343	1	0.25416	0.010275	0.295878	712	2	0.25416
2310022B05Rik	4	0.93529	1	17634	0	0.51418	0.010275	0.295878	713	1	0.51418
Lypd2	4	0.40158	1	7611	2	0.19851	0.010276	0.295878	714	2	0.19851
Vmn2r71	4	0.98718	1	19086	0	0.60604	0.010276	0.295878	715	3	0.60604
2300005B03Rik	4	0.75854	1	14115	1	0.5275	0.010276	0.295878	716	2	0.5275
Hist1h4j	4	0.87784	1	16632	0	0.56687	0.010493	0.300479	717	2	0.56687
Gm11710	4	0.97613	1	18717	0	0.6826	0.010493	0.300479	718	3	0.6826
Uba1	4	0.81905	1	15357	0	0.71019	0.010494	0.300479	719	2	0.71019
Sh3kbp1	4	0.98293	1	18926	0	0.5536	0.010494	0.300479	720	2	0.5536
Slc7a6	4	0.8391	1	15806	0	0.88761	0.010812	0.307166	721	3	0.88761
Gm3558	4	0.44368	1	8371	1	0.23534	0.010813	0.307166	722	2	0.23534
Ppil3	4	0.97487	1	18648	0	0.52971	0.010813	0.307166	723	3	0.52971
Anapc2	4	0.97201	1	18541	0	0.83266	0.010813	0.307166	724	3	0.83266
Rmi2	4	0.99642	1	19404	0	0.63562	0.010813	0.307166	725	3	0.63562
Gins2	4	0.82882	1	15600	0	0.85247	0.010935	0.307166	726	2	0.85247
Ints10	4	0.4941	1	9281	1	0.37166	0.010935	0.307166	727	3	0.37166
Rnf185	4	0.62922	1	11951	1	0.37335	0.010935	0.307166	728	3	0.37335
Timeless	4	0.20863	1	4064	2	-0.51704	0.010935	0.307166	729	2	-0.51704
Gltpd2	4	0.97352	1	18612	0	0.64955	0.010935	0.307166	730	3	0.64955
Osm	4	0.9363	1	17661	0	0.44888	0.010935	0.307166	731	2	0.44888
Lrrc75a	4	0.98298	1	18934	0	0.61983	0.010935	0.307166	732	1	0.61983
Tmed4	4	0.98627	1	19065	0	0.51197	0.010935	0.307166	733	3	0.51197
Tst	4	0.88722	1	16796	0	0.39285	0.010935	0.307166	734	2	0.39285
Zbtb4	4	0.43165	1	8101	1	0.24391	0.011044	0.309812	735	2	0.24391
Trim43a	4	0.84819	1	15993	0	0.4029	0.011613	0.316203	736	3	0.4029
Tlr1	4	0.98093	1	18851	0	0.59283	0.011613	0.316203	737	2	0.59283
Pigw	4	0.98196	1	18878	0	0.72048	0.011613	0.316203	738	2	0.72048
Eml4	4	0.21722	1	4201	1	0.12804	0.011613	0.316203	739	3	0.12804
Olfr380	4	0.29472	1	5554	1	-0.17587	0.01166	0.316203	740	2	-0.17587
Ccnc	4	0.95395	1	18073	0	0.415	0.01166	0.316203	741	2	0.415
Kctd9	4	0.90671	1	17126	0	0.63588	0.011661	0.316203	742	3	0.63588
Pkn2	4	0.84221	1	15885	0	0.66198	0.011661	0.316203	743	2	0.66198
Ebf3	4	0.98421	1	18966	0	0.51297	0.011782	0.316203	744	3	0.51297
Mrpl50	4	0.82549	1	15532	0	0.42567	0.011782	0.316203	745	3	0.42567
Zfp112	4	0.90671	1	17131	0	0.47185	0.011782	0.316203	746	3	0.47185
Chaf1b	4	0.41292	1	7759	2	-0.65441	0.011782	0.316203	747	2	-0.65441
Zxdc	4	0.70147	1	13177	1	0.33054	0.011782	0.316203	748	3	0.33054
Klra1	4	0.73618	1	13841	1	0.48451	0.011782	0.316203	749	2	0.48451
Asb3	4	0.9956	1	19378	0	0.481	0.011783	0.316203	750	3	0.481
Rpl4	4	0.89167	1	16844	0	0.91139	0.011783	0.316203	751	2	0.91139
Phf23	4	0.98315	1	18945	0	0.7865	0.011783	0.316203	752	3	0.7865
Rfk	4	0.90536	1	17089	0	0.56411	0.011783	0.316203	753	3	0.56411
Qrsl1	4	0.8833	1	16720	0	0.43773	0.011783	0.316203	754	3	0.43773
Olfr1383	4	0.78482	1	14652	0	0.55695	0.011783	0.316203	755	3	0.55695
Junb	4	0.6786	1	12762	1	0.17955	0.011783	0.316203	756	2	0.17955
Cdc42	4	0.9894	1	19159	0	0.90167	0.011905	0.316203	757	3	0.90167
Ubn2	4	0.76385	1	14209	1	0.53122	0.011905	0.316203	758	2	0.53122
Trub2	4	0.37291	1	6911	2	0.28364	0.011905	0.316203	759	2	0.28364
G2e3	4	0.96478	1	18395	0	0.52727	0.011905	0.316203	760	2	0.52727
Rnf146	4	0.55714	1	10422	1	0.17269	0.011905	0.316203	761	2	0.17269
Rps6ka5	4	0.51394	1	9726	1	0.52704	0.011905	0.316203	762	3	0.52704
Ndufaf1	4	0.79606	1	14879	0	0.65887	0.011905	0.316203	763	2	0.65887
Rap2a	4	0.97231	1	18558	0	0.49235	0.011905	0.316203	764	2	0.49235
Slc25a26	4	0.97579	1	18683	0	0.55833	0.011905	0.316203	765	3	0.55833
Ell2	4	0.79982	1	15046	0	0.42071	0.011905	0.316203	766	2	0.42071
Sap30l	4	0.76385	1	14191	1	0.39928	0.011905	0.316203	767	1	0.39928
Fndc9	4	0.88563	1	16749	0	0.57164	0.011905	0.316203	768	3	0.57164
Taar7d	4	0.23095	1	4464	1	0.50297	0.011905	0.316203	769	3	0.50297
Erlec1	4	0.97835	1	18763	0	0.40224	0.011905	0.316203	770	3	0.40224
Ipo9	4	0.020038	0.956958	352	2	-0.13276	0.011905	0.316203	771	2	-0.13276
Socs4	4	0.9217	1	17407	0	0.42691	0.011905	0.316203	772	3	0.42691
Spag1	4	0.39086	1	7439	1	0.55699	0.012039	0.316203	773	2	0.55699
Ccl1	4	0.91547	1	17258	0	0.59343	0.012039	0.316203	774	2	0.59343
Lgi3	4	0.98627	1	19064	0	0.60667	0.01204	0.316203	775	3	0.60667
Pgm5	4	0.51535	1	9738	1	0.28667	0.01204	0.316203	776	3	0.28667
Nudt21	4	0.94885	1	17912	0	0.72239	0.012158	0.316203	777	2	0.72239
Olfr1213	4	0.99411	1	19311	0	0.49147	0.012158	0.316203	778	3	0.49147
Gorasp2	4	0.85842	1	16178	0	0.52658	0.012158	0.316203	779	3	0.52658
Ogt	4	0.76779	1	14260	1	0.75781	0.012158	0.316203	780	2	0.75781
Mcf2l	4	0.88722	1	16782	0	0.48034	0.012158	0.316203	781	3	0.48034
Cd3g	4	0.90666	1	17120	0	0.63043	0.012158	0.316203	782	3	0.63043
Art5	4	0.68651	1	12840	1	0.47509	0.012158	0.316203	783	2	0.47509
Clca4a	4	0.57472	1	10976	1	0.44935	0.012159	0.316203	784	2	0.44935
D2Wsu81e	4	0.51404	1	9736	1	0.44134	0.012159	0.316203	785	2	0.44134
Speg	4	0.78355	1	14599	0	0.6394	0.012159	0.316203	786	1	0.6394
St3gal4	4	0.52543	1	9951	1	0.31354	0.012159	0.316203	787	3	0.31354
Cdyl	4	0.89162	1	16837	0	0.33835	0.012159	0.316203	788	2	0.33835
Fam188b	4	0.58497	1	11263	1	0.28135	0.012159	0.316203	789	3	0.28135
Nfkbil1	4	0.53394	1	10074	1	0.22418	0.012159	0.316203	790	3	0.22418
Abca6	4	0.62922	1	11930	1	0.45732	0.012159	0.316203	791	2	0.45732
Babam1	4	0.33073	1	6254	1	0.1579	0.012159	0.316203	792	1	0.1579
Rps23	4	0.92594	1	17449	0	0.79105	0.012515	0.322214	793	2	0.79105
Nxpe3	4	0.54988	1	10250	1	0.35656	0.012515	0.322214	794	3	0.35656
St6galnac3	4	0.96166	1	18304	0	0.61282	0.012515	0.322214	795	3	0.61282
Vmn1r70	4	0.11453	0.956958	2364	1	0.23619	0.012515	0.322214	796	3	0.23619
Srrm1	4	0.10259	0.956958	2052	2	0.13136	0.012515	0.322214	797	2	0.13136
Cyp2j6	4	0.95988	1	18261	0	0.67211	0.012515	0.322214	798	2	0.67211
Ptar1	4	0.99242	1	19248	0	0.51805	0.012515	0.322214	799	3	0.51805
Fam162b	4	0.93465	1	17584	0	0.38545	0.012515	0.322214	800	3	0.38545
Hiatl1	4	0.87134	1	16549	0	0.59853	0.012633	0.322859	801	3	0.59853
Olfr114	4	0.85487	1	16120	0	0.41827	0.012633	0.322859	802	2	0.41827
Rplp0	4	0.82421	1	15422	0	0.46023	0.012634	0.322859	803	1	0.46023
Reps2	4	0.9908	1	19198	0	0.51556	0.012634	0.322859	804	3	0.51556
Kctd7	4	0.98922	1	19147	0	0.57609	0.012634	0.322859	805	3	0.57609
Akap10	4	0.65279	1	12266	1	0.61562	0.012634	0.322859	806	3	0.61562
Acad9	4	0.75049	1	14014	1	0.39672	0.012809	0.32574	807	3	0.39672
Epm2aip1	4	0.77445	1	14412	0	0.77789	0.012809	0.32574	808	2	0.77789
Slc39a4	4	0.4279	1	8011	1	0.44627	0.01281	0.32574	809	3	0.44627
Ogdh	4	0.88166	1	16655	0	0.55937	0.012936	0.328148	810	2	0.55937
Car15	4	0.9217	1	17406	0	0.65463	0.012936	0.328148	811	3	0.65463
Spata31d1b	4	0.90666	1	17122	0	0.39524	0.013076	0.330895	812	2	0.39524
S100a11	4	0.43324	1	8138	1	0.10573	0.013076	0.330895	813	1	0.10573
Hsd17b2	4	0.050236	0.956958	1022	1	0.29055	0.013215	0.332781	814	1	0.29055
Tlk1	4	0.38984	1	7411	1	0.12921	0.013215	0.332781	815	2	0.12921
Krtap8-1	4	0.97113	1	18527	0	0.53307	0.013215	0.332781	816	2	0.53307
Ush1g	4	0.97534	1	18674	0	0.57355	0.013215	0.332781	817	3	0.57355
Dcun1d4	4	0.51399	1	9733	1	0.4261	0.013451	0.337493	818	2	0.4261
Ska2	4	0.57312	1	10908	1	0.45518	0.013451	0.337493	819	3	0.45518
Rprd1b	4	0.64766	1	12216	1	0.54053	0.013451	0.337493	820	2	0.54053
Hnrnpab	4	0.96382	1	18367	0	0.61725	0.013596	0.339474	821	3	0.61725
Spryd3	4	0.56853	1	10712	1	0.21124	0.013596	0.339474	822	2	0.21124
Arhgef9	4	0.99411	1	19310	0	0.48029	0.013596	0.339474	823	3	0.48029
Usp28	4	0.96182	1	18325	0	0.5655	0.013596	0.339474	824	3	0.5655
Ptger3	4	0.6987	1	13097	1	0.3892	0.01385	0.340616	825	2	0.3892
Copz1	4	0.32262	1	6181	2	0.25568	0.013852	0.340616	826	2	0.25568
Fam159b	4	0.55993	1	10494	1	0.33559	0.013852	0.340616	827	3	0.33559
Bmpr1a	4	0.98911	1	19112	0	0.70151	0.013852	0.340616	828	3	0.70151
Plbd1	4	0.50031	1	9471	1	0.53688	0.013852	0.340616	829	2	0.53688
Coro7	4	0.90247	1	17040	0	0.83564	0.013852	0.340616	830	3	0.83564
B020004C17Rik	4	0.84517	1	15955	0	0.51424	0.013987	0.340616	831	2	0.51424
Serbp1	4	0.57003	1	10758	1	0.44891	0.013987	0.340616	832	3	0.44891
Jup	4	0.98196	1	18879	0	0.56307	0.013987	0.340616	833	3	0.56307
Lox	4	0.98072	1	18823	0	0.53427	0.013987	0.340616	834	3	0.53427
Mis18a	4	0.92594	1	17489	0	0.45795	0.013987	0.340616	835	3	0.45795
Irgq	4	0.96975	1	18498	0	0.6869	0.013987	0.340616	836	3	0.6869
Vmn1r58	4	0.97637	1	18727	0	0.55954	0.013987	0.340616	837	1	0.55954
Mavs	4	0.12787	0.960844	2594	1	-0.032666	0.013987	0.340616	838	3	-0.032666
Ube2s	4	0.60892	1	11558	1	0.39401	0.013988	0.340616	839	3	0.39401
Ckmt2	4	0.98072	1	18818	0	0.45423	0.013988	0.340616	840	3	0.45423
Cul4a	4	0.11268	0.956958	2302	1	-0.03368	0.013988	0.340616	841	2	-0.03368
Ceacam15	4	0.99635	1	19398	0	0.57477	0.013988	0.340616	842	3	0.57477
Olfr1246	4	0.51966	1	9809	1	0.37247	0.013988	0.340616	843	2	0.37247
Izumo1r	4	0.85108	1	16053	0	0.46346	0.013988	0.340616	844	3	0.46346
Slain1	4	0.9908	1	19195	0	0.50807	0.013988	0.340616	845	3	0.50807
Fxr2	4	0.24744	1	4687	1	0.17584	0.014117	0.343361	846	2	0.17584
Olfr1532-ps1	4	0.050452	0.956958	1039	1	0.26586	0.014266	0.344172	847	3	0.26586
Lif	4	0.98196	1	18883	0	0.54134	0.014266	0.344172	848	2	0.54134
Timm44	4	0.7924	1	14797	0	0.66116	0.014266	0.344172	849	3	0.66116
Hist1h2ap	4	0.3187	1	6100	1	-0.17116	0.014266	0.344172	850	2	-0.17116
Psmd13	4	0.28711	1	5370	2	-0.59198	0.014266	0.344172	851	1	-0.59198
BC061237	4	0.22308	1	4295	1	0.22571	0.014266	0.344172	852	2	0.22571
Gm10094	4	0.3084	1	5882	1	0.41044	0.014267	0.344172	853	3	0.41044
Xylt1	4	0.97813	1	18745	0	0.61073	0.014419	0.347036	854	3	0.61073
Rabggtb	4	0.2724	1	5165	2	-0.017871	0.014419	0.347036	855	1	-0.017871
Arfrp1	4	0.70813	1	13277	1	0.68488	0.014802	0.355429	856	3	0.68488
Fn3krp	4	0.7835	1	14593	0	0.55039	0.014802	0.355429	857	3	0.55039
Prpf3	4	0.44256	1	8365	2	0.55477	0.015379	0.363565	858	2	0.55477
Sh3yl1	4	0.35521	1	6650	1	0.33431	0.015379	0.363565	859	3	0.33431
Pnn	4	0.3114	1	6011	2	-0.25398	0.015379	0.363565	860	1	-0.25398
Lhx9	4	0.99483	1	19335	0	0.48554	0.015545	0.363565	861	3	0.48554
Katnb1	4	0.98498	1	18991	0	0.50875	0.015545	0.363565	862	3	0.50875
Rest	4	0.73581	1	13757	1	0.53967	0.015545	0.363565	863	3	0.53967
Ttyh2	4	0.98386	1	18962	0	0.70482	0.015545	0.363565	864	2	0.70482
Gid8	4	0.57317	1	10910	1	0.44072	0.015545	0.363565	865	2	0.44072
Wrnip1	4	0.70152	1	13180	1	0.47544	0.015545	0.363565	866	2	0.47544
Prph2	4	0.66909	1	12642	1	0.34787	0.015545	0.363565	867	2	0.34787
Ythdf3	4	0.46404	1	8751	1	0.42343	0.015545	0.363565	868	2	0.42343
Tmprss11a	4	0.43609	1	8146	2	0.50766	0.015545	0.363565	869	2	0.50766
Mbd6	4	0.52265	1	9875	1	0.21251	0.015545	0.363565	870	3	0.21251
Slc22a4	4	0.97608	1	18703	0	0.55387	0.015545	0.363565	871	3	0.55387
Lim2	4	0.11268	0.956958	2280	1	-0.06753	0.015546	0.363565	872	2	-0.06753
Elf3	4	0.41554	1	7830	1	0.33038	0.015546	0.363565	873	3	0.33038
Vps18	4	0.86309	1	16312	0	0.4599	0.015546	0.363565	874	2	0.4599
Cdk15	4	0.68133	1	12797	1	0.034205	0.015546	0.363565	875	3	0.034205
Pus7	4	0.96449	1	18379	0	0.6291	0.015546	0.363565	876	2	0.6291
Sergef	4	0.27037	1	5122	2	0.12059	0.015546	0.363565	877	2	0.12059
Olfr313	4	0.91117	1	17189	0	0.44489	0.015546	0.363565	878	3	0.44489
Kifc1	4	0.98528	1	19049	0	0.68159	0.015546	0.363565	879	3	0.68159
Hist1h4c	4	0.99242	1	19250	0	0.65518	0.015804	0.363824	880	3	0.65518
Zmat3	4	0.99211	1	19244	0	0.4689	0.015966	0.363824	881	3	0.4689
Ccdc101	4	0.94668	1	17881	0	0.38243	0.016122	0.363824	882	3	0.38243
Olfr229	4	0.21722	1	4199	2	0.17781	0.016122	0.363824	883	1	0.17781
Zzz3	4	0.18851	1	3741	1	0.21229	0.016122	0.363824	884	3	0.21229
Siglece	4	0.2188	1	4248	2	-0.05442	0.016122	0.363824	885	1	-0.05442
Ppp1r3f	4	0.48028	1	8974	1	0.22882	0.016122	0.363824	886	3	0.22882
Chst3	4	0.54171	1	10185	1	0.23341	0.016122	0.363824	887	3	0.23341
Josd2	4	0.97146	1	18539	0	0.5983	0.016122	0.363824	888	2	0.5983
Rpp30	4	0.44851	1	8457	2	0.47171	0.016123	0.363824	889	1	0.47171
Arid2	4	0.30752	1	5859	2	0.18534	0.016123	0.363824	890	2	0.18534
Entpd8	4	0.96478	1	18392	0	0.68897	0.016123	0.363824	891	3	0.68897
Gsx1	4	0.98097	1	18860	0	0.57993	0.016123	0.363824	892	3	0.57993
Gabrb3	4	0.63054	1	11963	1	0.36407	0.016123	0.363824	893	2	0.36407
Sfxn1	4	0.73753	1	13872	1	0.46567	0.016123	0.363824	894	2	0.46567
Vmn1r128	4	0.2101	1	4094	1	-0.10996	0.016123	0.363824	895	3	-0.10996
Parp8	4	0.88166	1	16660	0	0.49919	0.0164	0.363824	896	2	0.49919
Lhx6	4	0.73753	1	13871	1	0.45424	0.016401	0.363824	897	3	0.45424
Gm13276	4	0.8833	1	16704	0	0.97261	0.016401	0.363824	898	3	0.97261
2310057M21Rik	4	0.41183	1	7744	2	0.045591	0.016401	0.363824	899	1	0.045591
Olfr305	4	0.93914	1	17705	0	0.34807	0.016401	0.363824	900	3	0.34807
Gak	4	0.96624	1	18427	0	0.54978	0.016401	0.363824	901	3	0.54978
Axin1	4	0.84517	1	15946	0	0.33234	0.016401	0.363824	902	3	0.33234
Gzmf	4	0.60901	1	11590	1	0.26337	0.016401	0.363824	903	3	0.26337
Atp5l	4	0.84517	1	15952	0	0.47875	0.016401	0.363824	904	3	0.47875
Mrpl28	4	0.91306	1	17217	0	0.4576	0.016401	0.363824	905	2	0.4576
Haghl	4	0.93578	1	17645	0	0.56584	0.016401	0.363824	906	2	0.56584
Alkbh8	4	0.9942	1	19328	0	0.77741	0.016401	0.363824	907	3	0.77741
Edrf1	4	0.4956	1	9334	1	0.34731	0.016401	0.363824	908	3	0.34731
Celsr2	4	0.79373	1	14842	0	0.38396	0.016401	0.363824	909	2	0.38396
2610305D13Rik	4	0.40007	1	7574	1	0.43279	0.016401	0.363824	910	3	0.43279
Gatad1	4	0.65279	1	12259	1	0.32425	0.016401	0.363824	911	3	0.32425
Rpl24	4	0.64893	1	12224	1	0.41917	0.016401	0.363824	912	1	0.41917
Vwa9	4	0.68647	1	12835	1	0.29384	0.016401	0.363824	913	3	0.29384
Usp33	4	0.5417	1	10171	1	0.48279	0.016401	0.363824	914	3	0.48279
Polr2f	4	0.79612	1	14880	0	0.5946	0.016401	0.363824	915	2	0.5946
Ctc1	4	0.99114	1	19203	0	0.70174	0.016401	0.363824	916	3	0.70174
Kif5a	4	0.51358	1	9640	1	0.33787	0.016401	0.363824	917	3	0.33787
Zfp937	4	0.81233	1	15224	0	0.33428	0.016401	0.363824	918	3	0.33428
Sema4f	4	0.52529	1	9903	1	0.47784	0.016401	0.363824	919	3	0.47784
Clec2l	4	0.56544	1	10555	1	0.38122	0.016401	0.363824	920	3	0.38122
Krt28	4	0.86309	1	16301	0	0.41649	0.016401	0.363824	921	3	0.41649
Fbxo24	4	0.84314	1	15914	0	0.43187	0.016401	0.363824	922	2	0.43187
Urgcp	4	0.66525	1	12570	1	0.52571	0.016401	0.363824	923	3	0.52571
Myh10	4	0.98866	1	19097	0	0.56437	0.016401	0.363824	924	3	0.56437
Inppl1	4	0.71887	1	13465	1	0.48646	0.016401	0.363824	925	2	0.48646
Iars2	4	0.99351	1	19284	0	0.5892	0.016401	0.363824	926	3	0.5892
Mrpl52	4	0.89774	1	16975	0	0.53147	0.016401	0.363824	927	3	0.53147
Nkx2-4	4	0.076611	0.956958	1456	2	0.17139	0.016706	0.367047	928	2	0.17139
Lcn9	4	0.62395	1	11836	1	0.27177	0.016706	0.367047	929	3	0.27177
Gas2l1	4	0.4411	1	8347	1	0.27406	0.016706	0.367047	930	1	0.27406
Esr2	4	0.27037	1	5123	1	0.21098	0.016707	0.367047	931	3	0.21098
Fbf1	4	0.6278	1	11901	1	0.4824	0.016707	0.367047	932	3	0.4824
Ttll9	4	0.92594	1	17482	0	0.36904	0.016707	0.367047	933	2	0.36904
C330027C09Rik	4	0.031973	0.956958	564	2	-0.66456	0.016707	0.367047	934	1	-0.66456
Vrk1	4	0.16307	0.970089	3333	1	0.22446	0.016707	0.367047	935	2	0.22446
Rec114	4	0.56853	1	10701	1	0.20987	0.016707	0.367047	936	3	0.20987
Ccdc169	4	0.92165	1	17395	0	0.47922	0.017006	0.372052	937	2	0.47922
Zc3h12c	4	0.82549	1	15513	0	0.60049	0.017006	0.372052	938	3	0.60049
Xylb	4	0.98922	1	19150	0	0.60537	0.017006	0.372052	939	3	0.60537
Olfr1392	4	0.55719	1	10473	1	0.32903	0.017006	0.372052	940	2	0.32903
Ncor2	4	0.21727	1	4208	2	0.093433	0.017163	0.374706	941	2	0.093433
Mylk	4	0.24523	1	4622	2	-0.18038	0.017164	0.374706	942	2	-0.18038
Thbs4	4	0.23095	1	4459	1	-0.3863	0.017328	0.376711	943	3	-0.3863
Ace	4	0.71189	1	13296	1	0.6322	0.017328	0.376711	944	3	0.6322
Rexo4	4	0.28796	1	5391	1	0.3747	0.017328	0.376711	945	2	0.3747
Mrpl53	4	0.96172	1	18311	0	0.48346	0.017329	0.376711	946	2	0.48346
Clta	4	0.77706	1	14468	0	0.39048	0.017525	0.38018	947	3	0.39048
Zfp746	4	0.70284	1	13204	1	0.38704	0.017821	0.386206	948	1	0.38704
Dnajc10	4	0.82421	1	15435	0	0.38295	0.017997	0.389209	949	3	0.38295
Krtap9-5	4	0.38251	1	7109	1	0.092718	0.017998	0.389209	950	2	0.092718
Adam6b	4	0.095382	0.956958	1914	2	0.078122	0.018294	0.389519	951	2	0.078122
Sun3	4	0.98454	1	18968	0	0.54263	0.018294	0.389519	952	3	0.54263
Neurl4	4	0.83608	1	15721	0	0.48616	0.018294	0.389519	953	2	0.48616
Grifin	4	0.86026	1	16246	0	0.31183	0.018294	0.389519	954	2	0.31183
Il1rl2	4	0.99566	1	19382	0	0.96729	0.018294	0.389519	955	3	0.96729
Evc	4	0.3592	1	6773	2	-0.082382	0.018294	0.389519	956	1	-0.082382
Mark1	4	0.87621	1	16605	0	0.48029	0.018294	0.389519	957	3	0.48029
Il7	4	0.93722	1	17669	0	0.56681	0.018295	0.389519	958	3	0.56681
Rasal2	4	0.96808	1	18476	0	0.4442	0.018295	0.389519	959	3	0.4442
Ano3	4	0.55719	1	10474	1	0.37458	0.018295	0.389519	960	3	0.37458
Rrp1	4	0.4557	1	8506	2	0.68512	0.018295	0.389519	961	2	0.68512
Camp	4	0.80557	1	15152	0	0.3972	0.018295	0.389519	962	2	0.3972
Fam189b	4	0.79982	1	15045	0	0.35914	0.018295	0.389519	963	2	0.35914
Igsf23	4	0.93471	1	17610	0	0.32706	0.018295	0.389519	964	3	0.32706
Emp1	4	0.98886	1	19106	0	0.55372	0.018295	0.389519	965	3	0.55372
Esco2	4	0.97295	1	18574	0	0.58519	0.018617	0.393152	966	3	0.58519
Pdzd9	4	0.41554	1	7834	1	0.28895	0.018617	0.393152	967	2	0.28895
Ccpg1	4	0.49131	1	9222	1	0.38905	0.018617	0.393152	968	2	0.38905
Csnk2a2	4	0.96618	1	18422	0	0.50688	0.018617	0.393152	969	2	0.50688
Spsb2	4	0.83613	1	15733	0	0.57035	0.018617	0.393152	970	3	0.57035
D930020B18Rik	4	0.11268	0.956958	2285	1	0.28221	0.018617	0.393152	971	3	0.28221
Rbp1	4	0.98471	1	18978	0	0.51331	0.018617	0.393152	972	2	0.51331
4932438A13Rik	4	0.8392	1	15818	0	0.45209	0.018617	0.393152	973	2	0.45209
H2afv	4	0.99505	1	19345	0	0.53381	0.018779	0.394566	974	3	0.53381
Kcnq2	4	0.96753	1	18470	0	0.49022	0.018779	0.394566	975	3	0.49022
Ipmk	4	0.78073	1	14509	0	0.16488	0.01878	0.394566	976	1	0.16488
Micu1	4	0.75566	1	14038	1	0.37015	0.01878	0.394566	977	2	0.37015
Clec7a	4	0.75859	1	14137	1	0.36526	0.01878	0.394566	978	3	0.36526
Gm684	4	0.96624	1	18429	0	0.48037	0.019114	0.39517	979	2	0.48037
Dcaf4	4	0.91918	1	17332	0	0.53291	0.019114	0.39517	980	3	0.53291
Zfp945	4	0.40158	1	7605	2	0.23016	0.019114	0.39517	981	2	0.23016
Alg3	4	0.43742	1	8281	1	0.14556	0.019114	0.39517	982	1	0.14556
Cypt4	4	0.62647	1	11890	1	0.30848	0.019114	0.39517	983	3	0.30848
Vmn2r2	4	0.87621	1	16610	0	0.3324	0.019114	0.39517	984	2	0.3324
Pcdhac2	4	0.66257	1	12496	1	0.28963	0.019115	0.39517	985	3	0.28963
Cst3	4	0.85396	1	16106	0	0.42363	0.019115	0.39517	986	2	0.42363
Eno3	4	0.35828	1	6750	1	0.20557	0.019115	0.39517	987	3	0.20557
Vmn1r219	4	0.98234	1	18905	0	0.69957	0.019115	0.39517	988	2	0.69957
Wnt5b	4	0.49266	1	9244	1	0.12042	0.019115	0.39517	989	1	0.12042
Nxph1	4	0.38265	1	7192	1	0.24307	0.019115	0.39517	990	2	0.24307
Cxcr3	4	0.94716	1	17888	0	0.45659	0.019115	0.39517	991	3	0.45659
Krt16	4	0.98922	1	19152	0	0.43281	0.019267	0.39517	992	3	0.43281
Pmfbp1	4	0.97878	1	18783	0	0.60737	0.019267	0.39517	993	3	0.60737
H2afb3	4	0.73435	1	13710	1	0.35542	0.019267	0.39517	994	3	0.35542
Olfr297	4	0.97295	1	18579	0	0.37347	0.019267	0.39517	995	3	0.37347
Vmn1r160	4	0.25409	1	4851	2	0.3741	0.019267	0.39517	996	2	0.3741
Cacna1i	4	0.37689	1	6990	1	0.2649	0.019267	0.39517	997	2	0.2649
Ddx21	4	0.47391	1	8852	2	0.31979	0.019267	0.39517	998	1	0.31979
Hacd3	4	0.75044	1	14010	1	0.26673	0.019267	0.39517	999	2	0.26673
Gm7157	4	0.99281	1	19255	0	0.52921	0.019267	0.39517	1000	3	0.52921
Vcl	4	0.96558	1	18406	0	0.57336	0.019267	0.39517	1001	1	0.57336
Tff3	4	0.98513	1	19013	0	0.40188	0.019267	0.39517	1002	3	0.40188
Scgb2b17	4	0.50159	1	9482	1	-0.043756	0.019427	0.397662	1003	1	-0.043756
Lhcgr	4	0.87783	1	16629	0	0.45374	0.019427	0.397662	1004	2	0.45374
Tas1r3	4	0.093026	0.956958	1849	1	0.1904	0.01961	0.399823	1005	3	0.1904
Fzd4	4	0.94668	1	17882	0	0.48516	0.01961	0.399823	1006	2	0.48516
Uimc1	4	0.78084	1	14523	0	0.59511	0.01961	0.399823	1007	3	0.59511
Nisch	4	0.98911	1	19120	0	0.6292	0.01961	0.399823	1008	3	0.6292
Celsr1	4	0.86026	1	16242	0	0.32551	0.019767	0.400655	1009	3	0.32551
Olfr1051	4	0.96382	1	18373	0	0.58734	0.019767	0.400655	1010	2	0.58734
Mettl3	4	0.34207	1	6498	1	0.091013	0.019767	0.400655	1011	2	0.091013
Sc5d	4	0.82661	1	15548	0	0.40993	0.019767	0.400655	1012	2	0.40993
Dbr1	4	0.90602	1	17091	0	0.83351	0.019767	0.400655	1013	2	0.83351
Smim6	4	0.67574	1	12724	1	0.37607	0.019767	0.400655	1014	1	0.37607
Cilp	4	0.99593	1	19389	0	0.55877	0.023452	0.46694	1015	3	0.55877
Mettl24	4	0.21717	1	4194	1	0.11857	0.023453	0.46694	1016	2	0.11857
Vmn1r132	4	0.39316	1	7502	2	0.54134	0.023453	0.46694	1017	1	0.54134
Rasa2	4	0.5002	1	9457	1	0.20602	0.023453	0.46694	1018	3	0.20602
Olfr1097	4	0.77314	1	14400	0	0.66104	0.023453	0.46694	1019	3	0.66104
Vps39	4	0.95307	1	18057	0	0.51079	0.023453	0.46694	1020	1	0.51079
Dok4	4	0.93014	1	17550	0	0.41072	0.023453	0.46694	1021	3	0.41072
Atp2b1	4	0.91547	1	17261	0	0.56474	0.023453	0.46694	1022	3	0.56474
Rapgefl1	4	0.96163	1	18299	0	0.53024	0.023453	0.46694	1023	2	0.53024
Gprc5a	4	0.093527	0.956958	1892	2	0.011	0.023453	0.46694	1024	1	0.011
Uqcrc1	4	0.30567	1	5818	2	0.17587	0.023453	0.46694	1025	2	0.17587
Dusp10	4	0.18775	1	3706	1	0.30647	0.023453	0.46694	1026	3	0.30647
Naip6	4	0.35828	1	6740	1	0.05008	0.023453	0.46694	1027	3	0.05008
Actr8	4	0.84512	1	15944	0	0.41963	0.023511	0.46694	1028	2	0.41963
Haus1	4	0.63987	1	12086	1	0.048434	0.023511	0.46694	1029	1	0.048434
Magea2	4	0.032637	0.956958	570	1	-0.70507	0.023512	0.46694	1030	2	-0.70507
Mog	4	0.49275	1	9264	1	0.36525	0.023512	0.46694	1031	2	0.36525
B3galt5	4	0.49833	1	9359	1	0.26655	0.023512	0.46694	1032	1	0.26655
Fnbp4	4	0.19031	1	3787	1	-0.21256	0.023512	0.46694	1033	3	-0.21256
Zbed3	4	0.9566	1	18154	0	0.53118	0.023512	0.46694	1034	3	0.53118
Mrps18a	4	0.91918	1	17327	0	0.51111	0.023695	0.470121	1035	3	0.51111
Emid1	4	0.22591	1	4380	1	0.1422	0.024036	0.472372	1036	3	0.1422
Umod	4	0.60243	1	11498	1	0.29687	0.024036	0.472372	1037	2	0.29687
Ring1	4	0.483	1	9037	1	0.28339	0.024036	0.472372	1038	3	0.28339
Gm884	4	0.54045	1	10153	1	0.31143	0.024037	0.472372	1039	3	0.31143
Cep295	4	0.88253	1	16701	0	0.58168	0.024037	0.472372	1040	2	0.58168
Smad4	4	0.79982	1	15040	0	0.46818	0.024037	0.472372	1041	3	0.46818
Tcap	4	0.99527	1	19361	0	0.60889	0.024037	0.472372	1042	3	0.60889
Nrbp1	4	0.98093	1	18849	0	0.63711	0.024037	0.472372	1043	2	0.63711
Klhl31	4	0.87134	1	16567	0	0.53887	0.024037	0.472372	1044	3	0.53887
Marveld1	4	0.64135	1	12150	1	0.46653	0.024037	0.472372	1045	3	0.46653
Hspa5	4	0.70427	1	13236	1	0.13953	0.024368	0.478421	1046	1	0.13953
Olfr1270	4	0.83301	1	15675	0	0.47878	0.024541	0.481358	1047	3	0.47878
Myo1g	4	0.98093	1	18829	0	0.53945	0.027715	0.541574	1048	3	0.53945
Yars2	4	0.48863	1	9178	1	0.32513	0.027715	0.541574	1049	3	0.32513
Cnp	4	0.85667	1	16146	0	0.54432	0.027715	0.541574	1050	2	0.54432
Rps15a	4	0.69747	1	13074	1	0.66706	0.027715	0.541574	1051	3	0.66706
Rps6ka3	4	0.49858	1	9392	1	0.45939	0.028234	0.542489	1052	2	0.45939
Prkar1a	4	0.89978	1	17001	0	0.72553	0.028234	0.542489	1053	3	0.72553
Hrc	4	0.64135	1	12164	1	0.4525	0.028235	0.542489	1054	3	0.4525
Abcd3	4	0.71749	1	13439	1	0.43974	0.028235	0.542489	1055	2	0.43974
Rhebl1	4	0.97534	1	18670	0	0.55712	0.028288	0.542489	1056	3	0.55712
Flt1	4	0.57312	1	10870	1	0.16166	0.028288	0.542489	1057	2	0.16166
Vmn2r29	4	0.7292	1	13646	1	0.52326	0.028288	0.542489	1058	2	0.52326
Cryz	4	0.41675	1	7892	1	0.39349	0.028288	0.542489	1059	2	0.39349
Arhgap11a	4	0.73303	1	13700	1	0.33719	0.028289	0.542489	1060	2	0.33719
Bysl	4	0.44373	1	8391	2	-0.046093	0.028289	0.542489	1061	1	-0.046093
Wdr3	4	0.79982	1	15002	0	0.68053	0.028289	0.542489	1062	3	0.68053
Evi2a	4	0.97113	1	18522	0	0.39732	0.028289	0.542489	1063	3	0.39732
Vmn2r28	4	0.1879	1	3723	2	-0.4026	0.028289	0.542489	1064	2	-0.4026
Fam19a4	4	0.9198	1	17366	0	0.38897	0.028289	0.542489	1065	1	0.38897
Olfr1247	4	0.85308	1	16091	0	0.36911	0.02865	0.542489	1066	3	0.36911
Hoxc13	4	0.79372	1	14826	0	0.33015	0.02865	0.542489	1067	2	0.33015
Gsdma	4	0.77711	1	14470	0	0.54406	0.02865	0.542489	1068	3	0.54406
Lancl1	4	0.79982	1	15049	0	0.47948	0.02865	0.542489	1069	3	0.47948
E130309D14Rik	4	0.79867	1	14967	0	0.53228	0.02865	0.542489	1070	3	0.53228
Slc5a3	4	0.9441	1	17849	0	0.34894	0.02865	0.542489	1071	3	0.34894
Ncr1	4	0.49431	1	9318	1	0.16729	0.029003	0.542489	1072	3	0.16729
Fkbp3	4	0.31026	1	5941	1	0.34961	0.029003	0.542489	1073	3	0.34961
Kif18a	4	0.60367	1	11511	1	0.39175	0.029003	0.542489	1074	2	0.39175
Clns1a	4	0.97579	1	18690	0	0.65423	0.029003	0.542489	1075	3	0.65423
Tcf20	4	0.99386	1	19304	0	0.5019	0.029003	0.542489	1076	3	0.5019
Usp14	4	0.94497	1	17869	0	0.38003	0.029003	0.542489	1077	3	0.38003
Olfr835	4	0.94081	1	17786	0	0.47061	0.029003	0.542489	1078	3	0.47061
Lyrm9	4	0.38295	1	7224	1	0.31996	0.029003	0.542489	1079	2	0.31996
Pelp1	4	0.97295	1	18570	0	0.78905	0.029003	0.542489	1080	3	0.78905
Kng2	4	0.58521	1	11303	1	0.6659	0.029003	0.542489	1081	3	0.6659
Ebag9	4	0.54045	1	10165	1	0.13881	0.029003	0.542489	1082	2	0.13881
1700042B14Rik	4	0.8713	1	16540	0	0.38294	0.029003	0.542489	1083	3	0.38294
Snrnp200	4	0.71454	1	13369	1	0.91608	0.029003	0.542489	1084	2	0.91608
Smpd1	4	0.79982	1	15022	0	0.39361	0.029003	0.542489	1085	3	0.39361
Khdrbs3	4	0.24665	1	4647	2	-0.10934	0.029003	0.542489	1086	1	-0.10934
Zfp212	4	0.77055	1	14357	1	0.60296	0.029003	0.542489	1087	3	0.60296
Spty2d1	4	0.63722	1	12075	1	0.35124	0.029003	0.542489	1088	2	0.35124
Map1s	4	0.92594	1	17465	0	0.46888	0.029003	0.542489	1089	3	0.46888
Dpp6	4	0.031446	0.956958	554	2	-0.023658	0.029003	0.542489	1090	2	-0.023658
Ccdc64b	4	0.37791	1	6997	2	0.11962	0.029003	0.542489	1091	1	0.11962
Olfr771	4	0.75859	1	14132	1	0.31573	0.029004	0.542489	1092	2	0.31573
Olfr1221	4	0.82549	1	15520	0	0.50259	0.029004	0.542489	1093	2	0.50259
3110057O12Rik	4	0.38251	1	7127	1	0.11651	0.029004	0.542489	1094	3	0.11651
Htr6	4	0.72399	1	13550	1	0.45508	0.029385	0.542489	1095	2	0.45508
Vmn2r23	4	0.65524	1	12302	1	0.17073	0.029386	0.542489	1096	2	0.17073
Mad2l1	4	0.065008	0.956958	1273	3	-1.5963	0.029386	0.542489	1097	1	-1.5963
Map3k15	4	0.95096	1	17986	0	0.51168	0.029386	0.542489	1098	2	0.51168
Nckap1	4	0.85104	1	16039	0	0.61442	0.029386	0.542489	1099	2	0.61442
Arhgap40	4	0.98922	1	19146	0	0.55553	0.029386	0.542489	1100	3	0.55553
Ppm1m	4	0.90246	1	17032	0	0.50894	0.029386	0.542489	1101	3	0.50894
Ankrd11	4	0.5417	1	10174	1	0.44643	0.029386	0.542489	1102	3	0.44643
Upk2	4	0.29472	1	5583	2	0.26202	0.029386	0.542489	1103	2	0.26202
Adap2	4	0.90247	1	17039	0	0.38628	0.029386	0.542489	1104	3	0.38628
Hist1h2ak	4	0.99351	1	19288	0	0.88808	0.029386	0.542489	1105	3	0.88808
BC030867	4	0.58497	1	11260	1	0.49871	0.029386	0.542489	1106	3	0.49871
Il12rb1	4	0.099073	0.956958	1954	2	-0.70508	0.029573	0.542489	1107	1	-0.70508
Zfx	4	0.86401	1	16335	0	0.56941	0.029573	0.542489	1108	3	0.56941
Acta1	4	0.7874	1	14701	0	0.37357	0.029573	0.542489	1109	2	0.37357
Crb3	4	0.99319	1	19275	0	0.54215	0.029573	0.542489	1110	3	0.54215
Hist1h1d	4	0.16673	0.970089	3434	2	-0.42349	0.029574	0.542489	1111	2	-0.42349
C78339	4	0.25036	1	4732	1	0.13295	0.029574	0.542489	1112	3	0.13295
Gde1	4	0.38616	1	7357	2	0.11936	0.029574	0.542489	1113	2	0.11936
Dsg1a	4	0.93014	1	17553	0	0.53907	0.029574	0.542489	1114	3	0.53907
Rnf135	4	0.94361	1	17845	0	0.43526	0.029574	0.542489	1115	3	0.43526
Gm5622	4	0.98498	1	18989	0	1.0475	0.029574	0.542489	1116	2	1.0475
Exd1	4	0.99	1	19178	0	0.63968	0.029574	0.542489	1117	2	0.63968
Pfdn5	4	0.95143	1	18005	0	0.54428	0.029574	0.542489	1118	3	0.54428
Hist1h4n	4	0.94453	1	17857	0	0.48429	0.029625	0.542489	1119	3	0.48429
Npffr2	4	0.93465	1	17580	0	0.56374	0.029625	0.542489	1120	2	0.56374
Rbm39	4	0.51348	1	9626	1	0.0441	0.029802	0.544769	1121	2	0.0441
Nktr	4	0.97835	1	18766	0	0.55026	0.029802	0.544769	1122	3	0.55026
Ccdc8	4	0.64135	1	12151	1	0.30495	0.029986	0.546207	1123	3	0.30495
Gnl2	4	0.99527	1	19362	0	1.0119	0.029986	0.546207	1124	3	1.0119
Hmgb1	4	0.77445	1	14414	0	0.26575	0.029988	0.546207	1125	2	0.26575
Vta1	4	0.41671	1	7870	1	0.35531	0.030586	0.546207	1126	3	0.35531
Bhmt2	4	0.99566	1	19383	0	0.4735	0.030586	0.546207	1127	3	0.4735
1700029I15Rik	4	0.95143	1	18025	0	0.58584	0.030586	0.546207	1128	2	0.58584
Ddx51	4	0.51394	1	9725	1	0.55944	0.030586	0.546207	1129	2	0.55944
Adamtsl4	4	0.12937	0.960844	2618	2	-0.56138	0.030586	0.546207	1130	2	-0.56138
Top2b	4	0.98513	1	19036	0	0.60541	0.030935	0.546207	1131	3	0.60541
Pde10a	4	0.32355	1	6193	2	0.15404	0.030936	0.546207	1132	1	0.15404
Reg3a	4	0.62395	1	11817	1	0.34929	0.030936	0.546207	1133	3	0.34929
Ifi35	4	0.98403	1	18965	0	0.46879	0.030937	0.546207	1134	3	0.46879
1700010I14Rik	4	0.4627	1	8656	2	0.068017	0.030937	0.546207	1135	2	0.068017
Chl1	4	0.97352	1	18610	0	0.58164	0.030937	0.546207	1136	3	0.58164
Sp9	4	0.17787	0.997432	3592	1	0.19022	0.030937	0.546207	1137	3	0.19022
Mpdu1	4	0.96215	1	18343	0	0.55655	0.030937	0.546207	1138	2	0.55655
Lce3d	4	0.92169	1	17401	0	0.45994	0.030937	0.546207	1139	3	0.45994
Pea15a	4	0.73435	1	13733	1	0.27149	0.030937	0.546207	1140	2	0.27149
Med1	4	0.97059	1	18510	0	0.46734	0.030937	0.546207	1141	2	0.46734
Kcnj12	4	0.86026	1	16253	0	0.66335	0.030937	0.546207	1142	3	0.66335
Phf3	4	0.31026	1	5919	1	0.29603	0.030937	0.546207	1143	2	0.29603
Cdipt	4	0.53638	1	10098	1	0.69532	0.030937	0.546207	1144	2	0.69532
Gm14440	4	0.55542	1	10327	1	0.10035	0.030937	0.546207	1145	2	0.10035
Acta2	4	0.18498	1	3687	1	0.16167	0.030937	0.546207	1146	3	0.16167
Prkra	4	0.57752	1	11060	1	0.35893	0.030937	0.546207	1147	2	0.35893
Lce1h	4	0.5657	1	10591	1	0.33473	0.030937	0.546207	1148	2	0.33473
Kbtbd7	4	0.8969	1	16946	0	0.41367	0.030937	0.546207	1149	2	0.41367
Klc3	4	0.56862	1	10727	1	0.29729	0.030937	0.546207	1150	3	0.29729
Fam149b	4	0.92295	1	17439	0	0.31908	0.030937	0.546207	1151	2	0.31908
Zfhx4	4	0.76518	1	14242	1	0.56905	0.030937	0.546207	1152	2	0.56905
Atp5b	4	0.90808	1	17171	0	0.51864	0.030937	0.546207	1153	3	0.51864
Kif13a	4	0.67996	1	12775	1	0.54701	0.030937	0.546207	1154	3	0.54701
Gm11938	4	0.71465	1	13382	1	0.30533	0.030937	0.546207	1155	3	0.30533
Mtor	4	0.23089	1	4453	1	0.1852	0.030937	0.546207	1156	2	0.1852
Ufd1l	4	0.25477	1	4888	2	0.19278	0.030938	0.546207	1157	2	0.19278
Gm11758	4	0.54045	1	10158	1	0.17993	0.030938	0.546207	1158	1	0.17993
Zpbp2	4	0.50002	1	9425	1	0.33001	0.030938	0.546207	1159	3	0.33001
Gm10220	4	0.45796	1	8525	2	-0.2283	0.030938	0.546207	1160	1	-0.2283
Dtd1	4	0.72531	1	13578	1	0.36486	0.030938	0.546207	1161	2	0.36486
Pddc1	4	0.91547	1	17250	0	0.47904	0.030938	0.546207	1162	2	0.47904
Fam124a	4	0.50411	1	9495	1	0.36183	0.031116	0.547499	1163	3	0.36183
Uchl4	4	0.60892	1	11579	1	0.31391	0.031116	0.547499	1164	2	0.31391
Ahnak	4	0.88722	1	16794	0	0.4213	0.031117	0.547499	1165	3	0.4213
Zscan29	4	0.77056	1	14362	1	0.26436	0.031117	0.547499	1166	2	0.26436
Cr1l	4	0.6988	1	13124	1	0.26671	0.031294	0.547828	1167	3	0.26671
Bpi	4	0.36285	1	6806	1	-0.20992	0.031295	0.547828	1168	3	-0.20992
Smpd3	4	0.98072	1	18825	0	0.4739	0.031295	0.547828	1169	3	0.4739
Vmn1r60	4	0.9223	1	17420	0	0.45289	0.031295	0.547828	1170	3	0.45289
Aftph	4	0.45681	1	8522	1	0.22026	0.031295	0.547828	1171	3	0.22026
Sf3a1	4	0.85753	1	16169	0	0.79732	0.031295	0.547828	1172	3	0.79732
Ehf	4	0.98234	1	18906	0	0.42825	0.031874	0.554508	1173	3	0.42825
Ccdc33	4	0.57461	1	10941	1	0.19057	0.031874	0.554508	1174	1	0.19057
Fnbp1l	4	0.24015	1	4539	1	0.23687	0.031874	0.554508	1175	2	0.23687
Ppp1r10	4	0.9733	1	18604	0	0.61026	0.031874	0.554508	1176	3	0.61026
Fmod	4	0.35828	1	6714	1	0.17398	0.031874	0.554508	1177	2	0.17398
Coa3	4	0.67574	1	12717	1	0.47113	0.031874	0.554508	1178	3	0.47113
Plxnc1	4	0.8713	1	16535	0	0.54959	0.031874	0.554508	1179	2	0.54959
Rnf113a2	4	0.98886	1	19107	0	0.77183	0.032268	0.554508	1180	2	0.77183
Opn1sw	4	0.20942	1	4090	2	0.083096	0.032268	0.554508	1181	2	0.083096
Traf1	4	0.29472	1	5581	1	-0.29516	0.032268	0.554508	1182	2	-0.29516
Creb3	4	0.59048	1	11354	1	0.24945	0.032268	0.554508	1183	2	0.24945
Lrrc19	4	0.46035	1	8567	1	0.42493	0.032268	0.554508	1184	3	0.42493
Rsl1d1	4	0.51358	1	9650	1	0.086207	0.032269	0.554508	1185	2	0.086207
Upk3a	4	0.27037	1	5154	2	0.1355	0.03246	0.554508	1186	2	0.1355
Igfbp1	4	0.79867	1	14966	0	0.33672	0.032642	0.554508	1187	3	0.33672
Olfr1275	4	0.72138	1	13503	1	0.44182	0.032642	0.554508	1188	3	0.44182
Klf3	4	0.99541	1	19370	0	0.6385	0.032642	0.554508	1189	3	0.6385
Pnp	4	0.95395	1	18098	0	0.52765	0.032642	0.554508	1190	3	0.52765
Ninj2	4	0.3861	1	7343	1	0.23451	0.032642	0.554508	1191	3	0.23451
Efnb2	4	0.71465	1	13381	1	0.46701	0.032642	0.554508	1192	3	0.46701
Elp2	4	0.57162	1	10838	1	0.29184	0.032642	0.554508	1193	1	0.29184
Nipsnap3a	4	0.98911	1	19117	0	0.51055	0.032642	0.554508	1194	3	0.51055
Emg1	4	0.56848	1	10674	1	-0.013423	0.032642	0.554508	1195	1	-0.013423
Oas2	4	0.83613	1	15736	0	0.34176	0.032642	0.554508	1196	3	0.34176
Tbcel	4	0.6464	1	12198	1	0.46567	0.032642	0.554508	1197	2	0.46567
Zfp354c	4	0.10885	0.956958	2199	1	-0.52479	0.032642	0.554508	1198	3	-0.52479
Trim30d	4	0.87135	1	16575	0	0.55919	0.032642	0.554508	1199	3	0.55919
Gm14347	4	0.21708	1	4166	2	-0.8851	0.032832	0.554508	1200	2	-0.8851
Serpina7	4	0.58776	1	11318	1	0.26971	0.032832	0.554508	1201	2	0.26971
Ccdc177	4	0.36497	1	6855	1	0.33233	0.032832	0.554508	1202	3	0.33233
Olfr1052	4	0.38251	1	7111	2	0.27045	0.032832	0.554508	1203	2	0.27045
Cdh15	4	0.018706	0.956958	291	1	-0.72081	0.032832	0.554508	1204	3	-0.72081
Olfr904	4	0.75572	1	14062	1	0.3578	0.032832	0.554508	1205	3	0.3578
Pola1	4	0.62266	1	11781	1	0.19147	0.032833	0.554508	1206	1	0.19147
Cd300a	4	0.96753	1	18463	0	0.39284	0.032833	0.554508	1207	3	0.39284
Rnf222	4	0.84418	1	15933	0	0.30369	0.032833	0.554508	1208	3	0.30369
Slc30a1	4	0.79986	1	15051	0	0.42844	0.032833	0.554508	1209	3	0.42844
Rgp1	4	0.92165	1	17396	0	0.32966	0.032833	0.554508	1210	3	0.32966
Kcnh3	4	0.55154	1	10301	1	0.33562	0.032833	0.554508	1211	2	0.33562
Trim39	4	0.95873	1	18231	0	0.33651	0.032833	0.554508	1212	3	0.33651
Ifi47	4	0.29939	1	5623	1	0.2657	0.032833	0.554508	1213	2	0.2657
Olfr699	4	0.49858	1	9396	1	0.30595	0.033016	0.554508	1214	2	0.30595
Flcn	4	0.53246	1	10043	1	0.33123	0.033017	0.554508	1215	2	0.33123
Mre11a	4	0.69051	1	12904	1	0.3773	0.033017	0.554508	1216	2	0.3773
Zfp131	4	0.49275	1	9259	1	0.54414	0.033017	0.554508	1217	3	0.54414
Slc43a2	4	0.70007	1	13125	1	0.55535	0.033017	0.554508	1218	2	0.55535
Arv1	4	0.99068	1	19193	0	0.56905	0.033017	0.554508	1219	2	0.56905
Acnat2	4	0.78361	1	14628	0	0.33994	0.033017	0.554508	1220	1	0.33994
Mtnr1a	4	0.98334	1	18950	0	0.48021	0.033017	0.554508	1221	2	0.48021
Dppa1	4	0.99498	1	19338	0	0.53779	0.033017	0.554508	1222	3	0.53779
Recql5	4	0.38087	1	7084	2	-0.29559	0.033074	0.554556	1223	2	-0.29559
Plch1	4	0.98315	1	18936	0	0.42351	0.033263	0.55589	1224	3	0.42351
Rnf11	4	0.66652	1	12592	1	0.38793	0.033667	0.55589	1225	2	0.38793
Clec4b1	4	0.98215	1	18897	0	0.47794	0.033667	0.55589	1226	3	0.47794
Smim12	4	0.19784	1	3891	1	0.3264	0.033667	0.55589	1227	2	0.3264
Hc	4	0.56998	1	10737	1	0.18088	0.033667	0.55589	1228	3	0.18088
Gkn1	4	0.9827	1	18919	0	0.43688	0.033667	0.55589	1229	3	0.43688
Prl2c3	4	0.9695	1	18490	0	0.6671	0.033667	0.55589	1230	3	0.6671
Tnip1	4	0.86859	1	16427	0	0.4722	0.033668	0.55589	1231	3	0.4722
Kcnj10	4	0.29472	1	5558	1	0.27859	0.033668	0.55589	1232	2	0.27859
Vps33a	4	0.91741	1	17295	0	0.38714	0.033668	0.55589	1233	2	0.38714
Nf1	4	0.91741	1	17299	0	0.41538	0.033884	0.55589	1234	3	0.41538
Unc119	4	0.86681	1	16364	0	0.43488	0.033884	0.55589	1235	2	0.43488
Dlgap4	4	0.89769	1	16961	0	0.44962	0.033884	0.55589	1236	3	0.44962
Hist1h2bk	4	0.82882	1	15599	0	0.081059	0.034307	0.55589	1237	1	0.081059
2810408M09Rik	4	0.90531	1	17087	0	0.69749	0.03471	0.55589	1238	2	0.69749
Emc7	4	0.34721	1	6565	2	0.35584	0.034711	0.55589	1239	2	0.35584
Scgb1b7	4	0.6566	1	12334	1	0.37913	0.034756	0.55589	1240	2	0.37913
Krt15	4	0.89167	1	16847	0	0.42409	0.034756	0.55589	1241	2	0.42409
Wdr11	4	0.88722	1	16795	0	0.43136	0.034756	0.55589	1242	3	0.43136
Rnaset2b	4	0.53394	1	10071	1	0.37058	0.034756	0.55589	1243	1	0.37058
P2ry1	4	0.49425	1	9310	1	0.39117	0.034756	0.55589	1244	3	0.39117
Icam2	4	0.90871	1	17178	0	0.39665	0.034756	0.55589	1245	3	0.39665
Lcn10	4	0.99211	1	19242	0	0.59324	0.034756	0.55589	1246	3	0.59324
Slc25a37	4	0.98093	1	18848	0	0.67393	0.034756	0.55589	1247	3	0.67393
Ttc30a2	4	0.28623	1	5320	1	0.033459	0.034756	0.55589	1248	2	0.033459
Senp3	4	0.74152	1	13955	1	0.4224	0.034757	0.55589	1249	2	0.4224
Zfp281	4	0.9914	1	19213	0	0.69657	0.034757	0.55589	1250	3	0.69657
Serpinb3a	4	0.67177	1	12669	1	0.35971	0.034757	0.55589	1251	3	0.35971
Cyba	4	0.79863	1	14918	0	0.42736	0.034757	0.55589	1252	3	0.42736
Mpp2	4	0.94361	1	17839	0	0.53268	0.034757	0.55589	1253	2	0.53268
Gsx2	4	0.88404	1	16727	0	0.3606	0.034757	0.55589	1254	2	0.3606
Syngr1	4	0.92295	1	17445	0	0.4474	0.034757	0.55589	1255	3	0.4474
Kctd16	4	0.68133	1	12785	1	0.3107	0.034757	0.55589	1256	3	0.3107
Olfr655	4	0.98513	1	19002	0	0.53592	0.034757	0.55589	1257	3	0.53592
Slc43a3	4	0.55993	1	10495	1	0.28475	0.034757	0.55589	1258	2	0.28475
Bcl2l12	4	0.31037	1	5969	1	-0.38633	0.034757	0.55589	1259	2	-0.38633
Slmo2	4	0.87621	1	16606	0	0.36398	0.034757	0.55589	1260	1	0.36398
Cdc42ep4	4	0.11108	0.956958	2256	1	0.13398	0.034757	0.55589	1261	3	0.13398
Cds2	4	0.79982	1	15048	0	0.38738	0.034757	0.55589	1262	1	0.38738
Frem2	4	0.25619	1	4940	1	0.075824	0.034974	0.55589	1263	1	0.075824
Arhgap1	4	0.82216	1	15412	0	0.40001	0.034974	0.55589	1264	3	0.40001
Ttll12	4	0.55719	1	10449	1	0.29033	0.035184	0.55589	1265	3	0.29033
Dnajb6	4	0.8391	1	15810	0	0.42067	0.035184	0.55589	1266	2	0.42067
Nudt4	4	0.95395	1	18077	0	0.49587	0.035184	0.55589	1267	2	0.49587
Arsa	4	0.35828	1	6715	1	0.47494	0.035622	0.55589	1268	3	0.47494
Wfdc18	4	0.98097	1	18868	0	0.52399	0.035622	0.55589	1269	2	0.52399
Omg	4	0.98293	1	18927	0	0.39813	0.035622	0.55589	1270	3	0.39813
Scn2b	4	0.99411	1	19322	0	0.43625	0.035622	0.55589	1271	3	0.43625
E130012A19Rik	4	0.9894	1	19162	0	0.5219	0.035622	0.55589	1272	3	0.5219
Krt18	4	0.37301	1	6944	2	0.067706	0.035622	0.55589	1273	1	0.067706
Ric8	4	0.99378	1	19298	0	0.74417	0.035622	0.55589	1274	3	0.74417
Frmd7	4	0.8254	1	15465	0	0.44457	0.035622	0.55589	1275	2	0.44457
C130079G13Rik	4	0.86304	1	16291	0	0.45682	0.035622	0.55589	1276	3	0.45682
Prrg4	4	0.4627	1	8680	2	0.23708	0.035622	0.55589	1277	2	0.23708
Abcb7	4	0.81127	1	15219	0	0.46324	0.035622	0.55589	1278	1	0.46324
Mark3	4	0.21727	1	4216	1	0.14923	0.035622	0.55589	1279	2	0.14923
Cdk2	4	0.99291	1	19267	0	0.51768	0.035622	0.55589	1280	3	0.51768
Olfr53	4	0.38087	1	7075	2	0.25616	0.035622	0.55589	1281	2	0.25616
Cdca4	4	0.99541	1	19371	0	0.47444	0.035825	0.55589	1282	3	0.47444
Tsnaxip1	4	0.19162	1	3821	2	0.079475	0.035825	0.55589	1283	2	0.079475
Gm525	4	0.57312	1	10869	1	0.28091	0.035825	0.55589	1284	2	0.28091
Ccl11	4	0.30021	1	5642	2	0.25142	0.035825	0.55589	1285	1	0.25142
Mocs2	4	0.99527	1	19366	0	0.59957	0.036034	0.55589	1286	3	0.59957
BC051019	4	0.90321	1	17050	0	0.27792	0.036034	0.55589	1287	2	0.27792
Dcaf7	4	0.97659	1	18730	0	0.34173	0.036034	0.55589	1288	3	0.34173
Mrpl27	4	0.98023	1	18801	0	0.39451	0.036034	0.55589	1289	3	0.39451
Ear10	4	0.25409	1	4848	1	0.029955	0.036034	0.55589	1290	1	0.029955
Osbpl11	4	0.90392	1	17068	0	0.43796	0.036034	0.55589	1291	3	0.43796
Surf6	4	0.92289	1	17431	0	0.44777	0.036034	0.55589	1292	3	0.44777
Vat1	4	0.58328	1	11221	1	0.41639	0.036034	0.55589	1293	3	0.41639
Cisd2	4	0.57752	1	11055	1	0.25593	0.036034	0.55589	1294	3	0.25593
Olfr121	4	0.98513	1	19000	0	0.5805	0.036034	0.55589	1295	3	0.5805
Satb1	4	0.57482	1	11019	1	0.56427	0.036034	0.55589	1296	2	0.56427
Sptan1	4	0.96247	1	18345	0	0.48246	0.036249	0.55589	1297	3	0.48246
Smc1a	4	0.87935	1	16637	0	0.40384	0.036249	0.55589	1298	2	0.40384
Cog6	4	0.99642	1	19410	0	0.5531	0.036249	0.55589	1299	3	0.5531
Srgap2	4	0.10482	0.956958	2097	1	0.01414	0.036249	0.55589	1300	3	0.01414
Aqp2	4	0.67167	1	12651	1	0.29335	0.036249	0.55589	1301	1	0.29335
Aspdh	4	0.3187	1	6102	1	0.18771	0.03625	0.55589	1302	3	0.18771
Osbp2	4	0.9567	1	18170	0	0.53052	0.03625	0.55589	1303	2	0.53052
Prlr	4	0.95102	1	17998	0	0.366	0.036299	0.55589	1304	3	0.366
Ube2q1	4	0.98029	1	18804	0	0.57603	0.036299	0.55589	1305	3	0.57603
Snrpg	4	0.39784	1	7511	2	-0.18466	0.036299	0.55589	1306	2	-0.18466
Hist1h4i	4	0.96624	1	18432	0	0.57885	0.036299	0.55589	1307	3	0.57885
Dmpk	4	0.973	1	18600	0	0.49764	0.036299	0.55589	1308	3	0.49764
Otud5	4	0.96095	1	18286	0	0.62958	0.036299	0.55589	1309	3	0.62958
Atp5c1	4	0.51379	1	9684	1	-0.040539	0.036299	0.55589	1310	2	-0.040539
C1qtnf2	4	0.73435	1	13707	1	0.3413	0.036299	0.55589	1311	3	0.3413
Pmepa1	4	0.53103	1	10019	1	0.26292	0.036299	0.55589	1312	2	0.26292
Atp5g1	4	0.98597	1	19062	0	0.57172	0.0363	0.55589	1313	3	0.57172
Morn1	4	0.65795	1	12352	1	0.3331	0.036727	0.55589	1314	1	0.3331
Fbxl6	4	0.98627	1	19066	0	0.5157	0.036727	0.55589	1315	3	0.5157
Bcl3	4	0.9952	1	19354	0	0.6225	0.036727	0.55589	1316	3	0.6225
Adgrg6	4	0.95395	1	18102	0	0.49541	0.036727	0.55589	1317	2	0.49541
Dpagt1	4	0.7886	1	14706	0	0.038684	0.036728	0.55589	1318	1	0.038684
Tbl3	4	0.26691	1	5100	1	-0.33321	0.036728	0.55589	1319	3	-0.33321
Vmn2r41	4	0.99129	1	19210	0	0.74139	0.036939	0.55589	1320	3	0.74139
Sbk2	4	0.80443	1	15133	0	0.4438	0.036939	0.55589	1321	2	0.4438
Scgb3a1	4	0.98899	1	19109	0	0.46887	0.036939	0.55589	1322	2	0.46887
Ubox5	4	0.51369	1	9661	1	0.49309	0.03694	0.55589	1323	3	0.49309
1700010B08Rik	4	0.57003	1	10742	1	0.043631	0.03694	0.55589	1324	1	0.043631
Fam189a2	4	0.87461	1	16579	0	0.33764	0.037388	0.55589	1325	3	0.33764
Ipo7	4	0.57297	1	10861	1	-0.026448	0.037821	0.55589	1326	2	-0.026448
Gabarap	4	0.85008	1	16019	0	0.56134	0.037822	0.55589	1327	3	0.56134
Ube4a	4	0.98746	1	19089	0	0.51569	0.037822	0.55589	1328	3	0.51569
Plec	4	0.62647	1	11875	1	0.43597	0.037822	0.55589	1329	2	0.43597
Eea1	4	0.88868	1	16813	0	0.49669	0.038313	0.55589	1330	3	0.49669
Mcts1	4	0.98513	1	19030	0	0.44698	0.038313	0.55589	1331	3	0.44698
Homer3	4	0.86849	1	16382	0	0.28113	0.038313	0.55589	1332	3	0.28113
Pus1	4	0.95096	1	17994	0	0.44999	0.038313	0.55589	1333	3	0.44999
Slc9a3r1	4	0.94076	1	17780	0	0.43765	0.038314	0.55589	1334	3	0.43765
Deb1	4	0.94309	1	17822	0	1.0584	0.038367	0.55589	1335	3	1.0584
Dhps	4	0.4942	1	9293	1	0.27623	0.038367	0.55589	1336	3	0.27623
Ccl2	4	0.56528	1	10547	1	0.25897	0.038368	0.55589	1337	2	0.25897
Ctnnbl1	4	0.53246	1	10036	1	0.70167	0.038368	0.55589	1338	2	0.70167
Capn15	4	0.47904	1	8893	1	0.20275	0.038368	0.55589	1339	2	0.20275
Timm17a	4	0.93866	1	17693	0	0.48808	0.038417	0.55589	1340	2	0.48808
Pcbp3	4	0.55408	1	10312	1	0.17362	0.038417	0.55589	1341	2	0.17362
Olfr1288	4	0.98513	1	19043	0	0.40059	0.038417	0.55589	1342	3	0.40059
Mtif2	4	0.95395	1	18071	0	0.50595	0.038608	0.55589	1343	3	0.50595
Rgmb	4	0.65279	1	12257	1	0.35016	0.038608	0.55589	1344	2	0.35016
Uncx	4	0.24739	1	4671	1	-0.11329	0.038608	0.55589	1345	3	-0.11329
Unc119b	4	0.75829	1	14091	1	0.18269	0.038608	0.55589	1346	1	0.18269
Trim43b	4	0.82216	1	15409	0	0.4141	0.038608	0.55589	1347	2	0.4141
Nat10	4	0.73754	1	13903	1	0.27201	0.038608	0.55589	1348	3	0.27201
Ampd1	4	0.73435	1	13742	1	0.41597	0.038608	0.55589	1349	2	0.41597
Prg4	4	0.63312	1	11975	1	0.33934	0.038608	0.55589	1350	2	0.33934
D230025D16Rik	4	0.69747	1	13085	1	0.30791	0.038608	0.55589	1351	2	0.30791
Fgf1	4	0.99361	1	19293	0	0.59201	0.038608	0.55589	1352	3	0.59201
Capn1	4	0.20872	1	4076	1	0.31265	0.039072	0.55589	1353	2	0.31265
Peli1	4	0.13721	0.960844	2807	1	-0.38735	0.039072	0.55589	1354	2	-0.38735
Nacad	4	0.90871	1	17181	0	0.40469	0.039072	0.55589	1355	2	0.40469
Slc4a8	4	0.90666	1	17112	0	0.6754	0.039072	0.55589	1356	3	0.6754
Xylt2	4	0.80333	1	15126	0	0.48721	0.039072	0.55589	1357	2	0.48721
Wdfy4	4	0.99185	1	19231	0	0.47298	0.039072	0.55589	1358	3	0.47298
Atg4c	4	0.48435	1	9072	1	0.25899	0.039072	0.55589	1359	3	0.25899
Gpr174	4	0.97579	1	18691	0	0.40684	0.039072	0.55589	1360	3	0.40684
Dhx57	4	0.24523	1	4620	1	0.040497	0.039072	0.55589	1361	1	0.040497
Oit3	4	0.85308	1	16081	0	0.30688	0.039072	0.55589	1362	2	0.30688
Vmn1r178	4	0.96748	1	18453	0	0.57044	0.039073	0.55589	1363	3	0.57044
Sesn1	4	0.25477	1	4921	2	0.29838	0.039073	0.55589	1364	2	0.29838
Emilin2	4	0.93913	1	17699	0	0.36509	0.039073	0.55589	1365	3	0.36509
Itgb8	4	0.86219	1	16276	0	0.47232	0.039073	0.55589	1366	3	0.47232
Asic5	4	0.95148	1	18033	0	0.3584	0.039073	0.55589	1367	3	0.3584
Ivd	4	0.52543	1	9943	1	0.26859	0.039073	0.55589	1368	3	0.26859
Yipf3	4	0.62395	1	11827	1	0.28097	0.039073	0.55589	1369	2	0.28097
Sco1	4	0.059487	0.956958	1192	3	-0.4077	0.039073	0.55589	1370	1	-0.4077
Wap	4	0.87538	1	16590	0	0.44043	0.039073	0.55589	1371	3	0.44043
Ssr2	4	0.51955	1	9789	1	0.42504	0.039073	0.55589	1372	2	0.42504
Prss50	4	0.97437	1	18639	0	0.45927	0.039299	0.55589	1373	2	0.45927
Atp5o	4	0.66217	1	12453	1	0.32239	0.039299	0.55589	1374	2	0.32239
4933430I17Rik	4	0.63716	1	12064	1	0.1829	0.039299	0.55589	1375	1	0.1829
Mtap7d3	4	0.35813	1	6683	2	0.12931	0.039299	0.55589	1376	1	0.12931
Chmp4b	4	0.98029	1	18805	0	0.68587	0.039299	0.55589	1377	3	0.68587
Igfbp4	4	0.39198	1	7464	1	0.3908	0.039299	0.55589	1378	2	0.3908
Unc5cl	4	0.98922	1	19153	0	0.5377	0.039299	0.55589	1379	3	0.5377
Pcyt1a	4	0.51389	1	9704	1	0.21612	0.039299	0.55589	1380	2	0.21612
Eif3k	4	0.99635	1	19400	0	0.64747	0.039299	0.55589	1381	3	0.64747
Mrps10	4	0.18019	0.999421	3611	2	0.041136	0.039299	0.55589	1382	2	0.041136
Myzap	4	0.63449	1	12018	1	0.28203	0.039299	0.55589	1383	2	0.28203
Tbc1d8	4	0.11016	0.956958	2219	2	-0.075126	0.039299	0.55589	1384	1	-0.075126
Asph	4	0.58776	1	11322	1	0.18254	0.039299	0.55589	1385	2	0.18254
Olfr429	4	0.30752	1	5864	2	-0.0083534	0.039299	0.55589	1386	1	-0.0083534
Gapvd1	4	0.17146	0.985208	3520	1	-0.21792	0.039299	0.55589	1387	2	-0.21792
Aars2	4	0.86219	1	16274	0	0.43543	0.039299	0.55589	1388	3	0.43543
Cox7b	4	0.69875	1	13098	1	0.27489	0.039299	0.55589	1389	3	0.27489
Sox12	4	0.091418	0.956958	1801	2	-0.5283	0.039299	0.55589	1390	2	-0.5283
Acot4	4	0.99635	1	19401	0	0.64622	0.039299	0.55589	1391	3	0.64622
Gm13251	4	0.27037	1	5146	2	0.18649	0.039299	0.55589	1392	2	0.18649
Cav3	4	0.90531	1	17081	0	0.42036	0.039299	0.55589	1393	3	0.42036
Smad5	4	0.083364	0.956958	1669	1	-0.49683	0.039299	0.55589	1394	2	-0.49683
Cxcr2	4	0.98498	1	18987	0	0.60145	0.039299	0.55589	1395	1	0.60145
Gm3259	4	0.60243	1	11499	1	0.46933	0.039299	0.55589	1396	1	0.46933
Arhgap32	4	0.93471	1	17595	0	0.35388	0.039299	0.55589	1397	3	0.35388
Rhox3g	4	0.65028	1	12241	1	0.46155	0.039299	0.55589	1398	2	0.46155
Nmbr	4	0.47899	1	8886	1	0.13246	0.039299	0.55589	1399	2	0.13246
Oard1	4	0.02102	0.956958	372	2	-0.90757	0.039299	0.55589	1400	2	-0.90757
Ubash3a	4	0.99351	1	19289	0	0.39423	0.039299	0.55589	1401	3	0.39423
Oas1a	4	0.95988	1	18265	0	0.6302	0.039299	0.55589	1402	3	0.6302
Defb1	4	0.72399	1	13540	1	0.32561	0.039299	0.55589	1403	2	0.32561
Olfr474	4	0.95357	1	18068	0	0.5164	0.039299	0.55589	1404	3	0.5164
Ptprs	4	0.73303	1	13702	1	0.38126	0.039299	0.55589	1405	3	0.38126
Sfxn5	4	0.55713	1	10396	1	0.25739	0.039299	0.55589	1406	3	0.25739
Tmem170b	4	0.77055	1	14358	1	0.31451	0.0393	0.55589	1407	2	0.31451
Hist1h2bl	4	0.9768	1	18733	0	0.63762	0.0393	0.55589	1408	2	0.63762
Utp14b	4	0.10518	0.956958	2101	1	0.18762	0.0393	0.55589	1409	3	0.18762
Fam83f	4	0.94024	1	17763	0	0.37058	0.0393	0.55589	1410	3	0.37058
Olfr318	4	0.99114	1	19201	0	0.51821	0.0393	0.55589	1411	3	0.51821
Foxf1	4	0.1141	0.956958	2363	2	0.082431	0.0393	0.55589	1412	1	0.082431
Bcat1	4	0.45345	1	8467	1	0.404	0.0393	0.55589	1413	3	0.404
Ccdc57	4	0.58323	1	11200	1	0.40589	0.0393	0.55589	1414	3	0.40589
Clec16a	4	0.98718	1	19079	0	0.51298	0.0393	0.55589	1415	2	0.51298
Trh	4	0.85108	1	16054	0	0.3179	0.0393	0.55589	1416	3	0.3179
Ccr2	4	0.15349	0.970089	3126	2	0.12235	0.0393	0.55589	1417	1	0.12235
Prkacb	4	0.51394	1	9720	1	0.27644	0.0393	0.55589	1418	3	0.27644
Avp	4	0.66238	1	12469	1	0.35015	0.0393	0.55589	1419	2	0.35015
Krtap31-2	4	0.54475	1	10220	1	0.35179	0.039301	0.55589	1420	3	0.35179
Purb	4	0.72531	1	13587	1	0.34129	0.039301	0.55589	1421	2	0.34129
3010026O09Rik	4	0.7639	1	14217	1	0.3184	0.039301	0.55589	1422	3	0.3184
Trappc2	4	0.94309	1	17821	0	0.40635	0.039301	0.55589	1423	3	0.40635
Atp2c1	4	0.81905	1	15370	0	0.55467	0.039301	0.55589	1424	3	0.55467
Adgrf3	4	0.52265	1	9874	1	0.10161	0.039766	0.55589	1425	1	0.10161
Apool	4	0.84221	1	15888	0	0.41948	0.039766	0.55589	1426	2	0.41948
Ddx52	4	0.81905	1	15346	0	0.29524	0.039766	0.55589	1427	1	0.29524
Kat7	4	0.32808	1	6227	2	0.13474	0.039767	0.55589	1428	1	0.13474
Dolpp1	4	0.98922	1	19154	0	0.64183	0.039767	0.55589	1429	2	0.64183
Phyh	4	0.93578	1	17656	0	0.44464	0.039767	0.55589	1430	3	0.44464
Krt39	4	0.90671	1	17142	0	0.49097	0.039767	0.55589	1431	2	0.49097
Ttk	4	0.95005	1	17938	0	0.86644	0.039767	0.55589	1432	2	0.86644
Cpb1	4	0.9377	1	17683	0	0.46189	0.040238	0.55589	1433	3	0.46189
Ubtd2	4	0.72542	1	13601	1	0.21286	0.040238	0.55589	1434	2	0.21286
Cryge	4	0.093025	0.956958	1837	2	-0.13704	0.040238	0.55589	1435	1	-0.13704
Sipa1l1	4	0.93722	1	17675	0	0.41236	0.040238	0.55589	1436	1	0.41236
Lrp2	4	0.91547	1	17264	0	0.84384	0.040238	0.55589	1437	3	0.84384
Mtcl1	4	0.10967	0.956958	2207	1	-0.58818	0.040238	0.55589	1438	2	-0.58818
Tagap	4	0.96525	1	18398	0	0.39977	0.040238	0.55589	1439	2	0.39977
Samm50	4	0.96382	1	18370	0	0.5224	0.040238	0.55589	1440	2	0.5224
Xpnpep2	4	0.63444	1	12015	1	0.26038	0.040238	0.55589	1441	2	0.26038
Rogdi	4	0.25188	1	4794	2	0.13926	0.040238	0.55589	1442	2	0.13926
Olfr561	4	0.58521	1	11294	1	0.3625	0.040238	0.55589	1443	2	0.3625
Adgra1	4	0.73435	1	13745	1	0.47608	0.040238	0.55589	1444	3	0.47608
Lcn5	4	0.65931	1	12368	1	0.32587	0.040238	0.55589	1445	3	0.32587
1810022K09Rik	4	0.96894	1	18480	0	0.50593	0.040238	0.55589	1446	2	0.50593
Olfr1223	4	0.63716	1	12062	1	0.3162	0.040238	0.55589	1447	2	0.3162
Pkd2l1	4	0.037839	0.956958	713	2	-0.67384	0.040238	0.55589	1448	2	-0.67384
Strada	4	0.69732	1	13045	1	0.34366	0.040238	0.55589	1449	2	0.34366
Atp6v1b1	4	0.97608	1	18705	0	0.56438	0.040238	0.55589	1450	2	0.56438
Foxp2	4	0.46149	1	8600	1	0.11964	0.040239	0.55589	1451	2	0.11964
Slc7a11	4	0.90666	1	17100	0	0.37275	0.040239	0.55589	1452	2	0.37275
Tsks	4	0.96172	1	18307	0	0.38588	0.040239	0.55589	1453	3	0.38588
Ftcd	4	0.81905	1	15358	0	0.39395	0.040239	0.55589	1454	3	0.39395
Tpbpa	4	0.43742	1	8254	1	0.049511	0.040239	0.55589	1455	2	0.049511
Praf2	4	0.71448	1	13329	1	0.31978	0.040239	0.55589	1456	2	0.31978
Fh1	4	0.99642	1	19409	0	0.49348	0.040239	0.55589	1457	3	0.49348
AK010878	4	0.13355	0.960844	2741	1	-0.0082902	0.040239	0.55589	1458	1	-0.0082902
Rnf186	4	0.84413	1	15930	0	0.35637	0.040239	0.55589	1459	3	0.35637
Hoxb2	4	0.91918	1	17330	0	0.52566	0.040239	0.55589	1460	2	0.52566
Sox30	4	0.99513	1	19352	0	0.47918	0.040239	0.55589	1461	3	0.47918
Dbnl	4	0.56253	1	10517	1	0.39835	0.040239	0.55589	1462	2	0.39835
Olfr1290	4	0.96177	1	18321	0	0.4776	0.040239	0.55589	1463	3	0.4776
Lyve1	4	0.35813	1	6690	2	0.2151	0.040239	0.55589	1464	2	0.2151
Pold3	4	0.95554	1	18123	0	0.47123	0.040239	0.55589	1465	1	0.47123
Vmn1r158	4	0.32981	1	6244	2	-0.65218	0.040239	0.55589	1466	2	-0.65218
Mypop	4	0.97231	1	18557	0	0.39567	0.040239	0.55589	1467	3	0.39567
Oxsm	4	0.077526	0.956958	1500	2	-0.21381	0.040239	0.55589	1468	2	-0.21381
Olfr73	4	0.62395	1	11848	1	0.28083	0.040239	0.55589	1469	3	0.28083
Syngr3	4	0.56839	1	10633	1	0.15403	0.040239	0.55589	1470	1	0.15403
Tgif2lx2	4	0.85667	1	16152	0	0.23331	0.040461	0.55589	1471	1	0.23331
Ugp2	4	0.73613	1	13814	1	0.30424	0.040901	0.55589	1472	2	0.30424
Pggt1b	4	0.6145	1	11673	1	0.32876	0.040947	0.55589	1473	2	0.32876
Acsl6	4	0.94305	1	17817	0	0.39868	0.040947	0.55589	1474	3	0.39868
Gpc5	4	0.69568	1	12946	1	0.25236	0.040947	0.55589	1475	3	0.25236
Srd5a3	4	0.77046	1	14332	1	0.36721	0.040947	0.55589	1476	3	0.36721
Epc1	4	0.43999	1	8327	1	0.23528	0.040947	0.55589	1477	2	0.23528
Thbd	4	0.72404	1	13554	1	0.3786	0.040947	0.55589	1478	2	0.3786
Ddx27	4	0.57611	1	11037	1	-0.029654	0.040947	0.55589	1479	2	-0.029654
Elmod3	4	0.5156	1	9766	1	0.34677	0.040947	0.55589	1480	2	0.34677
Cfap74	4	0.95781	1	18195	0	0.65387	0.040947	0.55589	1481	3	0.65387
Map4k4	4	0.8713	1	16542	0	0.34439	0.040947	0.55589	1482	3	0.34439
Dclre1b	4	0.21569	1	4101	1	0.33169	0.040947	0.55589	1483	3	0.33169
Nup133	4	0.55704	1	10379	1	0.18442	0.040947	0.55589	1484	1	0.18442
Stxbp2	4	0.98576	1	19059	0	0.38435	0.040947	0.55589	1485	3	0.38435
Pdgfc	4	0.98196	1	18885	0	0.56697	0.040947	0.55589	1486	3	0.56697
Nav1	4	0.69875	1	13120	1	0.32913	0.040947	0.55589	1487	3	0.32913
Tm9sf1	4	0.97411	1	18627	0	0.41614	0.041173	0.55589	1488	3	0.41614
Slc7a13	4	0.5404	1	10138	1	0.32554	0.041173	0.55589	1489	2	0.32554
Trim38	4	0.28548	1	5292	1	0.23537	0.041174	0.55589	1490	2	0.23537
Olfr406	4	0.44631	1	8441	1	0.23596	0.041174	0.55589	1491	3	0.23596
Hnrnph3	4	0.58047	1	11159	1	0.21852	0.041396	0.55589	1492	2	0.21852
Arl13a	4	0.97579	1	18682	0	0.50968	0.041396	0.55589	1493	3	0.50968
Slc12a6	4	0.94355	1	17831	0	0.45755	0.041397	0.55589	1494	3	0.45755
Pelo	4	0.64387	1	12190	1	0.38091	0.041397	0.55589	1495	2	0.38091
Olfr866	4	0.70142	1	13149	1	0.35814	0.041397	0.55589	1496	2	0.35814
Pcdhb2	4	0.18781	1	3712	2	-0.011125	0.041397	0.55589	1497	2	-0.011125
Psma7	4	0.27037	1	5157	2	0.11276	0.041397	0.55589	1498	2	0.11276
Lingo3	4	0.32251	1	6168	2	0.30905	0.041397	0.55589	1499	2	0.30905
Pik3ip1	4	0.98513	1	19026	0	0.47952	0.041397	0.55589	1500	3	0.47952
6430571L13Rik	4	0.44631	1	8430	2	0.11924	0.041397	0.55589	1501	1	0.11924
Olfr1344	4	0.53241	1	10034	1	0.30911	0.041397	0.55589	1502	2	0.30911
Ctdspl2	4	0.41554	1	7828	2	-0.055813	0.041397	0.55589	1503	2	-0.055813
Atf7ip2	4	0.86026	1	16252	0	0.41789	0.041397	0.55589	1504	2	0.41789
Trip10	4	0.52534	1	9919	1	0.30687	0.041397	0.55589	1505	3	0.30687
Bcam	4	0.56853	1	10703	1	0.52494	0.041397	0.55589	1506	3	0.52494
Sec22a	4	0.98823	1	19093	0	0.47628	0.041397	0.55589	1507	3	0.47628
Gm906	4	0.84517	1	15964	0	0.40369	0.041397	0.55589	1508	3	0.40369
Ddx28	4	0.48843	1	9141	1	0.33261	0.04165	0.55589	1509	2	0.33261
Osr1	4	0.95143	1	18018	0	0.4069	0.04165	0.55589	1510	3	0.4069
Rsf1	4	0.62133	1	11776	1	0.26133	0.04165	0.55589	1511	2	0.26133
Slc25a15	4	0.90666	1	17106	0	0.35868	0.04165	0.55589	1512	3	0.35868
Carns1	4	0.28206	1	5241	1	0.1164	0.04165	0.55589	1513	3	0.1164
Fbxo48	4	0.5789	1	11079	1	0.32607	0.04165	0.55589	1514	2	0.32607
Bzw1	4	0.98072	1	18820	0	0.40429	0.04165	0.55589	1515	3	0.40429
Eif1ad	4	0.81905	1	15343	0	0.78698	0.04165	0.55589	1516	2	0.78698
Slc35c2	4	0.55719	1	10457	1	0.14196	0.04165	0.55589	1517	3	0.14196
Dcun1d3	4	0.91547	1	17257	0	0.41382	0.04165	0.55589	1518	3	0.41382
3110082J24Rik	4	0.97534	1	18676	0	0.39696	0.04165	0.55589	1519	3	0.39696
Blk	4	0.33464	1	6328	1	0.22327	0.04165	0.55589	1520	2	0.22327
Ppp2r1b	4	0.55154	1	10298	1	-0.16077	0.04165	0.55589	1521	2	-0.16077
Naa30	4	0.57758	1	11071	1	0.27605	0.04165	0.55589	1522	1	0.27605
Ctsg	4	0.67167	1	12663	1	0.28646	0.04165	0.55589	1523	3	0.28646
Serpinb9g	4	0.98093	1	18856	0	0.64149	0.04165	0.55589	1524	3	0.64149
Rasd1	4	0.864	1	16331	0	0.52973	0.04165	0.55589	1525	3	0.52973
Abca13	4	0.99505	1	19344	0	0.55858	0.04165	0.55589	1526	3	0.55858
Tex19.2	4	0.48863	1	9193	1	0.30702	0.04165	0.55589	1527	3	0.30702
Hs3st6	4	0.63711	1	12039	1	0.2455	0.04165	0.55589	1528	1	0.2455
Tmem65	4	0.49867	1	9407	1	0.37283	0.04165	0.55589	1529	3	0.37283
Mmadhc	4	0.49843	1	9371	1	0.48569	0.04165	0.55589	1530	3	0.48569
H2-T3	4	0.9952	1	19358	0	0.70029	0.04165	0.55589	1531	3	0.70029
Plcd1	4	0.9952	1	19353	0	0.58701	0.04165	0.55589	1532	3	0.58701
Ache	4	0.59048	1	11356	1	0.35409	0.04165	0.55589	1533	3	0.35409
Larp1b	4	0.30738	1	5830	1	-0.039668	0.04165	0.55589	1534	1	-0.039668
Zfp609	4	0.91306	1	17225	0	0.38616	0.041886	0.55706	1535	3	0.38616
Dimt1	4	0.95818	1	18205	0	0.80267	0.041886	0.55706	1536	2	0.80267
Ndrg1	4	0.93866	1	17694	0	0.50619	0.041886	0.55706	1537	1	0.50619
Wrap53	4	0.57147	1	10793	1	0.47952	0.041886	0.55706	1538	3	0.47952
Krtap4-6	4	0.61174	1	11611	1	0.32925	0.041887	0.55706	1539	1	0.32925
Mrps28	4	0.70942	1	13294	1	0.33138	0.042141	0.55706	1540	2	0.33138
B230217C12Rik	4	0.86667	1	16345	0	0.45009	0.042141	0.55706	1541	2	0.45009
Tada1	4	0.96808	1	18475	0	0.39756	0.042141	0.55706	1542	3	0.39756
Csf2ra	4	0.7923	1	14785	0	0.36877	0.042141	0.55706	1543	2	0.36877
Lipc	4	0.24309	1	4601	1	-0.021819	0.042141	0.55706	1544	3	-0.021819
Kbtbd2	4	0.66399	1	12552	1	0.3987	0.042141	0.55706	1545	2	0.3987
Plcxd3	4	0.74019	1	13926	1	0.20067	0.042142	0.55706	1546	2	0.20067
Pde6g	4	0.80333	1	15094	0	0.53727	0.042142	0.55706	1547	3	0.53727
Cpxm2	4	0.3412	1	6483	1	0.13886	0.042142	0.55706	1548	1	0.13886
Rab4b	4	0.23089	1	4433	1	0.1193	0.042142	0.55706	1549	3	0.1193
Txn2	4	0.8924	1	16851	0	0.55668	0.042609	0.559667	1550	3	0.55668
Scp2	4	0.82882	1	15584	0	0.31044	0.042609	0.559667	1551	2	0.31044
Mtfmt	4	0.56848	1	10664	1	0.2588	0.042609	0.559667	1552	2	0.2588
Rps9	4	0.97608	1	18712	0	0.89524	0.042609	0.559667	1553	2	0.89524
Vmn2r54	4	0.9956	1	19380	0	0.38176	0.04261	0.559667	1554	3	0.38176
Zfp120	4	0.88478	1	16728	0	0.50677	0.04261	0.559667	1555	3	0.50677
Ctse	4	0.60906	1	11597	1	0.24953	0.04261	0.559667	1556	1	0.24953
Zfp787	4	0.91684	1	17285	0	0.33607	0.04261	0.559667	1557	3	0.33607
Phc3	4	0.85396	1	16118	0	0.22763	0.04261	0.559667	1558	1	0.22763
Phf11a	4	0.98454	1	18969	0	0.63906	0.04261	0.559667	1559	3	0.63906
Bod1	4	0.95148	1	18030	0	0.40953	0.043048	0.559861	1560	2	0.40953
Sema3e	4	0.21713	1	4188	1	0.12046	0.043328	0.559861	1561	3	0.12046
Rasgef1a	4	0.98476	1	18982	0	0.64311	0.043328	0.559861	1562	2	0.64311
Rbm42	4	0.70559	1	13258	1	0.47154	0.043328	0.559861	1563	3	0.47154
Hcn4	4	0.64135	1	12173	1	0.27189	0.043328	0.559861	1564	2	0.27189
Kctd2	4	0.65028	1	12232	1	0.45175	0.043328	0.559861	1565	2	0.45175
Olfr958	4	0.86849	1	16389	0	0.54625	0.043328	0.559861	1566	2	0.54625
Slc5a6	4	0.25202	1	4822	2	0.047256	0.043328	0.559861	1567	1	0.047256
Letm1	4	0.96021	1	18273	0	0.54352	0.043328	0.559861	1568	3	0.54352
AU022751	4	0.757	1	14069	1	0.11173	0.043328	0.559861	1569	1	0.11173
St6galnac1	4	0.74796	1	14005	1	0.55489	0.043328	0.559861	1570	2	0.55489
Myo1e	4	0.99242	1	19247	0	0.48527	0.043329	0.559861	1571	3	0.48527
Klra2	4	0.1529	0.970089	3118	2	-0.47539	0.043329	0.559861	1572	2	-0.47539
Erlin2	4	0.98386	1	18959	0	0.45978	0.043329	0.559861	1573	2	0.45978
Pcbp2	4	0.80797	1	15188	0	0.4914	0.043329	0.559861	1574	3	0.4914
Prlhr	4	0.40007	1	7571	2	0.22573	0.043329	0.559861	1575	1	0.22573
Sptlc1	4	0.68651	1	12843	1	0.30083	0.043329	0.559861	1576	3	0.30083
Kcnn3	4	0.04949	0.956958	1003	3	-0.37663	0.043329	0.559861	1577	1	-0.37663
Capza2	4	0.90531	1	17083	0	0.34561	0.043329	0.559861	1578	3	0.34561
Chd5	4	0.73617	1	13827	1	0.26011	0.043329	0.559861	1579	2	0.26011
2700089E24Rik	4	0.99505	1	19349	0	0.41141	0.043329	0.559861	1580	3	0.41141
Bola3	4	0.8157	1	15275	0	0.50346	0.043329	0.559861	1581	3	0.50346
Nrg2	4	0.96172	1	18316	0	0.53903	0.043329	0.559861	1582	3	0.53903
Zfp808	4	0.61707	1	11684	1	0.43582	0.043329	0.559861	1583	2	0.43582
Mrps15	4	0.57317	1	10913	1	0.47787	0.043329	0.559861	1584	2	0.47787
Pole4	4	0.96162	1	18295	0	0.4923	0.044027	0.561185	1585	3	0.4923
Hdac5	4	0.84314	1	15911	0	0.4809	0.044027	0.561185	1586	2	0.4809
Kifc5b	4	0.98093	1	18841	0	0.66338	0.044027	0.561185	1587	3	0.66338
Asun	4	0.73618	1	13835	1	0.43481	0.044027	0.561185	1588	2	0.43481
Zc3hav1l	4	0.53241	1	10032	1	0.15927	0.044027	0.561185	1589	3	0.15927
Bcl2a1a	4	0.33468	1	6341	1	0.16687	0.044027	0.561185	1590	1	0.16687
Lysmd3	4	0.88166	1	16680	0	0.35637	0.044027	0.561185	1591	3	0.35637
Ngdn	4	0.78861	1	14729	0	0.44723	0.044027	0.561185	1592	1	0.44723
Arpc1a	4	0.97295	1	18583	0	0.58734	0.044027	0.561185	1593	3	0.58734
Setd1b	4	0.83924	1	15827	0	0.36303	0.044027	0.561185	1594	3	0.36303
Asb14	4	0.78091	1	14537	0	0.28299	0.044027	0.561185	1595	2	0.28299
Lcn4	4	0.92594	1	17467	0	0.3059	0.044027	0.561185	1596	3	0.3059
Ankrd60	4	0.98513	1	19031	0	0.56883	0.044028	0.561185	1597	3	0.56883
Olfr202	4	0.80333	1	15099	0	0.32477	0.044028	0.561185	1598	3	0.32477
Gpr63	4	0.60892	1	11543	1	0.11585	0.044028	0.561185	1599	2	0.11585
Phlpp1	4	0.86859	1	16436	0	0.31262	0.044028	0.561185	1600	2	0.31262
Stxbp4	4	0.67167	1	12659	1	0.47084	0.044028	0.561185	1601	3	0.47084
Fam208a	4	0.9363	1	17660	0	0.56175	0.044028	0.561185	1602	3	0.56175
Dcun1d1	4	0.88166	1	16673	0	0.45079	0.044028	0.561185	1603	3	0.45079
Dydc1	4	0.97113	1	18525	0	0.52966	0.044028	0.561185	1604	3	0.52966
Ccl5	4	0.9186	1	17318	0	0.42471	0.044028	0.561185	1605	3	0.42471
Syndig1	4	0.95096	1	17983	0	0.35735	0.044028	0.561185	1606	3	0.35735
Stat6	4	0.55408	1	10310	1	0.30825	0.044283	0.561214	1607	2	0.30825
Rpl34	4	0.25202	1	4834	1	-0.15345	0.044283	0.561214	1608	1	-0.15345
Pmp2	4	0.20063	1	3960	1	-0.40558	0.044283	0.561214	1609	3	-0.40558
Trpm4	4	0.97003	1	18508	0	0.5401	0.044518	0.561214	1610	3	0.5401
Far2	4	0.6566	1	12338	1	0.33922	0.044518	0.561214	1611	2	0.33922
Klk7	4	0.55558	1	10361	1	0.30216	0.044518	0.561214	1612	2	0.30216
Olfr231	4	0.32355	1	6192	1	0.26163	0.044518	0.561214	1613	3	0.26163
Ddx56	4	0.4927	1	9253	1	-0.02634	0.044518	0.561214	1614	2	-0.02634
Tirap	4	0.6145	1	11677	1	0.35741	0.044518	0.561214	1615	2	0.35741
Twist2	4	0.60233	1	11469	1	0.46634	0.044518	0.561214	1616	3	0.46634
BC100530	4	0.38397	1	7235	1	0.35929	0.044518	0.561214	1617	2	0.35929
Zyx	4	0.95044	1	17961	0	0.43382	0.044519	0.561214	1618	2	0.43382
Tkfc	4	0.51389	1	9705	1	0.070901	0.044519	0.561214	1619	1	0.070901
Cyp2d12	4	0.22587	1	4367	1	0.25649	0.044519	0.561214	1620	2	0.25649
Cxcl14	4	0.98315	1	18948	0	0.4512	0.044519	0.561214	1621	3	0.4512
Igdcc3	4	0.88639	1	16769	0	0.30449	0.044519	0.561214	1622	3	0.30449
Phgdh	4	0.99386	1	19303	0	0.47709	0.044519	0.561214	1623	2	0.47709
Pigs	4	0.98852	1	19094	0	0.52655	0.044519	0.561214	1624	3	0.52655
Ccdc6	4	0.10058	0.956958	1988	3	-0.16845	0.04502	0.563336	1625	1	-0.16845
Acoxl	4	0.88166	1	16677	0	0.41569	0.04502	0.563336	1626	3	0.41569
Rft1	4	0.50159	1	9481	1	-0.35101	0.045021	0.563336	1627	2	-0.35101
Tma7	4	0.97579	1	18695	0	0.65476	0.045021	0.563336	1628	2	0.65476
Sertad4	4	0.94219	1	17801	0	0.34527	0.045266	0.563336	1629	3	0.34527
Igf2bp2	4	0.16545	0.970089	3371	2	-0.31047	0.045266	0.563336	1630	2	-0.31047
Elp4	4	0.85935	1	16217	0	0.51048	0.045266	0.563336	1631	2	0.51048
Max	4	0.93524	1	17630	0	0.47143	0.045761	0.563336	1632	3	0.47143
Pigyl	4	0.66399	1	12545	1	0.20101	0.045761	0.563336	1633	2	0.20101
Pex7	4	0.99642	1	19403	0	0.70585	0.045761	0.563336	1634	3	0.70585
Apoo	4	0.84314	1	15919	0	0.32131	0.046019	0.563336	1635	3	0.32131
Mrpl12	4	0.51358	1	9639	1	0.37802	0.046019	0.563336	1636	2	0.37802
LOC100038947	4	0.79867	1	14952	0	0.437	0.046019	0.563336	1637	2	0.437
Pitrm1	4	0.50926	1	9562	1	0.20392	0.046019	0.563336	1638	3	0.20392
Gria4	4	0.69732	1	13043	1	0.28098	0.046019	0.563336	1639	3	0.28098
Xrcc4	4	0.97269	1	18568	0	0.49265	0.046019	0.563336	1640	2	0.49265
4930402H24Rik	4	0.86304	1	16288	0	0.42405	0.046019	0.563336	1641	2	0.42405
Stk32b	4	0.32251	1	6173	1	0.19944	0.046019	0.563336	1642	2	0.19944
Tubal3	4	0.72542	1	13600	1	0.27896	0.046501	0.563336	1643	3	0.27896
Ina	4	0.22671	1	4405	2	-0.079905	0.046501	0.563336	1644	2	-0.079905
Synpo2	4	0.91306	1	17210	0	0.45551	0.046501	0.563336	1645	2	0.45551
Cntf	4	0.60633	1	11529	1	0.24225	0.046501	0.563336	1646	1	0.24225
Bhlhb9	4	0.51389	1	9701	1	0.14439	0.046501	0.563336	1647	3	0.14439
Krtap13	4	0.94966	1	17927	0	0.3998	0.046501	0.563336	1648	3	0.3998
Prkcq	4	0.58516	1	11286	1	0.15327	0.046501	0.563336	1649	1	0.15327
4933434E20Rik	4	0.99468	1	19332	0	0.5623	0.046501	0.563336	1650	3	0.5623
Rftn1	4	0.46035	1	8594	1	0.16738	0.046501	0.563336	1651	3	0.16738
Tusc1	4	0.98072	1	18828	0	0.45396	0.046501	0.563336	1652	3	0.45396
Mtg2	4	0.77188	1	14371	1	0.29929	0.046501	0.563336	1653	3	0.29929
Evpl	4	0.98513	1	19018	0	0.48976	0.046501	0.563336	1654	2	0.48976
1700129C05Rik	4	0.99328	1	19280	0	0.72179	0.04705	0.563336	1655	3	0.72179
Amy2a5	4	0.33464	1	6327	2	-0.077561	0.04705	0.563336	1656	2	-0.077561
Unc13d	4	0.98911	1	19128	0	0.69527	0.04705	0.563336	1657	3	0.69527
6330409D20Rik	4	0.83811	1	15802	0	0.29596	0.04705	0.563336	1658	2	0.29596
Ptprq	4	0.99196	1	19238	0	0.39613	0.04705	0.563336	1659	3	0.39613
Vmn1r14	4	0.5658	1	10607	1	0.27562	0.04705	0.563336	1660	3	0.27562
Gbx1	4	0.82667	1	15570	0	0.33244	0.04705	0.563336	1661	3	0.33244
Olfr711	4	0.94309	1	17826	0	0.32914	0.04705	0.563336	1662	2	0.32914
Fbxo44	4	0.85215	1	16078	0	0.25552	0.04705	0.563336	1663	1	0.25552
Dicer1	4	0.94881	1	17906	0	0.58229	0.04705	0.563336	1664	3	0.58229
Olfr270	4	0.75834	1	14094	1	0.31646	0.04705	0.563336	1665	2	0.31646
Stat4	4	0.99505	1	19350	0	0.33966	0.04705	0.563336	1666	3	0.33966
Sdk2	4	0.99291	1	19266	0	0.63725	0.04705	0.563336	1667	3	0.63725
Tlr13	4	0.9952	1	19355	0	0.51391	0.04705	0.563336	1668	3	0.51391
Wfdc16	4	0.88175	1	16691	0	0.29505	0.047051	0.563336	1669	2	0.29505
Rabl6	4	0.50552	1	9528	1	0.17891	0.047051	0.563336	1670	2	0.17891
Gch1	4	0.98513	1	19005	0	0.63402	0.047051	0.563336	1671	3	0.63402
Vmn2r38	4	0.18029	0.999421	3628	2	-0.054576	0.047051	0.563336	1672	2	-0.054576
Itih3	4	0.98072	1	18822	0	0.47729	0.047051	0.563336	1673	1	0.47729
Tmem86a	4	0.82882	1	15607	0	0.35641	0.047051	0.563336	1674	3	0.35641
Frmd8	4	0.9695	1	18495	0	0.43196	0.047051	0.563336	1675	1	0.43196
Armc7	4	0.55858	1	10486	1	0.42144	0.047052	0.563336	1676	3	0.42144
Stt3a	4	0.98513	1	19020	0	0.44857	0.047052	0.563336	1677	1	0.44857
Dennd2d	4	0.26199	1	5025	2	-0.13574	0.047052	0.563336	1678	2	-0.13574
Snapc5	4	0.80221	1	15083	0	0.49627	0.047052	0.563336	1679	3	0.49627
Lpar5	4	0.64125	1	12117	1	0.41997	0.047052	0.563336	1680	3	0.41997
Ptprcap	4	0.60892	1	11575	1	0.093922	0.047052	0.563336	1681	1	0.093922
Jph2	4	0.33073	1	6288	2	0.011093	0.047052	0.563336	1682	1	0.011093
Plin3	4	0.69875	1	13105	1	0.22971	0.047052	0.563336	1683	3	0.22971
Olfr1188	4	0.71611	1	13409	1	0.39605	0.047052	0.563336	1684	2	0.39605
Sertm1	4	0.87134	1	16557	0	0.37893	0.047053	0.563336	1685	2	0.37893
Lama4	4	0.73586	1	13770	1	0.26233	0.047574	0.563336	1686	1	0.26233
Ccdc127	4	0.94966	1	17923	0	0.3515	0.047823	0.563336	1687	2	0.3515
Vgll4	4	0.97299	1	18595	0	0.47082	0.047823	0.563336	1688	3	0.47082
Brat1	4	0.91547	1	17236	0	0.31107	0.047823	0.563336	1689	3	0.31107
Olfr571	4	0.63987	1	12092	1	0.26313	0.047823	0.563336	1690	3	0.26313
Gmps	4	0.95988	1	18259	0	0.52686	0.047823	0.563336	1691	3	0.52686
Fam210a	4	0.84221	1	15899	0	0.39567	0.047823	0.563336	1692	2	0.39567
Aarsd1	4	0.48858	1	9162	1	0.067613	0.047823	0.563336	1693	2	0.067613
Pck2	4	0.83297	1	15664	0	0.27615	0.047823	0.563336	1694	3	0.27615
Wtap	4	0.95044	1	17964	0	0.52263	0.047823	0.563336	1695	2	0.52263
Sdf2	4	0.25202	1	4840	1	0.1734	0.047823	0.563336	1696	2	0.1734
Rad23b	4	0.20868	1	4071	1	-0.15468	0.047823	0.563336	1697	3	-0.15468
Olfr1202	4	0.48863	1	9190	1	0.29921	0.047823	0.563336	1698	2	0.29921
Pla2g4e	4	0.62917	1	11923	1	0.3151	0.047823	0.563336	1699	2	0.3151
Chst1	4	0.79982	1	15021	0	0.20906	0.047823	0.563336	1700	3	0.20906
Igf2bp1	4	0.98627	1	19068	0	0.56841	0.047823	0.563336	1701	3	0.56841
Thra	4	0.69727	1	13025	1	0.25445	0.047823	0.563336	1702	2	0.25445
Copb2	4	0.38397	1	7247	2	-0.64686	0.047823	0.563336	1703	2	-0.64686
Psph	4	0.67721	1	12748	1	0.2483	0.047823	0.563336	1704	3	0.2483
Olfr175-ps1	4	0.95705	1	18189	0	0.39081	0.047823	0.563336	1705	2	0.39081
Ptpn22	4	0.80906	1	15205	0	0.34001	0.047823	0.563336	1706	3	0.34001
[truncated: 17,968 more rows]

## Sheet: NoSHH_Top5%
id	num	neg|p-value	neg|fdr	neg|rank	neg|goodsgrna	neg|lfc	pos|p-value	pos|fdr	pos|rank	pos|goodsgrna	pos|lfc
[truncated: 19,674 more rows]

[truncated: 1 more sheets: column headings defined]
