# Supplementary material for: CRISPR Screens Uncover Genes that Regulate Target Cell Sensitivity to the Morphogen Sonic Hedgehog
Source: Dev Cell. 2018 Jan 8;44(1):113–129.e8. doi: 10.1016/j.devcel.2017.12.003 (PMC5792066; doi:10.1016/j.devcel.2017.12.003)
Supplement: Table S2. Three Benchmark Lists of Hedgehog, Cilia, and Ciliopathy Genes Used for the Analysis Presented in Figure 2, Related to Figure 2 — The Hh gene list is a manually curated list that includes all genes linked to an Hh-related signaling defect or phenotype in the PubMed database (without any attempt to evaluate the quality of the evidence). The lists of cilia and ciliopathy genes were taken directly from a recently published (Reiter and Leroux, 2017) update of the Syscilia compendium (van Dam et al., 2013). For each gene, whether or not it was targeted in the Brie library is noted in a separate column. [file mmc3.xlsx]

## Sheet: Hh genes
Mouse_Gene_symbol	Mouse_Entrez_ID	Targeted_in_Brie_library
2410089E03Rik	73692	YES
2700049A03Rik	76967	YES
Adcy5	224129	YES
Adcy6	11512	YES
Adcyap1	11516	YES
Akt1	11651	YES
Akt2	11652	YES
Ankmy2	217473	YES
Arl13b	68146	YES
Arl6	56297	YES
Arrb2	216869	YES
Atad2	70472	YES
Atoh1	11921	YES
Atmin	234776	YES
B9d1	27078	YES
B9d2	232987	YES
Bbs1	52028	YES
Bbs2	67378	YES
Bbs4	102774	YES
Bbs5	72569	YES
Bbs7	71492	YES
Bbs8	76260	YES
Bcl6	12053	YES
Bcor	71458	YES
Brd2	14312	YES
Brd3	67382	YES
Brd4	57261	YES
Boc	117606	YES
Btrc	12234	YES
C2cd3	277939	NO
Cav1	12389	YES
Cc2d2a	231214	YES
Cdk11b	12537	YES
Cdo	12583	YES
Cebpb	12608	YES
Cenpj	219103	YES
Cep290	216274	YES
Cluap1	76779	YES
Csnk1a1	93687	YES
Csnk2a1	12995	YES
Csnk2a2	13000	YES
Cul1	26965	YES
Cul2	71745	YES
Cul3	26554	YES
Cxcr4	12767	YES
Cyr61	16007	YES
Dhcr7	13360	YES
Disp	30943	YES
Dlk1	13386	YES
Dync2h1	110350	YES
Dync2li1	213575	NO
Dyrk1a	13548	YES
Dzip1	66573	NO
Efcab7	230500	NO
Ehd1	13660	YES
Evc	59056	YES
Evc2	68525	YES
Ext1	14042	YES
Fbxl17	50758	YES
Fem1b	14155	YES
Fkbp8	14232	YES
Fuz	70300	YES
Gas1	14451	YES
Gas8	104346	YES
Gk	14933	YES
Gli2	14633	YES
Gli3	14634	NO
Gnai2	14678	YES
Gnai3	14679	YES
Gnas	14683	YES
Gpc3	14734	YES
Gpr161	240888	NO
Grk2	110355	YES
Gsk3b	56637	YES
Hdac1	433759	YES
Hdac2	15182	YES
Hdac6	15185	YES
Hhip	15245	YES
Hspb11	72938	YES
Hspg2	15530	YES
Ick	56542	YES
Ift122	81896	YES
Ift140	106633	YES
Ift172	67661	YES
Ift20	55978	YES
Ift27	67042	YES
Ift52	245866	YES
Ift57	73916	YES
Ift80	68259	YES
Ift81	12589	YES
Ift88	21821	YES
Inpp5e	64436	YES
Intu	380614	NO
Iqce	74239	YES
Itch	16396	YES
Itgb1	16412	YES
Katnb1	74187	YES
Kctd11	216858	YES
Kctd21	622320	YES
Kctd6	71393	NO
Kdm3a	104263	YES
Kif13b	16554	YES
Kif3a	16568	YES
Kif3b	16569	YES
Kif7	16576	YES
Lrp1	16971	YES
Lztfl1	93730	YES
Med12	59024	YES
Mkks	59030	YES
Mks1	380718	YES
Mtss1	211401	YES
Mycn	18109	YES
Nedd4	17999	YES
Nek1	18004	YES
Nek2	18005	YES
Neo1	18007	YES
Nfic	18029	YES
Numb	18222	YES
Ofd1	237222	YES
Pias1	56469	YES
Pik3c2a	18704	YES
Pin1	23988	YES
Pkdcc	106522	YES
Pkm	18746	YES
Plk1	18817	YES
Prkcd	18753	YES
Prkar1a	19084	YES
Prkra	23992	YES
Prmt1	15469	YES
Prrc1	73137	YES
Ptch1	19206	YES
Ptch2	19207	YES
Rab23	19335	YES
Rpgrip1l	244585	YES
Rsg1	76166	YES
Sap18	20220	YES
Serpine2	20720	YES
Setd7	73251	YES
Sirt1	93759	YES
Smarca4	20586	YES
Smarcb1	20587	YES
Smo	319757	YES
Smurf1	75788	YES
Smurf2	66313	YES
Sort1	20661	YES
Sp8	320145	YES
Spop	20747	YES
Stil	20460	YES
Stk11	20869	YES
Sufu	24069	YES
Sulf1	240725	YES
Tbc1d32	544696	YES
Tbx3	21386	YES
Tctn1	654470	YES
Tctn2	67978	NO
Tctn3	67590	YES
Tmem107	66910	YES
Tmem231	234740	YES
Tpra1	24100	YES
Traf3ip1	74019	YES
Ttbk2	140810	YES
Ttc21b	73668	YES
Ttc26	264134	YES
Ttk	22137	YES
Tulp3	22158	YES
Ubr3	68795	YES
Ubr5	70790	YES
Ulk3	71742	YES
Usp7	252870	YES
Usp21	30941	YES
Wdpcp	216560	YES
Wdr19	213081	YES
Wdr35	74682	YES
Zfp423	94187	YES
Zfp932	69504	YES
Znrf3	407821	YES

## Sheet: Cilia genes
Gene.name	Ciliopathy.gene.	Description	Localisation...functional.category	Disease.association	References..Pubmed.ID.	Other.Names	Human.ENSEMBL.ID	Mouse_Gene_Symbol	MGI_ID	Mouse_Entrez_ID	Human_Entrez_ID	Targeted_in_Brie_library
ADCY3	candidate	adenylate cyclase 3	axoneme - ciliary signalling	no disease; mutant mice have anosmia, are obese	19750222; 11055432	AC-III; AC3	ENSG00000138031	Adcy3	MGI:99675	104111	109	YES
ADCY6	established	adenylate cyclase 6	axoneme	lethal congenital contracture syndrome (1 family); Hypomyelination neuropathy-arthrogryposis syndrome	24319099	AC6; LCCS8	ENSG00000174233	Adcy6	MGI:87917	11512	112	YES
AHI1	established	Abelson helper integration site 1	TZ	JBTS	15322546; 15467982; 25103236	JBTS3; dJ71N10.1; AHI-1; ORF1	ENSG00000135541	1700015F03Rik	MGI:87971	52906	54806	YES
AK7	established	adenylate kinase 7	Apical cell localisation	PCD	22801010; 18776131; 20537283	FLJ32864	ENSG00000140057	4930502N02Rik	MGI:1926051	78801	122481	YES
AKAP9	candidate	A kinase (PRKA) anchor protein (yotiao) 9	BB (centrosome)	long-QT syndrome	18093912; 10358086	AKAP-9; CG-NAP; PRKA9; PPP1R45; YOTIAO; AKAP350; AKAP450; LQT11; MU-RMS-40.16A; HYPERION	ENSG00000127914	C79026	MGI:2178217	100986	10142	YES
ALMS1	established	ALMS1, centrosome and basal body associated protein	BB	Alström syndrome	11941369; 11941370	ALSS	ENSG00000116127	bbb	MGI:1934606	236266	7840	YES
ANKRD26	candidate	ankyrin repeat domain 26	BB	mutant mice display hyperphagia, obesity; thrombocytopenia	24633808; 21467542; 14654843	bA145E8.1; KIAA1074; THC2	ENSG00000107890	Ankrd26	MGI:1917887	232339	22852	YES
ANKS3	established	ankyrin repeat and sterile alpha motif domain containing 3	axoneme	situs inversus totalis, congenital heart disease (1 family)	25671767; 27417436	FLJ32345; FLJ32767; KIAA1977	ENSG00000168096	2700067D09Rik	MGI:1919865	72615	124401	YES
ANKS6	established	ankyrin repeat and sterile alpha motif domain containing 6	axoneme	NPHP with cardiovascular abnormalities, liver fibrosis and situs inversus	24610927; 23793029	SAMD6; PKDR1; ANKRD14; NPHP16	ENSG00000165138	2210417J20Rik	MGI:1922941	75691	203286	YES
ANO2	candidate	anoctamin 2	axoneme	no disease	20231443	TMEM16B; C12orf3	ENSG00000047617	Tmem16b	MGI:2387214	243634	57101	YES
ARF4	candidate	ADP ribosylation factor 4	vesicle trafficking; rhodopsin transport	no disease	19153612	ARF2	ENSG00000168374	Arf4	MGI:99433	11843	378	YES
ARL13B	established	ADP ribosylation factor like GTPase 13B	lipidated protein transport	JBTS; also with retinal degeneration, obesity	25138100; 18674751	ARL2L1; JBTS8	ENSG00000169379	A530097K21Rik	MGI:1915396	68146	200894	YES
ARL2	candidate	ADP-ribosylation factor-like 2	lipidated protein transport; BB (centrosome)	no disease	16525022; 22960633; 23559067	ARFL2	ENSG00000213465	Arl2	MGI:1928393	56327	402	YES
ARL2BP	established	ADP ribosylation factor like GTPase 2 binding protein	BB	RP	23849777	BART; BART1; RP66	ENSG00000102931	1700027H16Rik	MGI:1349429	107566	23568	YES
ARL3	established	ADP ribosylation factor like GTPase 3	lipidated protein transport	RP (autosomal dominant; 1 family)	26964041	ARFL3	ENSG00000138175	Arl3	MGI:1929699	56350	403	YES
ARL6	established	ADP ribosylation factor like GTPase 6	BBS - IFT-associated	BBS, RP	15314642; 15258860; 21282186	BBS3; RP55	ENSG00000113966	2210411E14Rik	MGI:1927136	56297	84100	YES
ARMC4	established	armadillo repeat containing 4	axonemal dynein assembly	PCD	24203976	CILD23	ENSG00000169126	4930463I21Rik	MGI:1922184	74934	55130	YES
ASAP1	candidate	ArfGAP with SH3 domain, ankyrin repeat and PH domain 1	vesicle trafficking; rhodopsin transport	no disease	19153612	PAG2; CENTB4; DDEF1; ZG14P; AMAP1; PAP	ENSG00000153317	Ddef1	MGI:1342335	13196	50807	YES
ATXN10	established	ataxin 10	unclear localisation	NPHP; JBTS; Spinocerebellar ataxia	21565611	E46L; SCA10; HUMEEP	ENSG00000130638	Tex169	MGI:1859293	54138	25814	YES
AURKA	candidate	aurora kinase A	BB (centrosome);	no disease	22621899; 22609948	AIK; PPP1R47; BTAK; STK15; ARK1; AURA; STK7; STK6	ENSG00000087586	AU019385	MGI:894678	20878	6790	YES
B9D1	established	B9 domain containing 1	TZ	MKS; JBTS	21493627; 24886560	B9; EPPB9; MKSR1; MKS9	ENSG00000108641	B9d1	MGI:1351471	27078	27077	YES
B9D2	established	B9 protein domain 2	TZ	MKS; JBTS	21763481; 26092869	MKS10; MKSR2; ICIS-1	ENSG00000123810	B9d2	MGI:2387643	232987	80776	YES
BBIP1	established	BBSome interacting protein 1	BBS - IFT-associated?	BBS	24026985	BBIP10; NCRNA00081; bA348N5.3; BBS18	ENSG00000214413	4930560M04Rik	MGI:1913610	100503572	92482	YES
BBS1	established	Bardet-Biedl syndrome 1	BBS - IFT-associated	BBS	12118255	BBS2L2	ENSG00000174483	Bbs1	MGI:1277215	52028	582	YES
BBS10	established	Bardet-Biedl syndrome 10	BBS - BB assembly/folding factor	BBS	16582908	C12ORF58	ENSG00000179941	Bbs10	MGI:1919019	71769	79738	YES
BBS12	established	Bardet-Biedl syndrome 12	BBS - BB assembly/folding factor	BBS	17160889	C4ORF24	ENSG00000181004	Bbs12	MGI:2686651	241950	166379	YES
BBS2	established	Bardet-Biedl syndrome 2	BBS - IFT-associated	BBS; RP	11285252; 25541840	RP74; BBS	ENSG00000125124	AI447581	MGI:2135267	67378	583	YES
BBS4	established	Bardet-Biedl syndrome 4	BBS - IFT-associated; centriolar satellite	BBS	11381270	-	ENSG00000140463	AW537059	MGI:2143311	102774	585	YES
BBS5	established	Bardet-Biedl syndrome 5	BBS - IFT-associated	BBS	15137946	DKFZp762I194	ENSG00000163093	Bbs5	MGI:1919819	72569	129880	YES
BBS7	established	Bardet-Biedl syndrome 7	BBS - IFT-associated	BBS	12567324	BBS2L1	ENSG00000138686	8430406N16Rik	MGI:1918742	71492	55212	YES
BBS9	established	Bardet-Biedl syndrome 9	BBS - IFT-associated	BBS	16380913	C18; D1; B1; PTHB1	ENSG00000122507	AF263286	MGI:2442833	319845	27241	YES
C10ORF107	candidate	chromosome 10 open reading frame 107	BB	no disease	26990073	MGC44593; bA63A2.1; Em:AC022398.2; CABCOCO1	ENSG00000183346	1700040L02Rik	MGI:1920537	73287	219621	YES
C11ORF49	candidate	chromosome 11 open reading frame 49	centriolar satellite	no disease	26638075	-	ENSG00000149179	AI586322	MGI:1915079	228356	79096	YES
C21ORF2	established	Chromosome 21 open reading frame 2	BB; TZ (connecting cilium); axoneme	CRD; early-onset retinal dystrophy; Axial Spondylometaphyseal Dysplasia	26294103; 26974433; 26992781	LRRC76; Seahorse; YF5/A2	ENSG00000160226	D10Jhu13e	MGI:1915134	67884	755	YES
C21ORF59	established	chromosome 21 open reading frame 59	axonemal dynein assembly	PCD	24094744	kurly; FLJ20467; FBB18; CILD26; Kur	ENSG00000265590	1110004E09Rik	MGI:1915251	68001	56683	YES
C2CD3	established	C2 calcium dependent domain containing 3	BB distal centriole	OFD	24997988; 27094867	OFD14	ENSG00000168014	C2cd3	MGI:2142166	277939	26005	NO
C2ORF71	established	chromosome 2 open reading frame 71	axoneme	RP	20398884; 20398886	RP54	ENSG00000179270	BC027072	MGI:2385061	225004	388939	YES
C5ORF42	established	Chromosome 5 open reading frame 42	TZ	JBTS; OFD; Monomelic amyotrophy	22425360; 24178751	Hug; JBTS17; OFD6	ENSG00000197603	b2b012Clo	MGI:1920942	73692	65250	YES
C8ORF37	established	Chromosome 8 open reading frame 37	BBS; BB	RP; CRD; BBS	26854863; 25113443; 23788369; 22177090	2610301B20Rik	ENSG00000156172	AI428449	MGI:1914407	67157	157657	YES
CATIP	candidate	ciliogenesis associated TTC17 interacting protein	axoneme	no disease	24475127	C2ORF62	ENSG00000158428	Gm216	MGI:2685062	241112	375307	YES
CBY1	candidate	chibby family member 1, beta catenin antagonist	distal appendage	no disease	25313408	PGEA1; C22ORF2; HS508I15A; arb1; PIGEA14; CBY; PIGEA-14	ENSG00000100211	Pgea1	MGI:1920989	73739	25776	YES
CC2D2A	established	coiled-coil and C2 domain containing 2A	TZ; BB subdistal appendages	MKS; JBTS; COACH syndrome	18513680; 19574260; 18387594	JBTS9; MKS6	ENSG00000048342	5730509K17Rik	MGI:1924487	231214	57545	YES
CCDC103	established	coiled-coil domain containing 103	axonemal dynein complex assembly	PCD	22581229	PR46b; CILD17; SMH	ENSG00000167131	1700039D13Rik	MGI:1920543	73293	388389	YES
CCDC112	candidate	coiled-coil domain containing 112	centriolar satellite	no disease	26638075	MBC1	ENSG00000164221	Ccdc112	MGI:1918800	240261	153733	YES
CCDC114	established	coiled-coil domain containing 114	axonemal dynein complex assembly	PCD	23261302; 23261303; 23506398	CILD20	ENSG00000105479	Ccdc114	MGI:2446120	211535	93233	YES
CCDC13	candidate	coiled-coil domain containing 13	centriolar satellite	no disease	24816561	-	ENSG00000244607	2900041A11Rik	MGI:1920144	100502861	152206	YES
CCDC14	candidate	coiled-coil domain containing 14	centriolar satellite	no disease	26297806; 24613305	FLJ12892; DKFZp434L1050	ENSG00000175455	G630039H03Rik	MGI:2443448	239839	64770	YES
CCDC151	established	coiled-coil domain containing 151	axonemal dynein assembly	PCD	25192045; 25224326	CILD30	ENSG00000198003	b2b1885Clo	MGI:1924859	77609	115948	YES
CCDC18	candidate	coiled-coil domain containing 18	centriolar satellite	no disease	26638075	NY-SAR-41	ENSG00000122483	4932411G06Rik	MGI:1922974	73254	343099	YES
CCDC22	candidate	coiled-coil domain containing 22	BB (centrosome)	Ritscher-Schinzel syndrome-2	26638075; 21826058	CXORF37; RTSC2; JM1	ENSG00000101997	AI481216	MGI:1859608	54638	28952	YES
CCDC28B	established	coiled-coil domain containing 28B	BBS-associated; centriolar satellite?	BBS modifier	23015189; 16327777	MGC1203; RP4-622L5.5	ENSG00000160050	1110002E08Rik	MGI:1913514	66264	79140	YES
CCDC37	candidate	cilia and flagella associated protein 100	Chlamydomonas flagellar protein	no disease	15998802	CFAP100; MIA1	ENSG00000163885	Cfap100	MGI:2141635	243538	348807	YES
CCDC39	established	coiled-coil domain containing 39	axonemal dynein complex assembly	PCD	21131972; 21131974	FAP59; CILD14; LOC101928882	ENSG00000145075	AI844750	MGI:1289263	51938	339829	YES
CCDC40	established	coiled-coil domain containing 40	axonemal dynein complex assembly	PCD	25619595	CILD15; FAP172	ENSG00000141519	B930008I02Rik	MGI:2443893	207607	55036	YES
CCDC63	candidate	coiled-coil domain containing 63	axonemal dynein assembly	spermiogenesis defects in mouse	26501274; 15064350	ODA5	ENSG00000173093	Ccdc63	MGI:3607777	330188	160762	YES
CCDC65	established	coiled-coil domain containing 65	axonemal dynein assembly	PCD	24094744; 23991085	CILD27; FAP250; DRC2; NYD-SP28; CFAP250	ENSG00000139537	Ccdc65	MGI:2146001	105833	85478	YES
CCDC66	candidate	coiled-coil domain containing 6	centriolar satellite	no disease; RD in dogs and mice	19777273; 21680557; 26638075	CCDC66	ENSG00000180376	Ccdc66	MGI:2443639	320234	285331	YES
CCDC88A	candidate	coiled-coil domain containing 88A	BB	no disease	27623382	GRDN; Girdin; FLJ10392; KIAA1212	ENSG00000115355	D130005J21Rik	MGI:1925177	108686	55704	YES
CCNO	established	cyclin O	multi-ciliated epithelial cell differentiation	PCD	24747639	CCNU; CILD29; UDG2	ENSG00000152669	Ung2	MGI:2145534	218630	10309	YES
CDK5RAP2	candidate	CDK5 regulatory subunit associated protein 2	BB (centrosome)	Seckel syndrome; microcephaly	26436113	Cep215; MCPH3; C48	ENSG00000136861	an	MGI:2384875	214444	55755	YES
CDKL5	candidate	cyclin dependent kinase like 5	Chlamydomonas flagellar protein	Rett syndrome; epileptic encephalocele	23283985	EIEE2; ISSX; STK9; CFAP247	ENSG00000008086	BC038161	MGI:1278336	382253	6792	YES
CENPF	established	centromere protein F	BB; IFT-associated?	Stromme syndrome; Lethal fetal brain malformation-duodenal atresia-bilateral renal hypoplasia syndrome; microcephaly	26820108; 25564561	PRO1779; STROMS; CENF; CILD31; hcp-1	ENSG00000117724	AI325968	MGI:1313302	108000	1063	YES
CENPJ	candidate	centromere protein J	BB	Seckel syndrome; Microcephaly	19503075; 16900296; 20522431	MCPH6; BM032; LIP1; Sas-4; CENP-J; LAP; SASS4; SCKL4; CPAP	ENSG00000151849	Cenpj	MGI:2684927	219103	55835	YES
CEP104	established	centrosomal protein 104	BB; axoneme (tip)	JBTS	26477546	GlyBP; JBTS25; ROC22; KIAA0562; CFAP256	ENSG00000116198	BC046331	MGI:2687282	230967	9731	YES
CEP120	established	centrosomal protein 120	BB (centrosome)	Short-rib thoracic dysplasia	25361962; 23810536	CCDC100; SRTD13	ENSG00000168944	AU016693	MGI:2147298	225523	153241	YES
CEP128	candidate	centrosomal protein 128	Subdistal appendage	no disease	14654843	C14ORF145; C14ORF61; LEDP/132	ENSG00000100629	4930534B04Rik	MGI:1922466	75216	145508	YES
CEP131	candidate	centrosomal protein 131	centriolar satellite	no disease	24550735	AZI1	ENSG00000141577	Azi1	MGI:107440	12009	22994	YES
CEP135	candidate	centrosomal protein 135	BB; centriole duplication	microcephaly (1 family)	22521416	CEP4; MCPH8; KIAA0635	ENSG00000174799	Gm1044	MGI:2681869	381644	9662	YES
CEP152	candidate	centrosomal protein 152	BB (centrosome)	Seckel syndrome; microcephaly	20598275; 21131973	MCPH4; MCPH9; SCKL5	ENSG00000103995	Cep152	MGI:2139083	99100	22995	YES
CEP162	candidate	centrosomal protein 162	BB distal end	no disease	23644468	QN1; C6ORF84; KIAA1009	ENSG00000135315	4922501C03Rik	MGI:1925343	382090	22832	YES
CEP164	established	centrosomal protein 164	BB distal appendage	NPHP with retinal degeneration; probably SLSN, MKS, JBTS	24982133; 22863007	NPHP15	ENSG00000110274	AI450905	MGI:2384878	214552	22897	YES
CEP170	candidate	centrosomal protein 170	BB subdistal appendages	no disease	17954613; 15616186	KAB; KIAA0470; FAM68A	ENSG00000143702	4933426L22Rik	MGI:1918348	545389	9859	YES
CEP19	established	centrosomal protein 19	BB	Morbid obesity and spermatogenic failure (MOSPGF; 1 family)	24268657	MOSPGF; C3ORF34	ENSG00000174007	1500031L02Rik	MGI:1914244	66994	84984	YES
CEP192	candidate	centrosomal protein 192	BB (centrosome); Centriole duplication	no disease	17980596; 18207742	PPP1R62	ENSG00000101639	D430014P18Rik	MGI:1918049	70799	55125	YES
CEP250	candidate	centrosomal protein 250	Centriole-centriole cohesion	Atypical Usher syndrome when combined with C2ORF71 mutation	24780881	C-NAP1; CNAP1; CEP2	ENSG00000126001	Cep250	MGI:108084	16328	11190	YES
CEP290	established	centrosomal protein 290	TZ; centriolar satellite	MKS; BBS; JBTS; LCA; SLSN	16682970; 16682973; 17345604; 17564974; 17617513	LCA10; CT87; POC3; JBTS5; NPHP6; SLSN6; MKS4; 3H11Ag; BBS14; rd16	ENSG00000198707	b2b1752Clo	MGI:2384917	216274	80184	YES
CEP350	candidate	centrosomal protein 350	BB (centrosome)	no disease	25134987; 16314388	CAP350; GM133	ENSG00000135837	4933409L06Rik	MGI:1921331	74081	9857	YES
CEP41	established	centrosomal protein 41	BB; axoneme	JBTS; autism spectrum disorder	21438139; 22246503	JBTS15; TSGA14	ENSG00000106477	Cep41	MGI:1891414	83922	95681	NO
CEP63	candidate	centrosomal protein 63	BB	Seckel syndrome; microcephaly	19182792; 21983783; 27974163	SCKL6	ENSG00000182923	D9Mgc48e	MGI:2158560	28135	80254	NO
CEP72	candidate	centrosomal protein 72	centriolar satellite	no disease	22767577; 26297806	KIAA1519; FLJ10565	ENSG00000112877	2610029E11Rik	MGI:1921720	74470	55722	YES
CEP76	candidate	centrosomal protein 76	BB (centrosome); Centriole duplication	no disease	27065328; 19460342	C18ORF9; HsT1705	ENSG00000101624	6230425F05Rik	MGI:1923401	225659	79959	YES
CEP78	established	centrosomal protein 78	BB	CRD; hearing loss	27246242; 27588451; 27588452	C9ORF81; IP63	ENSG00000148019	5730599I05Rik	MGI:1924386	208518	84131	YES
CEP83	established	centrosomal protein 83	BB distal appendage	NPHP; intellectual disability	24882706	CCDC41; NPHP18; NY-REN-58	ENSG00000173588	4921537D05Rik	MGI:1924298	77048	51134	YES
CEP89	candidate	centrosomal protein 89	distal appendage	no disease	21976302; 23348840	CCDC123; CEP123	ENSG00000121289	Cep89	MGI:1919390	72140	84902	YES
CEP97	candidate	centrosomal protein 97	BB distal end; inhibition of ciliogenesis	no disease	17719545	2810403B08Rik; LRRIQ2	ENSG00000182504	4932439K18Rik	MGI:1921451	74201	79598	YES
CETN1	candidate	centrin 1	Centriole	no disease; spermiogenesis defect in mouse	23641067	CETN; CEN1	ENSG00000177143	Cetn1	MGI:1347086	26369	1068	YES
CETN2	candidate	centrin 2	Centriole; ciliogenesis	no disease	12176356; 25753040; 10725219	CEN2; CALT	ENSG00000147400	AI326150	MGI:1347085	26370	1069	YES
CETN3	candidate	centrin 3	Centriole	no disease	10725219	CDC31; CEN3	ENSG00000153140	Cetn3	MGI:1097706	12626	1070	YES
CFAP126	candidate	cilia and flagella associated protein 126	Around BB	no disease	25296022	Flattop; Fltp; C1ORF192	ENSG00000188931	1700009P17Rik	MGI:1922722	75472	257177	YES
CFAP161	candidate	cilia and flagella associated protein 161	Chlamydomonas flagellar protein	no disease	15998802	C15ORF26	ENSG00000156206	1700026D08Rik	MGI:1922806	75556	161502	YES
CFAP20	candidate	cilia and flagella associated protein 20	axoneme	no disease	24259666	fSAP23; C16ORF80; GTL3; EVORF; BUG22	ENSG00000070761	Gtl3	MGI:107428	14894	29105	YES
CFAP36	candidate	cilia and flagella associated protein 36	transition zone	no disease	26455799	BARTL1; CCDC104	ENSG00000163001	Ccdc104	MGI:1913994	216618	112942	YES
CFAP52	established	cilia and flagella associated protein 52	unclear localisation	Situs inversus	17394468; 25469542	WDR16; WDRPUH	ENSG00000166596	Cfap52	MGI:1919110	71860	146845	YES
CFAP53	established	cilia and flagella associated protein 53	centriolar satellite	Heterotaxy	22577226; 26538025	CCDC11	ENSG00000172361	4933415I03Rik	MGI:1921703	74453	220136	YES
CFAP54	candidate	cilia and flagella associated protein 54	central pair	mouse PCD	26224312	C12ORF55; C12ORF63	ENSG00000188596	Gm872	MGI:1922208	380654	144535	NO
CFAP57	candidate	cilia and flagella associated protein 57	unknown	Van der Woude syndrome	21574244	WDR65; VWS2	ENSG00000243710	AV009650	MGI:2686209	68625	149465	YES
CFAP58	candidate	cilia and flagella associated protein 58	Chlamydomonas flagellar protein	no disease	15998802	CCDC147; bA127L20.5; bA554P13.1; C10ORF80; bA127L20.4	ENSG00000120051	Ccdc147	MGI:2685815	381229	159686	YES
CFAP61	candidate	cilia and flagella associated protein 61	Radial spoke	no disease	25694453	dJ1178H5.4; C20ORF26; dJ1002M8.3; CaM-IP3	ENSG00000089101	4930529M08Rik	MGI:1926024	78774	26074	NO
CLUAP1	established	clusterin associated protein 1	IFT-B subcomplex	LCA	26820066	IFT38; CFAP22; FAP22	ENSG00000103351	Cluap1	MGI:1924029	76779	23059	YES
CNGA1	established	cyclic nucleotide gated channel alpha 1	axoneme - ciliary signalling	RP	7479749	RCNC1, RP49, CNCG1, CNCG, RCNCalpha, RCNCa, CNG-1, CNG1	ENSG00000198515	Cnga1	MGI:88436	12788	1259	YES
CNGA2	established	cyclic nucleotide gated channel alpha 2	axoneme - ciliary signalling	Isolated congenital anosmia	25156905	OCNC1; CNCA1; OCNCALPHA; CNCA; CNG2; OCNCa	ENSG00000183862	Cnca	MGI:108040	12789	1260	YES
CNGA4	candidate	cyclic nucleotide gated channel alpha 4	axoneme - ciliary signalling	no disease	16782012	OCNC2; OCNCb; OCNCBETA; CNCA2; CNG-4; CNG5; CNGB2; CNG4	ENSG00000132259	Cnga4	MGI:2664099	233649	1262	YES
CNGB1	established	cyclic nucleotide gated channel beta 1	axoneme - ciliary signalling	RP	11379879	GAR1; CNG4; CNGB1B; GARP; RCNC2; RCNCb; CNCG2; GARP2; RCNCbeta; CNCG3L; CNCG4; RP45	ENSG00000070729	Cngb1	MGI:2664102	333329	1258	YES
CNTRL	candidate	centriolin	BB		21246755	CEP110; CEP1; FAN; bA165P4.1	ENSG00000119397	Ma2a8	MGI:1889576	26920	11064	NO
CNTROB	candidate	centrobin, centrosomal BRCA2 interacting protein	Daughter centriole	no disease	24700465; 25616662; 26299513	LIP8; PP1221	ENSG00000170037	Cntrob	MGI:2443290	216846	116840	YES
CP110	candidate	Centriolar coiled-coil protein 110	BB distal end	no disease	17719545	CCP110; Cep110	ENSG00000103540	Ccp110	MGI:2141942	101565	9738	YES
CRB3	candidate	crumbs 3, cell polarity complex component	BB	no disease	17646395	MGC17303	ENSG00000130545	AU041752	MGI:2670904	224912	92359	YES
CROCC	candidate	ciliary rootlet coiled-coil, rootletin	BB proximal end	no disease	12427867	rootletin	ENSG00000058453	Crocc	MGI:3529431	230872	9696	YES
CRX	established	cone-rod homeobox	transcription factor	LCA; CRD	9390563; 9931337	CORD2; OTX3; CRD; LCA7	ENSG00000105392	Crx	MGI:1194883	12951	1406	YES
CSNK1D	candidate	casein kinase 1, delta	BB and Golgi	Advanced sleep phase syndrome	24648492	HCKID; CKIdelta; FASPS2; ASPS	ENSG00000141551	AA409348	MGI:1355272	104318	1453	YES
CSPP1	established	centrosome and spindle pole associated protein 1	BB	MKS; JBTS; Short-rib thoracic dysplasia	24360803; 24360807; 24360808	JBTS21; CSPP	ENSG00000104218	BC055915	MGI:2681832	211660	79848	YES
CTTN	candidate	cortactin	Ciliogenesis inhibition	no disease	20708589; 26246421	EMS1	ENSG00000085733	Cttn	MGI:99695	13043	2017	YES
DCDC2	established	doublecortin domain containing 2	axoneme	NPHP; non-syndromic recessive deafness; renal-hepatic ciliopathy; Neonatal Sclerosing Cholangitis	25619595; 25557784; 27319779	NPHP19; DCDC2A; RU2S; DFNB66; RU2	ENSG00000146038	AW492955	MGI:2652818	195208	51473	YES
DCTN1	candidate	dynactin 1	Subdistal appendage; basal foot	Amyotrophic lateral sclerosis; Perry syndrome; Neuropathy, distal hereditary motor, type VIIB	19136952; 15326253; 12627231	P135; DAP-150; DP-150	ENSG00000204843	AL022633	MGI:107745	13191	1639	YES
DDX59	established	DEAD-box helicase 59	nucleus; cytosplasm	OFD	23972372	DKFZP564B1023; OFD5; ZNHIT5	ENSG00000118197	Ddx59	MGI:1915247	67997	83479	YES
DISC1	candidate	disrupted in schizophrenia 1	BB	microcephaly; schizophrenia	20531939	C1ORF136; SCZD9	ENSG00000162946	Disc1	MGI:2447658	244667	27185	YES
DNAAF1	established	dynein axonemal assembly factor 1	axonemal dynein complex assembly	PCD; seminomas	27261005; 23599692	CILD13; LRRC50; ODA7	ENSG00000154099	4930457P18Rik	MGI:1915520	68270	123872	YES
DNAAF2	established	dynein axonemal assembly factor 2	axonemal dynein complex assembly	PCD	19052621	C14ORF104; KTU; PF13; CILD10	ENSG00000165506	Dnaaf2	MGI:1923566	109065	55172	YES
DNAAF3	established	dynein (axonemal) assembly factor 3	axonemal dynein complex assembly	PCD	22387996	PF22; C19ORF51; PCD; CILD2; DAB1	ENSG00000167646	Dnaaf3	MGI:3588207	436022	352909	YES
DNAAF5	established	dynein axonemal assembly factor 5	axonemal dynein complex assembly	PCD	23040496; 25232951	CILD18; HEATR2	ENSG00000164818	C76907	MGI:3616079	433956	54919	YES
DNAH1	established	dynein axonemal heavy chain 1	axonemal dynein complex assembly	Non-syndromic male infertility	24360805	HDHC7; HL-11; DNAHC1; HSRF-1; HL11; XLHSRF-1	ENSG00000114841	E030034C22Rik	MGI:107721	110084	25981	YES
DNAH10	candidate	dynein axonemal heavy chain 10	axonemal dynein	no disease	-	FLJ43808; KIAA2017	ENSG00000197653	Dnah10	MGI:1860299	56087	196385	YES
DNAH11	established	dynein axonemal heavy chain 11	axonemal dynein complex	PCD	12142464; 18022865	DNAHBL; CILD7; DPL11; DNAHC11; DNHBL	ENSG00000105877	b2b1727Clo	MGI:1100864	13411	8701	YES
DNAH2	candidate	dynein axonemal heavy chain 2	axonemal dynein	no disease	25412847	DNAHC2; DNHD3	ENSG00000183914	D330014H01Rik	MGI:107731	327954	146754	YES
DNAH5	established	dynein axonemal heavy chain 5	axonemal dynein complex	PCD	11788826; 11912187	KTGNR; DNAH5; CILD3; HL1; PCD	ENSG00000039139	Dnahc5	MGI:107718	110082	1767	YES
DNAH6	established	dynein axonemal heavy chain 6	central pair	PCD (transheterozygous)	26918822	HL-2; HL2; Dnahc6; DNHL1	ENSG00000115423	Dnah6	MGI:107744	330355	1768	YES
DNAH9	candidate	dynein, axonemal, heavy chain 9	axonemal dynein	no disease (mislocalisation in PCD patients)	15750039	DNAH17L; Dnahc9; DNEL1; HL20; DYH9; HL-20	ENSG00000007174	Dnahc9	MGI:1289279	237806	1770	YES
DNAI1	established	dynein axonemal intermediate chain 1	axonemal dynein complex	PCD	11231901	DIC1; PCD; CILD1; ICS1	ENSG00000122735	1110066F04Rik	MGI:1916172	68922	27019	YES
DNAI2	established	dynein axonemal intermediate chain 2	axonemal dynein complex	PCD	18950741	CILD9; DIC2	ENSG00000171595	C030015H18Rik	MGI:2685574	432611	64446	YES
DNAJB13	established	DnaJ heat shock protein family (Hsp40) member B13	radial spoke	PCD; male infertility	27486783	RSPH16A; TSARG6	ENSG00000187726	Dnajb13	MGI:1916637	69387	374407	YES
DNAL1	established	dynein axonemal light chain 1	axonemal dynein complex	PCD	21496787	C14ORF168; CILD16	ENSG00000119661	Dnal1	MGI:1921462	105000	83544	YES
DNAL4	candidate	dynein, axonemal, light chain 4	axonemal dynein	Mirror movements	25098561	PIG27; MRMV3	ENSG00000100246	Dnal4	MGI:1859217	54152	10126	YES
DNALI1	candidate	dynein axonemal light intermediate chain 1	axonemal dynein	no disease	16496424	dJ423B22.5; hp28; P28	ENSG00000163879	Dnali1	MGI:1922813	75563	7802	YES
DPCD	candidate	deleted in primary ciliary dyskinesia homolog (mouse)	motile cilium	no disease; situs inversus in mouse mutant	20080492	DKFZP566F084; RP11-529I10.4	ENSG00000166171	Dpcd	MGI:1924407	226162	25911	YES
DRC1	established	dynein regulatory complex subunit 1	nexin bridge	PCD	23354437	CCDC164; C2ORF39; CILD21	ENSG00000157856	Drc1	MGI:2685906	381738	92749	NO
DRC3	candidate	dynein regulatory complex subunit 3	motile cilium	PCD in mouse	27261005; 26063732	LRRC48; CFAP134	ENSG00000171962	Drc3	MGI:1921915	74665	83450	YES
DVL1	candidate	dishevelled segment polarity protein 1	BB	Autosomal dominant Robinow syndrome	25817016; 25817014; 27486244	DRS2; DVL1L1; DVL; DVL1P1	ENSG00000107404	Dvl1	MGI:94941	13542	1855	YES
DYNC2H1	established	dynein cytoplasmic 2 heavy chain 1	IFT retrograde transport	Short-rib thoracic dysplasia	23456818	DNCH2; DYH1B; DHC2; hdhc11; ATD3; DHC1b; SRPS2B; SRTD3	ENSG00000187240	Dync2h1	MGI:107736	110350	79659	YES
DYNC2LI1	established	dynein cytoplasmic 2 light intermediate chain 1	IFT retrograde transport	Short-rib throacic dysplasia	26077881	CGI-60; D2LIC; LIC3	ENSG00000138036	D2lic	MGI:1913996	213575	51626	NO
DYNLT1	candidate	dynein light chain Tctex-type 1	axoneme; TZ	no disease	21394082	Tctex-type 1	ENSG00000146425	Dynlt1b	MGI:98643	21648	6993	YES
DYX1C1	established	dyslexia susceptibility 1 candidate 1	axonemal dynein complex assembly	PCD	23872636	CILD25; DNAAF4; DYXC1; RD; EKN1; DYX1	ENSG00000256061	Dyx1c1	MGI:1914935	67685	161582	YES
DZIP1	candidate	DAZ interacting zinc finger protein 1	BB distal appendage	no disease	19852954; 20014402; 23955340	DZIPt1; DZIP	ENSG00000134874	2810422M04Rik	MGI:1914311	66573	22873	NO
EFCAB7	candidate	EF-hand calcium binding domain 7	BB	no disease	24582806	KIAA1799; RP4-534K7.1	ENSG00000203965	BC020077	MGI:2385199	230500	84455	NO
EFHC1	established	EF-hand domain containing 1	axoneme	Juvenile myoclonic epilepsy	15258581	dJ304B14.2; EJM1	ENSG00000096093	Efhc1	MGI:1919127	71877	114327	YES
EFHC2	candidate	EF-hand domain (C-terminal) containing 2	axoneme	no disease	16831421	MRX74; dJ1158H2.1	ENSG00000183690	Efhc2	MGI:1921655	74405	80258	YES
EVC	established	EvC ciliary complex subunit 1	axoneme (proximal) - INV compartment	Ellis-van Creveld syndrome; Weyers Acrofacial Dysostosis	10700184	DWF-1; EVC1; EVCL	ENSG00000072840	Evc	MGI:1890596	59056	2121	YES
EVC2	established	EvC ciliary complex subunit 2	axoneme (proximal) - INV compartment	Ellis-van Creveld syndrome; Weyers Acrofacial Dysostosis	12468274; 16404586	WAD; LBN	ENSG00000173040	Evc2	MGI:1915775	68525	132884	YES
EXOC4	candidate	exocyst complex component 4	BB (centrosome)	no disease	26638075	SEC8; Sec8p; SEC8L1	ENSG00000131558	Sec8l1	MGI:1096376	20336	60412	YES
FAM161A	established	family with sequence similarity 161 member A	BB	RP	20705278	RP28	ENSG00000170264	4930430E16Rik	MGI:1921123	73873	84140	YES
FAM58A	established	family with sequence similarity 58 member A	cilia regulation; cytosolic?	Syndactyly-telecanthus-anogenital and renal malformations (STAR) syndrome	27104747	CycM, CDK10	ENSG00000262919	1810009O10Rik	MGI:1916359	69109	92002	YES
FBF1	candidate	Fas binding factor 1	distal appendages	no disease	24231678; 23348840	ALB; FLJ00103; KIAA1863; FBF-1	ENSG00000188878	1110033G01Rik	MGI:1922033	217335	85302	YES
FGFR1OP	candidate	FGFR1 oncogene partner	centriolar satellite	Myeloproliferative disorder	9949182; 23554904	FOP	ENSG00000213066	4930553O10Rik	MGI:1922546	75296	11116	YES
FIGNL1	candidate	fidgetin like 1	basal body (mother centriole)	no disease	27384458	-	ENSG00000132436	Fignl1	MGI:1890648	60530	63979	YES
FLCN	established	folliculin	BB; axoneme	Birt-Hogg-Dubé syndrome	23784378	FLCL; BHD	ENSG00000154803	Flcn	MGI:2442184	216805	201163	YES
FOPNL	candidate	FGFR1OP N-terminal like	BB; centriolar satellite	no disease	20551181	FOR20; C16ORF63; PHSECRG2	ENSG00000133393	0610037P05Rik	MGI:1913336	66086	123811	YES
FOXJ1	candidate	forkhead box J1	transcription factor	no disease; required for ciliogenesis in mouse model	12818891; 14996907	HFH-4; FKHL13; HFH4	ENSG00000129654	Foxj1	MGI:1347474	15223	2302	YES
FUZ	candidate	fuzzy planar cell polarity protein	BB	neural tube defect	27158779; 23303251	FY; NTD	ENSG00000010361	2600013E07Rik	MGI:1917550	70300	80199	YES
GALNT11	established	polypeptide N-acetylgalactosaminyltransferase 11	Golgi	Heterotaxy (congenital heart disease from laterality defect)	24226769; 21282601	GalNAc-T11	ENSG00000178234	E430002F06Rik	MGI:2444392	231050	63917	YES
GAS8	established	growth arrest specific 8	dynein regulatory complex	PCD	27120127	DRC4; GAS11; CILD33	ENSG00000141013	Gas11	MGI:1202386	104346	2622	YES
GDI2	candidate	guanosine diphosphate (GDP) dissociation inhibitor 2	BB	no disease	25860027	HEL-S-46e; RABGDIB	ENSG00000057608	Gdi2	MGI:99845	14569	2665	YES
GLI1	candidate	GLI family zinc finger 1	axoneme (tip)	no disease	16254602	-	ENSG00000111087	Zfp5	MGI:95727	14632	2735	YES
GLI2	established	GLI family zinc finger 2	axoneme (tip)	Holoprosencephaly; hypopituitarism and ectopic posterior pituitary lobe	16254602; 14581620; 20685856	HPE9; THP1; THP2	ENSG00000074047	Gli2	MGI:95728	14633	2736	YES
GLI3	established	GLI family zinc finger 3	axoneme (tip)	Greig cephalopolysyndactyly syndrome; Pallister-Hall syndrome; Postaxial polydactyly	20685856	ACLS; PAP-A; PAPA; PAPA1; PAPB; PPDIV	ENSG00000106571	AU023367	MGI:95729	14634	2737	NO
GLIS2	established	GLIS family zinc finger 2	nucleus	NPHP; acute megakaryoblastic leukemia without Down syndrome	23559409; 17618285	NPHP7; NKL	ENSG00000126603	Glis2	MGI:1932535	83396	84662	YES
GNAI2	candidate	guanine nucleotide binding protein (G protein), alpha inhibiting 2	Ciliary motility	Ventricular tachycardia, idiopathic	17430589; 9637720	GIP; H_LUCA16.1; GNAI2B; H_LUCA15.1	ENSG00000114353	Gnai2	MGI:95772	14678	2771	YES
GNAI3	candidate	guanine nucleotide binding protein (G protein), alpha inhibiting 3	Ciliary orientation	Aurticulocondular syndrome	23934215	87U6; ARCND1	ENSG00000065135	AI158965	MGI:95773	14679	2773	YES
GNAS	candidate	GNAS (guanine nucleotide binding protein, alpha stimulating) complex locus	axoneme - signalling	McCune-Albright syndrome	25150496; 1944469	GNAS1; GSP; SgVI; AHO; GPSA; C20ORF45; GSA; POH; NESP; SCG6	ENSG00000087460	Gsa	MGI:95777	14683	2778	YES
GPBAR1	candidate	G protein-coupled bile acid receptor 1	axoneme	no disease	23578785; 20623999	TGR5	ENSG00000179921	Gpbar1	MGI:2653863	227289	151306	YES
GPR161	established	G protein-coupled receptor 161	axoneme	pituitary stalk interruption syndrome (1 family)	25322266	RE2	ENSG00000143147	Gm208Gpr	MGI:2685054	240888	23432	NO
GSK3A	candidate	glycogen synthase kinase 3 alpha	cytosolic	sperm motility defects in mutant mice	25568307	-	ENSG00000105723	2700086H06Rik	MGI:2152453	606496	2931	YES
HNF1B	candidate	HNF1 homeobox B	transcription factor	Renal cysts and diabetes syndrome	15029248; 10720943; 11085914; 11562418	TCF-2; VHNF1; HNF-1B; LF-B3; FJHN; HPC11; HNF1beta; MODY5; HNF-1-beta; LFB3; HNF2; TCF2	ENSG00000275410	Tcf2	MGI:98505	21410	6928	YES
HSPB11	candidate	heat shock protein family B (small) member 11	IFT-B	no disease	19412537; 22595669	IFT25	ENSG00000081870	Hspb11	MGI:1920188	72938	51668	YES
HTR6	candidate	5-hydroxytryptamine receptor 6	axoneme - ciliary signalling	no disease	18256283	5-HT6R; 5-HT6	ENSG00000158748	Htr6	MGI:1196627	15565	3362	YES
HTT	candidate	huntingtin	BB (centrosome)	Huntington disease	21985783	IT15; HD	ENSG00000197386	Hd	MGI:96067	15194	3064	YES
HYDIN	established	HYDIN, axonemal central pair apparatus protein	central pair function	PCD	23022101	PPP1R31; HYDIN1; CILD5; HYDIN2	ENSG00000157423	hy-3	MGI:2389007	244653	54768	YES
HYLS1	established	Hydrolethalus syndrome protein 1	basal body	Hydrolethalus; JBTS	15843405; 26830932	HLS	ENSG00000198331	3010015K02Rik	MGI:1924082	76832	219844	YES
ICK	established	intestinal cell (MAK-like) kinase	cilia regulation - IFT	Lethal endocrine-cerebro-osteodysplasia syndrome; short-rib polydactyly syndrome	19185282; 27466187	KIAA0936; LCK2; MGC46090; MRK	ENSG00000112144	Ick	MGI:1934157	56542	22858	YES
IFT122	established	intraflagellar transport 122	IFT-A	Cranioectodermal dysplasia	24689072; 20493458	SPG; WDR10p; WDR140	ENSG00000163913	sopb	MGI:1932386	81896	55764	YES
IFT140	established	intraflagellar transport 140	IFT-A	Short-rib thoracic dysplasia; RP; LCA; skeletal ciliopathy with early progressive kidney disease	26216056; 24698627; 22503633; 23418020; 26216056	gs114; KIAA0590	ENSG00000187535	AI661311	MGI:2146906	106633	9742	YES
IFT172	established	intraflagellar transport 172	IFT-B	BBS; RP; NPHP; Short-rib thoracic dysplasia; Jeune syndrome	24140113; 26763875	SRTD10; RP71; NPHP17; wim; osm-1; SLB	ENSG00000138002	wim	MGI:2682064	67661	26160	YES
IFT20	candidate	intraflagellar transport 20	IFT-B	no disease	16775004	-	ENSG00000109083	0610009H04Rik	MGI:1915585	55978	90410	YES
IFT27	established	intraflagellar transport 27	IFT-B	BBS	24488770	RABL4; BBS19; RAYL	ENSG00000100360	Ift27	MGI:1914292	67042	11020	YES
IFT43	established	intraflagellar transport 43	IFT-A	Cranioectodermal dysplasia	21378380	C14ORF179; CED3	ENSG00000119650	Ift43	MGI:1923661	76411	112752	YES
IFT46	candidate	intraflagellar transport 46	IFT-B	no disease	25722189	C11ORF2; C11ORF60; CFAP32	ENSG00000118096	1500035H01Rik	MGI:1923818	76568	56912	YES
IFT52	established	intraflagellar transport 52	IFT-B	Cranioectodermal dysplasia	26880018	CGI-53; NGD2; NGD5; C20ORF9	ENSG00000101052	Ift52	MGI:2387217	245866	51098	YES
IFT57	established	intraflagellar transport 57	IFT-B	OFD with short stature and brachymesophalangia	27060890	HIPPI; MHS4R2; ESRRBL1	ENSG00000114446	4833420A15Rik	MGI:1921166	73916	55081	YES
IFT74	candidate	intraflagellar transport 74	IFT-B	no disease	23990561	CMG-1; CMG1; CCDC2	ENSG00000096872	Ift74	MGI:1914944	67694	80173	YES
IFT80	established	intraflagellar transport 80	IFT-B	Short-rib thoracic dysplasia	17468754	ATD2; WDR56; SRTD2	ENSG00000068885	Wdr56	MGI:1915509	68259	57560	YES
IFT81	established	intraflagellar transport 81	IFT-B	NPHP; polydactyly	26275418	CDV1R; CDV-1; CDV-1R; DV1; CDV1	ENSG00000122970	AW060663	MGI:1098597	12589	28981	YES
IFT88	candidate	intraflagellar transport 88	IFT-B	no disease; PKD , situs inversus in mouse model	11062270; 8608416	D13S1056E; DAF19; TG737; TTC10; hTg737	ENSG00000032742	Ift88	MGI:98715	21821	8100	YES
INPP5B	candidate	inositol polyphosphate-5-phosphatase B	axoneme - signalling	no disease	23805271	5PTase; OCRL2	ENSG00000204084	Inpp5b	MGI:103257	16330	3633	YES
INPP5E	established	inositol polyphosphate-5-phosphatase E	axoneme - signalling	JBTS; MORM syndrome	19668215; 19668216; 23386033	MORMS; CPD4; JBTS1; CORS1; PPI5PIV	ENSG00000148384	Inpp5e	MGI:1927753	64436	56623	YES
INTU	established	inturned planar cell polarity protein	BB	Short-rib thoracic dysplasia	27158779	PDZD6; INT; PDZK6	ENSG00000164066	9430087H23Rik	MGI:2443752	380614	27152	NO
INVS	established	inversin	Inversin compartment	NPHP; SLSN; situs inversus	16522655; 18076122	NPHP2; NPH2; INV	ENSG00000119509	AW455512	MGI:1335082	16348	27130	YES
IQCB1	established	IQ motif containing B1	BB; TZ	LCA; SLSN; NPHP	15723066; 20881296; 21220633	SLSN5; NPHP5; PIQ	ENSG00000173226	6820449I09Rik	MGI:2443764	320299	9657	YES
IQCE	candidate	IQ motif containing E	BB	no disease	24582806	1700028P05Rik	ENSG00000106012	Iqce	MGI:1921489	74239	23288	YES
IQCG	candidate	IQ motif containing G	motile axoneme (dynein regulatory complex)	no disease; spermiogenesis defects in mouse	24849454; 24362311	DRC9; CFAP122; DKFZp434B227	ENSG00000114473	Iqcg	MGI:1916957	69707	84223	YES
IQUB	candidate	IQ motif and ubiquitin domain containing	Undetermined	no disease	21289087	FLJ35834	ENSG00000164675	4932408B21Rik	MGI:3041159	214704	154865	YES
KIAA0556	established	KIAA0556	BB	JBTS	26714646; 27245168	JBTS26	ENSG00000047578	D430042O09Rik	MGI:2442760	233865	23247	YES
KIAA0586	established	KIAA0586	BB	JBTS; hydrolethalus; short-rib with polydactyly	26166481; 26026149	TALPID3; JBTS23	ENSG00000100578	2700049A03Rik	MGI:1924217	76967	9786	YES
KIAA0753	established	MNR; OFIP	centriolar satellite	JBTS; OFD (1 patient)	28220259; 26643951	OFIP; MNR; KIAA0753	ENSG00000198920	4933427D14Rik	MGI:1921727	74477	9851	YES
KIAA1217	candidate	KIAA1217	BB (centrosome)	no disease	26638075	SKT	ENSG00000120549	BC026657	MGI:95454	208618	56243	YES
KIF17	candidate	kinesin family member 17	IFT-kinesin	schizophrenia? (1 family)	20646681	KIF3X; KLP-2; OSM-3; KIF17B	ENSG00000117245	Kif17	MGI:1098229	16559	57576	YES
KIF19	candidate	kinesin family member 19	axoneme (tip)	no disease	23168168	KIF19A	ENSG00000196169	Kif19a	MGI:2447024	286942	124602	YES
KIF24	candidate	kinesin family member 24	BB distal end	no disease	21620453	C9ORF48; bA571F15.4	ENSG00000186638	9430029L23Rik	MGI:1918345	109242	347240	YES
KIF27	candidate	kinesin family member 27	BB	no disease	23907739	DKFZp434D0917	ENSG00000165115	Kif27	MGI:1922300	75050	55582	YES
KIF2A	candidate	kinesin family member 2A	BB	microcephaly	25660017; 23603762	HK2; KNS2; KIF2; CDCBM3	ENSG00000068796	Kif2	MGI:108390	16563	3796	YES
KIF3A	candidate	kinesin family member 3A	IFT-kinesin; BB subdistal appendages	situs inversus in mouse model	10220415	FLA10; KLP-20	ENSG00000131437	AF180009	MGI:107689	16568	11127	YES
KIF3B	candidate	kinesin family member 3B	IFT-kinesin	no disease	9865700	KLP-11; HH0048; FLA8	ENSG00000101350	Kif3b	MGI:107688	16569	9371	YES
KIF3C	candidate	kinesin family member 3C	IFT-kinesin	no disease	22308397	-	ENSG00000084731	Kif3c	MGI:107979	16570	3797	YES
KIF7	established	kinesin family member 7	axoneme (tip)	Hydrolethalus; Acrocallosal syndromes; JBTS; Multiple epiphyseal dysplasia Al-Gazali type	21552264; 21633164; 22587682	HLS2; UNQ340; JBTS12; ACLS; AGBK	ENSG00000166813	Kif7	MGI:1098239	16576	374654	YES
KIFAP3	candidate	kinesin associated protein 3	IFT-kinesin	no disease	22308397	FLA3; KAP-1; KAP3; dJ190I16.1; KAP-3; SMAP; Smg-GDS	ENSG00000075945	Kifap3	MGI:107566	16579	22920	NO
KIZ	established	kizuna centrosomal protein	BB	CRD	24680887	C20orf19; PLK1S1; HT013	ENSG00000088970	Plk1s1	MGI:2684960	228730	55857	YES
LCA5	established	lebercilin	axoneme; TZ (connecting cilium)	LCA	17546029	C6ORF152	ENSG00000135338	Lca5	MGI:1923032	75782	167691	YES
LRRC49	candidate	leucine rich repeat containing 49	centriolar satellite	no disease	26638075	PGs4	ENSG00000137821	AI430817	MGI:2442689	102747	54839	YES
LRRC6	established	leucine rich repeat containing 6	axonemal dynein complex assembly	PCD	23122589	TSLRP; CILD19; LRTP	ENSG00000129295	Lrrc6	MGI:1859553	54562	23639	YES
LUZP1	candidate	leucine zipper protein 1	BB (centrosome)	no disease	26638075	LUZP	ENSG00000169641	Luzp1	MGI:107629	269593	7798	YES
LZTFL1	established	leucine zipper transcription factor like 1	BBS - IFT-associated	BBS	22510444; 23692385	BBS17	ENSG00000163818	5530402H04Rik	MGI:1934860	93730	54585	YES
MAK	established	male germ cell associated kinase	cilia regulation - length; axoneme	RP	21825139; 21835304	RP62	ENSG00000111837	A930010O05Rik	MGI:96913	17152	4117	YES
MAL	candidate	mal, T-cell differentiation protein	periciliary membrane	no disease	22895261; 25967552	-	ENSG00000172005	Mal	MGI:892970	17153	4118	YES
MAPRE1	candidate	microtubule associated protein RP/EB family member 1	BB; axoneme (tip)	no disease	17600711; 14614822	EB1	ENSG00000101367	AI462499	MGI:891995	13589	22919	YES
MARK4	candidate	microtubule affinity regulating kinase 4	BB	no disease	23400999	MARK4S; MARKL1L; MARK4L; MARKL1; PAR-1D	ENSG00000007047	Mark4	MGI:1920955	232944	57787	YES
MCHR1	candidate	melanin concentrating hormone receptor 1	axoneme ciliary signalling	no disease	18256283	SLC1; GPR24; MCH-1R; MCH1R; SLC-1	ENSG00000128285	Gpr24	MGI:2180756	207911	2847	YES
MCIDAS	established	multiciliate differentiation and DNA synthesis associated cell cycle protein	multi-ciliated epithelial cell differentiation	PCD	25048963	IDAS; MCI; MCIN	ENSG00000234602	Mcidas	MGI:3648807	622408	345643	YES
MCRS1	candidate	microspherule protein 1	centriolar satellite	no disease	27263857	ICP22BP; INO80Q; MCRS2; MSP58; P78	ENSG00000187778	Mcrs1	MGI:1858420	51812	10445	YES
MDM1	candidate	Mdm1 nuclear protein	BB and axoneme	no disease	23300604	-	ENSG00000111554	Arrd2	MGI:96951	17245	56890	YES
MKKS	established	McKusick-Kaufman syndrome	BBS - BB; assembly/folding factor	MKKS; BBS	10802661; 10973238; 10973251	BBS6; MKS; KMS; HMCS	ENSG00000125863	AI463362	MGI:1891836	59030	8195	YES
MKS1	established	Meckel syndrome, type 1	TZ	BBS, MKS; JBTS	16415886; 18327255; 24886560	BBS13; POC12; MES; MKS	ENSG00000011143	AK190930	MGI:3584243	380718	54903	YES
MLF1	candidate	myeloid leukemia factor 1	axoneme	no disease	23300604	-	ENSG00000178053	Mlf1	MGI:1341819	17349	4291	YES
MNS1	candidate	meiosis specific nuclear structural 1	axoneme (flagella)	mouse: situs inversus and hydrocephalus, spermiogenesis defects	22396656	SPATA40; FLJ11222	ENSG00000138587	AW546487	MGI:107933	17427	55329	YES
MOK	candidate	MOK protein kinase	regulation - IFT	no disease	25243405	RAGE1	ENSG00000080823	Stk30	MGI:1336881	26448	5891	YES
MORN3	candidate	MORN repeat containing 3	Cytoplasm, sperm acrosome and manchette	no disease	25248657	-	ENSG00000139714	4930438O03Rik	MGI:1922140	74890	283385	YES
MST1	candidate	macrophage stimulating 1	basal body	Primary sclerosing cholangitis	25367221; 22237417	DNF15S2; MSP; HGFL; NF15S2; D3F15S2	ENSG00000173531	D9H3F15S2	MGI:96080	15235	4485	YES
MXI1	candidate	MAX interactor 1, dimerization protein	transcription factor	neurofibrosarcoma; prostate cancer	23316056; 9669667; 10470286	bHLHc11; MAD2; MXI; MXD2	ENSG00000119950	Mxi1	MGI:97245	17859	4601	YES
MYB	candidate	myeloblastosis oncogene	transcription factor; Centriole duplication	Acute basophilic leukemia	24048590	c-myb_CDS; efg; Cmyb; c-myb	ENSG00000118513	Myb	MGI:97249	17863	4602	YES
NEK1	established	NIMA related kinase 1	axoneme; nucleus	Short-rib thoracic dysplasia; OFD	21211617; 27530628	SRPS2; SRTD6; NY-REN-55; SRPS2A	ENSG00000137601	kat	MGI:97303	18004	4750	YES
NEK2	established	NIMA related kinase 2	BB proximal end	RP (1 patient)	24043777	PPP1R111; HsPK21; RP67; NEK2A; NLK1	ENSG00000117650	AA617254	MGI:109359	18005	4751	YES
NEK4	candidate	NIMA related kinase 4	BB; rootlet	no disease	21685204	STK2; NRK2; pp12301	ENSG00000114904	Nek4	MGI:1344404	23955	6787	YES
NEK8	established	NIMA related kinase 8	Inversin compartment	NPHP; Renal-hepatic-pancreatic dysplasia	18199800; 23418306	RHPD2; NPHP9; JCK; NEK12A	ENSG00000160602	jck	MGI:1890646	140859	284086	YES
NEK9	established	NIMA related kinase 9	unclear localisation; BB?	short-rib thoracic dysplasia; Lethal congenital contracture syndrome	26908619	APUG; LCCS10; NC; NERCC; NERCC1	ENSG00000119638	Nek9	MGI:2387995	217718	91754	YES
NIN	candidate	ninein	BB subdistal appendage	Seckel syndrome	23665482; 22933543	SCKL7	ENSG00000100503	AI385615	MGI:105108	18080	51199	YES
NINL	candidate	ninein like	vesicle trafficking	no disease	26485514; 26485645	NLP	ENSG00000101004	4930519N13Rik	MGI:1925427	78177	22981	YES
NME5	candidate	NME/NM23 family member 5	Radial spoke component	hydrocephalus in mutant mouse	21746835	NM23H5; RSPH23; NM23-H5	ENSG00000112981	Nme5	MGI:1922783	75533	8382	YES
NME7	established	NME/NM23 family member 7	Radial spoke component	Situs inversus totalis (1 family)	27060491	NDK 7; NDK7; CFAP67; MN23H7; nm23-H7	ENSG00000143156	Nme7	MGI:2449121	171567	29922	YES
NME8	established	NME/NM23 family member 8	axonemal dynein assembly (ODA)	PCD	17360648	TXNDC3; sptrx-2; HEL-S-99; NM23-H8; SPTRX2; CILD6	ENSG00000086288	1700056P15Rik	MGI:1920662	73412	51314	YES
NOTO	candidate	notochord homeobox	transcription factor	left-right patterning defects in mouse mutant	17884984	-	ENSG00000214513	Not	MGI:3053002	384452	344022	YES
NPHP1	established	nephrocystin 1	TZ	NPHP; JBTS; SLSN; BBS	9326933; 15138899; 15689444; 9856524; 24746959	JBTS4; NPH1; SLSN1	ENSG00000144061	Nphp1	MGI:1858233	53885	4867	YES
NPHP3	established	nephrocystin 3	Inversin compartment	NPHP; MKS; renal-hepatic-pancreatic dysplasia	12872122; 18371931; 19177160	CFAP31; MKS7; NPH3; RHPD; RHPD1	ENSG00000113971	D330020E01Rik	MGI:1921275	74025	27031	YES
NPHP4	established	nephronophthisis 4	TZ	NPHP; SLSN	12244321; 12205563	POC10; SLSN4	ENSG00000131697	4930564O18Rik	MGI:2384210	260305	261734	YES
NUBP1	candidate	nucleotide binding protein 1	BB	no disease	23807208	NBP35	ENSG00000103274	Nubp1	MGI:1347073	26425	4682	YES
NUBP2	candidate	nucleotide binding protein 2	BB	no disease	23807208	CFD1	ENSG00000095906	Nubp2	MGI:1347072	26426	10101	YES
OCRL	candidate	OCRL, inositol polyphosphate-5-phosphatase	BB; axoneme	Lowe oculocerebrorenal syndrome; Dent disease	7761412; 15627218	OCRL1	ENSG00000122126	Ocrl	MGI:109589	320634	4952	YES
ODF2	candidate	outer dense fiber of sperm tails 2	BB subdistal appendage and distal appendage	no disease	15852003	ODF2/2; ODF2/1; CT134; ODF84	ENSG00000136811	AI848335	MGI:1098824	18286	4957	YES
OFD1	established	OFD1, centriole and centriolar satellite protein	BB distal end; centriolar satellite	RP; JBTS; OFD; PCD; Simpson-Golabi-Behmel syndrome	22619378; 11179005; 16783569; 19800048	CXORF5; SGBS2; RP23; 71-7A; JBTS10	ENSG00000046651	Ofd1	MGI:1350328	237222	8481	YES
ORC1	candidate	origin recognition complex subunit 1	centrosome; nucleus	Meier-Gorlin syndrome (microcephalic primordial dwarfism); Ear-patella-short stature syndrome	19197067	HSORC1; ORC1L; PARC1	ENSG00000085840	AA545195	MGI:1328337	18392	4998	YES
OSR1	candidate	odd-skipped related transciption factor 1	axoneme	no disease	20231443	ODD	ENSG00000143867	Osr1	MGI:1344424	23967	130497	YES
PACRG	candidate	PARK2 coregulated	axoneme	no disease; hydrocephalus in mouse mutant	15964273; 16278296	HAK005771; GLUP; PARK2CRG	ENSG00000112530	Pacrg	MGI:1916560	69310	135138	YES
PAFAH1B1	candidate	platelet activating factor acetylhydrolase 1b regulatory subunit 1	BB	Lissencephaly	9697693; 9063735; 11163259; 11056530	LIS1; LIS2; MDCR; NudF; PAFAH; PAFAH1B1; MDS	ENSG00000007168	Pafah1b1	MGI:109520	18472	5048	YES
PARD3	candidate	par-3 family cell polarity regulator	apical localisation; required for centrosome positioning	no disease	20138861	PAR3alpha; PARD-3; PPP1R118; SE2-5T2; Baz; SE2-5L16; ASIP; PAR3; PARD3A; SE2-5LT1	ENSG00000148498	Pard3	MGI:2135608	93742	56288	YES
PCM1	candidate	pericentriolar material 1	centriolar satellite	no disease	10579718	PTC4	ENSG00000078674	2600002H09Rik	MGI:1277958	18536	5108	YES
PCNT	candidate	pericentrin (kendrin)	BB	Seckel syndrome	18174396	KEN; MOPD2; SCKL4; PCNTB; PCTN2; PCN; PCNT2	ENSG00000160299	Pcnt	MGI:102722	18541	5116	YES
PDE6D	established	phosphodiesterase 6D	lipidated protein transport	JBTS	24166846	JBTS22; PDED	ENSG00000156973	AI841218	MGI:1270843	18582	5147	YES
PEBP1	candidate	phosphatidylethanolamine binding protein 1	axoneme; overlap with CEP290	no disease	21685394	RKIP; HCNP; HEL-S-34; HEL-S-96; HCNPpp; PBP; PEBP-1; HEL-210; PEBP	ENSG00000089220	Pebp1	MGI:1344408	23980	5037	YES
PHF17	candidate	jade family PHD finger 1	TZ; nucleus	no disease	22654112	KIAA1807; PHF17; JADE-1	ENSG00000077684	Jade1	MGI:1925835	269424	79960	YES
PIBF1	established	progesterone immunomodulatory binding factor 1	BB (centrosome)	JBTS	26167768	CEP90; C13ORF24; PIBF	ENSG00000083535	4933439E17Rik	MGI:1261910	52023	10464	YES
PIFO	candidate	primary cilia formation	BB	no disease	20643351	pitchfork; C1ORF88	ENSG00000173947	1700027A23Rik	MGI:1923670	100503311	128344	YES
PIH1D3	established	PIH1 domain containing 3	cytoplasm	PCD	28176794	CXorf41	ENSG00000080572	Pih1h3b	MGI:3607720	331537	139212	YES
PIK3R4	established	phosphoinositide-3-kinase regulatory subunit 4	axoneme; Golgi	RP, NPHP, skeletal malformations, developmental anomalies (1 family)	27882921	VPS15; p150	ENSG00000196455	C730038E05Rik	MGI:1922919	75669	30849	YES
PKD1	established	polycystin 1, transient receptor potential channel interacting	axoneme - signalling	ADPKD	7894481	PBP; Pc-1; TRPP1	ENSG00000008710	Pkd1	MGI:97603	18763	5310	YES
PKD1L1	established	polycystin 1 like 1, transient receptor potential channel interacting	axoneme - signalling	heterotaxy; congenital heart malformations	27616478	PKD1L1; PRO19563	ENSG00000158683	AA444596	MGI:2156538	171395	168507	NO
PKD2	established	polycystin 2, transient receptor potential cation channel	axoneme - signalling	ADPKD	8650545	PC2; PKD4; TRPP2; APKD2; Pc-2	ENSG00000118762	Pkd2	MGI:1099818	18764	5311	YES
PKD2L1	candidate	polycystin 2 like 1, transient receptor potential cation channel	Ciliary signaling	no disease	24336288	TRPP3; PKDL; PCL; PKD2L	ENSG00000107593	Pkd2l1	MGI:1352448	329064	9033	YES
PKHD1	established	polycystic kidney and hepatic disease 1 (autosomal recessive)	axoneme - signalling	ARPKD	11919560	TIGM1; FCYT; ARPKD	ENSG00000170927	AI118496	MGI:2155808	241035	5314	YES
PLK1	candidate	polo like kinase 1	BB	no disease	19386263	STPK13; PLK	ENSG00000166851	Plk1	MGI:97621	18817	5347	YES
PLK4	candidate	polo like kinase 4	BB (centrosome)	Microcephaly and chorioretinopathy, autosomal recessive; microcephaly, growth failure and retinopathy; primordial dwarfism	25344692; 25320347	STK18; MCCRP2; SAK	ENSG00000142731	AI385771	MGI:101783	20873	10733	NO
POC1A	candidate	POC1 centriolar protein A	BB	primordial dwarfism; SOFT syndrome (short stature, onychodysplasia, facial dysmorphism and hypotrichosis	26162852; 22840363	WDR51A; PIX2; SOFT	ENSG00000164087	Wdr51a	MGI:1917485	70235	25886	YES
POC1B	established	POC1 centriolar protein B	BB	CRD; LCA; JBTS; PKD (1 family)	25018096	TUWD12; CORD20; PIX1; WDR51B	ENSG00000139323	Poc1b	MGI:1918511	382406	282809	YES
POC5	candidate	POC5 centriolar protein homolog (Chlamydomonas)	BB distal end	Idiopathic scoliosis	19349582; 25642776	C5ORF37	ENSG00000152359	AV144706	MGI:1914713	67463	134359	YES
POMGNT1	established	protein O-linked mannose N-acetylglucosaminyltransferase 1 (beta 1,2-)	Golgi	non-syndromic RP; Muscular dystrophy-dystroglycanopathy (congenital with brain and eye anomalies)	26908613; 11709191	FLJ20277; MGAT1.2; GNTI.2; GnT I.2; LGMD2O; MEB; gnT-I.2	ENSG00000085998	4930467B06Rik	MGI:1915523	68273	55624	YES
PPP1R32	candidate	protein phosphatase 1 regulatory subunit 32	axoneme (motile cilia)	no disease	28194645	FLJ32771; IIIG9	ENSG00000162148	4930579J09Rik	MGI:1915002	67752	220004	YES
PPP2CA	candidate	protein phosphatase 2 (formerly 2A), catalytic subunit, alpha isoform	BB	no disease	25492966; 25392303	PP2CA; RP-C; PP2Calpha; PP2Ac	ENSG00000113575	R75353	MGI:1321159	19052	5515	YES
PPP2R1A	candidate	protein phosphatase 2, regulatory subunit A, alpha	role in cilia? (I could not find)	Intellectual disability	25492966; 26168268	MRD36; PP2AAALPHA; PP2A-Aalpha; PR65A	ENSG00000105568	Ppp2r1a	MGI:1926334	51792	5518	YES
PRKACA	candidate	protein kinase, cAMP dependent, catalytic, alpha	BB; axoneme	Primary pigmented nodular adrenocortical disease	22007132; 26585297; 24571724	PKACA; PPNAD4	ENSG00000072062	Prkaca	MGI:97592	18747	5566	YES
PRKACB	candidate	protein kinase, cAMP dependent, catalytic, beta	BB; axoneme	no disease	22007132; 26585297	PKA C-beta; PKACB	ENSG00000142875	Prkacb	MGI:97594	18749	5567	YES
PRKAR1A	candidate	protein kinase, cAMP dependent regulatory, type I, alpha	BB; axoneme	Acrodysostosis; Carney complex	21651393; 10973256	ACRDYS1; CAR; CNC; PPNAD1; ADOHR; CNC1; PRKAR1; TSE1; PKR1	ENSG00000108946	Prkar1a	MGI:104878	19084	5573	YES
PRKAR2A	candidate	protein kinase, cAMP dependent regulatory, type II alpha	BB; axoneme	no disease	22007132; 26585297	PRKAR2; PKR2	ENSG00000114302	AI317181	MGI:108025	19087	5576	YES
PRKAR2B	candidate	protein kinase, cAMP dependent regulatory, type II beta	BB; axoneme	no disease	22007132; 26585297	PRKAR2; RII-BETA	ENSG00000005249	AW061005	MGI:97760	19088	5577	YES
PROSER3	candidate	proline and serine rich 3	BB (centrosome)	no disease	26638075	C19ORF55	ENSG00000167595	Proser3	MGI:2681861	333193	148137	YES
PTCH1	established	patched 1	axoneme - signalling	Holoprosencephaly; Basal cell nevus syndrome	11941477; 19557015; 19578363; 19726763	PTCH11; PTCH; NBCCS; HPE7; PTC; BCNS; PTC1	ENSG00000185920	mes	MGI:105373	19206	5727	YES
PTK7	candidate	PTK7 protein tyrosine kinase 7	cell polarity; cilium motility	no disease	27284198	CCK4; CCK-4	ENSG00000112655	chz	MGI:1918711	71461	5754	YES
PTPDC1	candidate	protein tyrosine phosphatase domain containing 1	BB	no disease	19284988	PTP9Q22	ENSG00000158079	AW456874	MGI:2145430	218232	138639	YES
RAB11A	candidate	RAB11A, member RAS oncogene family	vesicle trafficking	no disease	20308558; 19153612	RAB11; YL8	ENSG00000103769	Rab11a	MGI:1858202	53869	8766	YES
RAB11B	candidate	RAB11B, member RAS oncogene family	vesicle trafficking	no disease	20308558	H-YPT3	ENSG00000185236	Rab11b	MGI:99425	19326	9230	YES
RAB11FIP3	candidate	RAB11 family interacting protein 3	vesicle trafficking	no disease	25673879	CART1; Rab11-FIP3	ENSG00000090565	D030060O14Rik	MGI:2444431	215445	9727	YES
RAB17	candidate	RAB17, member RAS oncogene family	Endosomes	no disease	17646400	-	ENSG00000124839	AW413472	MGI:104640	19329	64284	YES
RAB23	established	RAB23, member RAS oncogene family	axoneme	Carpenter syndrome; acrocephalopolysyndactyly type 2	17503333; 20375059	-	ENSG00000112210	opb	MGI:99833	19335	51715	YES
RAB28	established	RAB28, member RAS oncogene family	BB; rootlet	CRD	23746546; 27930654	CORD18	ENSG00000157869	AW496496	MGI:1917285	100972	9364	YES
RAB29	candidate	RAB29, member RAS oncogene family	Golgi; cilia base; IFT-associated	no disease	26021297	RAB7L; RAB7L1	ENSG00000117280	Rab29	MGI:2385107	226422	8934	YES
RAB3IP	candidate	RAB3A interacting protein	BB	no disease	17574030; 20308558; 21273506	RABIN8	ENSG00000127328	Rab3ip	MGI:105933	216363	117177	YES
RAB8A	candidate	RAB8A, member RAS oncogene family	vesicle trafficking; rhodopsin transport	no disease	7738098; 17574030	MEL; RAB8	ENSG00000167461	AA409338	MGI:96960	17274	4218	YES
RABL5	candidate	intraflagellar transport 22	IFT-B	no disease	19240117; 22076686	IFT22	ENSG00000128581	Rabl5	MGI:1914536	67286	64792	YES
RFX2	candidate	regulatory factor X, 2 (influences HLA class II expression)	transcription factor	no disease; spermiogenic defects in mutant mouse	22227339; 26162102; 26248850	FLJ14226	ENSG00000087903	Rfx2	MGI:106583	19725	5990	YES
RFX3	candidate	regulatory factor X3	transcription factor	no disease; left-right asymmetry defects, hyrdocephalus in mutant mouse	15121860; 16930429	-	ENSG00000080298	C230093O12Rik	MGI:106582	19726	5991	YES
RILPL1	candidate	Rab interacting lysosomal protein like 1	BB	no disease	23264467	RLP1; GOSPEL	ENSG00000188026	2900002H16Rik	MGI:1922945	75695	353116	YES
RILPL2	candidate	Rab interacting lysosomal protein like 2	BB	no disease	23264467	RLP2	ENSG00000150977	Rilpl2	MGI:1933112	80291	196383	YES
ROPN1	candidate	rhophilin associated tail protein 1	sperm fibrous sheath	no disease; defects in sperm motility in mouse model	23303679; 10591629	ROPN1A; ODF6; RHPNAP1; ropporin; CT91	ENSG00000065371	Ropn1	MGI:1923628	76378	54763	YES
ROPN1L	candidate	rhophilin associated tail protein 1 like	sperm fibrous sheath	no disease; defects in sperm motility in mouse model	23303679	RSPH11; ASP	ENSG00000145491	Ropn1l	MGI:2182357	252967	83853	YES
RP1	established	retinitis pigmentosa 1 (autosomal dominant)	TZ (connecting cilium)	RP	11773008	ORP1; DCDC4A	ENSG00000104237	Rp1h	MGI:1341105	19888	6101	YES
RP1L1	established	retinitis pigmentosa 1-like 1	TZ (connecting cilium); axoneme	RP; Occult macular dystrophy	23281133; 22605915; 20826268	DCDC4B	ENSG00000183638	Rp1hl1	MGI:2384303	271209	94137	YES
RP2	established	retinitis pigmentosa 2 (X-linked recessive)	lipidated protein transport; BB; axoneme; pericentriolar membrane	RP	9697692	TBCCD2; DELXp11.3; NM23-H10; NME10; XRP2	ENSG00000102218	Rp2	MGI:1277953	19889	6102	YES
RPGR	established	retinitis pigmentosa GTPase regulator	TZ	CRD; RP; RP with PCD; sinorespiratory infections, with or without deafness	8673101; 12920075; 11875055; 11857109; 16055928	ORF15; CRD; CORDX1; COD1; RP3; PCDX; RP15; XLRP3	ENSG00000156313	Rpgr	MGI:1344037	19893	6103	YES
RPGRIP1	established	retinitis pigmentosa GTPase regulator interacting protein 1	TZ	CRD; LCA	11528500; 11283794; 12920076	RPGRIP1d; RGRIP; RGI1; CORD13; LCA6; RPGRIP	ENSG00000092200	AA415034	MGI:1932134	77945	57096	YES
RPGRIP1L	established	RPGRIP1 like	TZ	MKS; JBTS; COACH syndrome	17558407; 17558409; 17960139; 19574260;	FTM; MKS5; CORS3; NPHP8; JBTS7; PPP1R134	ENSG00000103494	1700047E16Rik	MGI:1920563	244585	23322	YES
RSG1	candidate	REM2 and RAB like small GTPase 1	BB	no disease	27158779	C1ORF89; MGC10731	ENSG00000132881	Gm723	MGI:1923416	76166	79363	YES
RSPH1	established	radial spoke head 1 homolog	central pair; radial spoke	PCD	23993197	CILD24; FLJ32753; meichroacidin; RSP44; RSPH10A	ENSG00000160188	Tsga2	MGI:1194909	22092	89765	YES
RSPH14	candidate	radial spoke head homolog 14 (Chlamydomonas)	Radial spoke?	no disease	-	RTDR1	ENSG00000100218	Rtdr1	MGI:1918486	71236	27156	YES
RSPH3	established	radial spoke 3 homolog	central pair; radial spoke	PCD	26073779	RSP3; CILD32; RSHL2; dJ111C20.1	ENSG00000130363	R74860	MGI:1914082	66832	83861	YES
RSPH4A	established	radial spoke head 4 homolog A	central pair	PCD	19200523; 23993197	RSHL3; RSPH6B; dJ412I7.1; CILD11	ENSG00000111834	Rshl3	MGI:3027894	212892	345895	YES
RSPH9	established	radial spoke head 9 homolog	radial spoke	PCD	19200523	MRPS18AL1; C6ORF206; CILD12	ENSG00000172426	1700027N10Rik	MGI:1922814	75564	221421	YES
RTTN	candidate	rotatin	BB	microcephaly, short stature and polymicrogyria	26608784; 22939636	MSSP	ENSG00000176225	4921538A15Rik	MGI:2179288	246102	25914	YES
SASS6	candidate	SAS-6 centriolar assembly protein	BB (centriole)	microcephaly	24951542; 15572125	MCPH14; SAS6; SAS-6	ENSG00000156876	2810453L12Rik	MGI:1920026	72776	163786	YES
SAV1	candidate	salvador family WW domain containing protein 1	BB	no disease	25367221	SAV; WW45; salvador; WWP4	ENSG00000151748	1700040G09Rik	MGI:1927144	64010	60485	YES
SAXO1	candidate	stabilizer of axonemal microtubules 1	BB; axoneme	no disease	25673876	FAM154A	ENSG00000155875	Fam154a	MGI:1923061	75811	158297	YES
SCLT1	established	sodium channel and clathrin linker 1	BB distal appendage	OFD	24285566	CAP1A; CAP-1A	ENSG00000151466	2610207F23Rik	MGI:1914411	67161	132320	YES
SDCCAG8	established	serologically defined colon cancer antigen 8	BB; TZ	BBS; SLSN; NPHP	22190896; 20835237	CCCAP; SLSN7; NPHP10; CCCAP SLSN7; NY-CO-8; HSPC085; hCCCAP; BBS16	ENSG00000054282	Sdccag8	MGI:1924066	76816	10806	YES
SEPT2	candidate	septin 2	Ciliary base	no disease	20558667	Pnutl3; hNedd5; DIFF6; NEDD5; NEDD-5	ENSG00000168385	Nedd5	MGI:97298	18000	4735	YES
SEPT7	candidate	septin 7	Ciliary base	no disease	23572511	CDC10; SEPT7A; NBLA02942; CDC3	ENSG00000122545	Sept7	MGI:1335094	235072	989	YES
SLC47A2	candidate	Solute carrier family 47 member 2	axoneme	no disease	22558177	MATE2-K; MATE2K; MATE2-B; MATE2	ENSG00000180638	4933429E10Rik	MGI:3588190	380701	146802	YES
SLC4A1	candidate	solute carrier family 4 member 1	axoneme	no disease	20231443	CD233; EPB3; RTA1A	ENSG00000004939	Empb3	MGI:109393	20533	6521	YES
SMO	established	smoothened, frizzled class receptor	axoneme - ciliary signalling	Curry-Jones syndrome; basal cell carcinoma; Medulloblastoma	27236920	SMOH	ENSG00000128602	Smo	MGI:108075	319757	6608	YES
SNAP25	candidate	synaptosome associated protein 25	axoneme	Presynaptic congenital myasthenic syndromes	9452464; 25381298	SEC9; SNAP; bA416N4.2; dJ1068F16.2; RIC-4; CMS18; SNAP-25; SUP; RIC4	ENSG00000132639	Bdr	MGI:98331	20614	6616	YES
SNX10	candidate	sorting nexin 10	BB	Autosomal recessive malignant osteopetrosis	23123320; 22499339; 21844891	SNX10	ENSG00000086300	2410004M09Rik	MGI:1919232	71982	29887	YES
SPA17	candidate	sperm autoantigenic protein 17	sperm fibrous sheath	no disease	19604394	SPA17; SP17-1; CT22; SP17	ENSG00000064199	Spa17	MGI:1333778	20686	53340	YES
SPAG1	established	sperm associated antigen 1	axonemal dynein assembly	PCD	24055112	CILD28; CT140; FLJ32920; HSD-3.8; SP75; TPIS	ENSG00000104450	Spag1	MGI:1349387	26942	6674	YES
SPAG16	candidate	sperm associated antigen 16	central pair	no disease	21655194	PF20; WDR29	ENSG00000144451	4930585K05Rik	MGI:1913972	66722	79582	YES
SPAG17	candidate	sperm associated antigen 17	central pair	no disease	23418344; 26017218	PF6	ENSG00000155761	4931427F14Rik	MGI:1921612	74362	200162	YES
SPAG6	candidate	sperm associated antigen 6	central pair	no disease	12167721; 10684790	pf16; CT141; Repro-SA-1	ENSG00000077327	BC061194	MGI:3040687	381350	9576	YES
SPATA7	established	spermatogenesis associated 7	TZ (connecting cilium)	LCA; RP	19268277	LCA3; HSD-3.1; HSD3; HEL-S-296	ENSG00000042317	AI661438	MGI:2144877	104871	55812	YES
SPEF1	candidate	sperm flagellar 1	Rootlet, ciliary tip	no disease	15979255; 18552847; 19767740	C20ORF28; CLAMP; SPEF1A	ENSG00000101222	4931426K16Rik	MGI:3513546	70997	25876	YES
SPEF2	candidate	sperm flagellar 2	central pair	no disease; mouse mutant shows spermatogenesis defects and primary ciliary dyskinesia	19889948; 21715716; 15292403	CT122; KPL2; CPC1	ENSG00000152582	Spef2	MGI:2443727	320277	79925	NO
SPICE1	candidate	spindle and centriole associated protein 1	BB (centrosome)	no disease	23810536	SPICE; CCDC52	ENSG00000163611	D16Ertd480e	MGI:1196252	212514	152185	YES
SSNA1	candidate	SS nuclear autoantigen 1	BB	no disease	21289087; 12640030	N14; NA14	ENSG00000176101	Ssna1	MGI:1915725	68475	8636	YES
SSTR3	candidate	somatostatin receptor 3	axoneme - ciliary signalling	no disease	18256283	SSR-28; SS3-R; SS-3-R; SS3R	ENSG00000278195	Smstr-3	MGI:98329	20607	6753	YES
SSX2IP	candidate	SSX family member 2 interacting protein	centriolar satellite	no disease	24356449; 24397932	MSD1	ENSG00000117155	Ssx2ip	MGI:2139150	99167	117178	YES
STIL	candidate	SCL/TAL1 interrupting locus	BB	microcephaly	22349698; 22349705; 23213374; 19215732	MCPH7; SIL	ENSG00000123473	Sil	MGI:107477	20460	6491	YES
STK3	candidate	Serine/threonine kinase 3	BB	no disease	25367221	MST2	ENSG00000104375	Stk3	MGI:1928487	56274	6788	YES
STK36	candidate	serine/threonine kinase 36	central pair formation; cilia orientation	no disease	19305393; 23907739	FU	ENSG00000163482	Stk36	MGI:1920831	269209	27148	YES
STK38L	candidate	serine/threonine kinase 38 like	unclear	no disease	23435566	NDR2	ENSG00000211455	4930473A22Rik	MGI:1922250	232533	23012	YES
STK39	candidate	serine/threonine kinase 39	axoneme	no disease	20231443	DCHT; SPAK	ENSG00000198648	Stk39	MGI:1858416	53416	27347	YES
STOML3	candidate	stomatin like 3	axoneme	no disease	12122055	SRO; Epb7.2l	ENSG00000133115	Stoml3	MGI:2388072	229277	161003	YES
STX3	candidate	syntaxin 3	axoneme - photoreceptor outer segment	no disease	26216965	STX3A	ENSG00000166900	AA960228	MGI:103077	20908	6809	YES
SUFU	established	SUFU negative regulator of hedgehog signaling	Ciliary tip	Basal cell carcinoma, medulloblastoma, meningioma	12068298; 19533801; 22958902	PRO1280; SUFUH; SUFUXL	ENSG00000107882	Sufu	MGI:1345643	24069	51684	YES
SYNE2	candidate	spectrin repeat containing nuclear envelope protein 2	trafficking; actin remodelling	Emery-dreifuss muscular dystrophy 5	19596800; 17761684	Nesp2; EDMD5; NUA; Nesprin-2; TROPH; SYNE-2; NUANCE	ENSG00000054654	6820443O06Rik	MGI:2449316	319565	23224	YES
TAPT1	established	transmembrane anterior posterior transformation 1	BB	Complex Lethal Osteochondrodysplasia	26365339	CMVFR; OCLSBG	ENSG00000169762	Tapt1	MGI:2683537	231225	202018	YES
TBC1D31	candidate	TBC1 domain family member 31	centriolar satellite	no disease	26638075	Gm85; WDR67	ENSG00000156787	D330013L20Rik	MGI:2684931	210544	93594	YES
TBC1D32	established	TBC1 domain family member 32	cytosol	OFD; polydactyly, absent pituitary, and congenital heart disease	24285566	BROMI	ENSG00000146350	Tbc1d32	MGI:2442827	544696	221322	YES
TBC1D7	candidate	TBC1 domain family member 7	vesicle trafficking	Isolated megalencephaly	17646400	MGCPH; PIG51; TBC7	ENSG00000145979	2610009C09Rik	MGI:1914296	67046	51256	YES
TBX3	candidate	T-box 3	axoneme	ulnar-mammary syndrome	12668170; 27046536	UMS; XHL	ENSG00000135111	Tbx3	MGI:98495	21386	6926	YES
TCTEX1D2	established	Tctex1 domain containing 2	IFT-dynein	Short-rib thoracic dysplasia	26044572; 2583041; 25205765	MGC33212	ENSG00000213123	0610012D17Rik	MGI:1913311	66061	255758	YES
TCTN1	established	tectonic family member 1	TZ	JBTS	21725307	TECT1; JBTS13	ENSG00000204852	Tctn1	MGI:3603820	654470	79600	YES
TCTN2	established	tectonic family member 2	TZ	MKS; NPHP; JBTS	21462283; 21565611	TECT2; JBTS24; C12ORF38; MKS8	ENSG00000168778	Tctn2	MGI:1915228	67978	79867	NO
TCTN3	established	tectonic family member 3	TZ	Mohr syndrome; JBTS; OFD	22883145; 25118024	C10ORF61; JBTS18; TECT3; OFD4	ENSG00000119977	4930521E07Rik	MGI:1914840	67590	26123	YES
TEKT1	candidate	tektin 1	axoneme	no disease	24521320	-	ENSG00000167858	Tekt1	MGI:1333819	21689	83659	YES
TEKT2	candidate	tektin 2	axoneme	no disease	20822404	TEKTIN-T; TEKTB1; h-tektin-t	ENSG00000092850	Tekt2	MGI:1346335	24084	27285	YES
TEKT3	candidate	tektin 3	axoneme	no disease; required for sperm motility in mouse	18951373; 21744413	FLJ32828	ENSG00000125409	Tekt3	MGI:1918312	71062	64518	YES
TEKT4	candidate	tektin 4	axoneme	no disease; mutant mice have asthenozoospermia and subfertility	17244819	MGC27019	ENSG00000163060	1700010L19Rik	MGI:1919090	71840	150483	YES
TEKT5	candidate	tektin 5	axoneme	no disease	20378928	CT149; FLJ32871	ENSG00000153060	3300001K11Rik	MGI:1917676	70426	146279	YES
TEX9	candidate	testis expressed 9	centriolar satellite	no disease	26638075	-	ENSG00000151575	Tex9	MGI:1201610	21778	374618	YES
TMEM107	established	transmembrane protein 107	TZ	JBTS; OFD; MKS	26518474; 26595381; 26123494	MKS13	ENSG00000179029	1110004B13Rik	MGI:1914160	66910	84314	YES
TMEM138	established	transmembrane protein 138	TZ	JBTS; OFD (1 family)	22282472; 26982032	HSPC196	ENSG00000149483	2900055D14Rik	MGI:1920232	72982	51524	YES
TMEM17	established	transmembrane protein 17	TZ	OFD (1 family)	26982032	FLJ34583	ENSG00000186889	Tmem17	MGI:2144205	103765	200728	YES
TMEM216	established	transmembrane protein 216	TZ	MKS; JBTS; OFD	20036350; 20512146	HSPC244	ENSG00000187049	2810441K11Rik	MGI:1920020	68642	51259	YES
TMEM231	established	transmembrane protein 231	TZ	OFD; MKS; JBTS	25869670; 23012439; 23349226	JBTS20; ALYE870; MKS11; PRO1886	ENSG00000205084	Gm178	MGI:2685024	234740	79583	YES
TMEM237	established	transmembrane protein 237	TZ	JBTS; MKS (1 family)	22152675; 23351400	JBTS14; ALS2CR4	ENSG00000155755	Gm972	MGI:2138365	381259	65062	YES
TMEM67	established	transmembrane protein 67	TZ	MKS; JBTS; NPHP; COACH; modifier of BBS	19058225; 19574260; 16415887; 17160906; 19508969	JBTS6; MECKELIN; NPHP11; TNEM67; MKS3	ENSG00000164953	b2b1291.1Clo	MGI:1923928	329795	91147	YES
TMEM80	candidate	transmembrane protein 80	TZ	no disease	26982032	FLJ38216	ENSG00000177042	Tmem80	MGI:1918698	71448	283232	YES
TOPORS	established	TOP1 binding arginine/serine rich protein	BB	RP	21159800	LUN; P53BP3; RP31; TP53BPL	ENSG00000197579	Topors	MGI:2146189	106021	10210	YES
TPRA1	candidate	transmembrane protein adipocyte associated 1	axoneme - signalling	no disease	26451044	GPR175; TPRA40; TMEM227	ENSG00000163870	Gpr175	MGI:1345190	24100	131601	YES
TRAF3IP1	established	TRAF3 interacting protein 1	IFT-B	SLSN	26487268	IFT54; MIP-T3; SLSN9; MIPT3	ENSG00000204104	3930402D05Rik	MGI:1921269	74019	26146	YES
TRIM32	established	tripartite motif containing 32	BBS; nuclear?	BBS (1 family); Limb-girdle muscular dystrophy type 2H	16606853	TATIP; HT2A; LGMD2H; BBS11	ENSG00000119401	1810045E12Rik	MGI:1917057	69807	22954	YES
TRIP11	candidate	thyroid hormone receptor interactor 11	Golgi; IFT-associated	Achondrogenesis type 1A	19112494; 23444385; 20089971	TRIP-11; ACG1A; CEV14; TRIP230; GMAP-210; GMAP210	ENSG00000100815	6030460N08Rik	MGI:1924393	109181	9321	YES
TTBK2	established	tau tubulin kinase 2	distal appendage	spinocerebellar ataxia	18037885; 23141541	SCA11; TTBK	ENSG00000128881	B930008N24Rik	MGI:2155779	140810	146057	YES
TTC17	candidate	tetratricopeptide repeat domain 17	cytosol; plasma membrane?	no disease	24475127	FLJ10890	ENSG00000052841	Ttc17	MGI:1921819	74569	55761	YES
TTC21A	candidate	tetratricopeptide repeat domain 21A	IFT-A (presumed; unstudied)	no disease	-	IFT139A; STI2; hsa-mir-6822	ENSG00000168026	AA387572	MGI:1921302	74052	199223	YES
TTC21B	established	tetratricopeptide repeat domain 21B	IFT-A	NPHP; Short-rib thoracic dysplasia; focal segmental glomerulosclerosis (FSGS)	23339108; 24876116	SRTD4; JBTS11; NPHP12; ATD4; IFT139; IFT139B; Nbla10696; THM1	ENSG00000123607	Ttc21b	MGI:1920918	73668	79809	YES
TTC25	established	tetratricopeptide repeat domain 25	axonemal dynein assembly	PCD	27486780	DKFZP434H0115	ENSG00000204815	Ttc25	MGI:1921657	74407	83538	YES
TTC26	candidate	tetratricopeptide repeat domain 26	IFT-B	no disease	15916950; 22718903; 24596149	IFT56; dyf-13; DYF13	ENSG00000105948	Ttc26	MGI:2444853	264134	79989	YES
TTC29	candidate	tetratricopeptide repeat domain 29	axonemal dynein	no disease	17981992; 24424412	NYD-SP14; TBPP2A; p44	ENSG00000137473	1700031F13Rik	MGI:1920551	73301	83894	YES
TTC30A	candidate	tetratricopeptide repeat domain 30A	IFT-B	no disease	20534810; 16049494; 20534810	FLJ13946, IFT70A; DYF-1	ENSG00000197557	Ttc30a2	MGI:3700200	620631	92104	YES
TTC30B	candidate	tetratricopeptide repeat domain 30B	IFT-B	no disease	20534810; 16049494; 20534810	fleer, FLJ30990, IFT70B; DYF-1	ENSG00000196659	2510042P03Rik	MGI:1919671	72421	150737	YES
TTC8	established	tetratricopeptide repeat domain 8	BBS - IFT-associated	BBS; RP	14520415; 20451172	BBS8; RP51	ENSG00000165533	0610012F22Rik	MGI:1923510	76260	123016	YES
TTLL3	candidate	tubulin tyrosine ligase like 3	axoneme modification (polyglutamylation)	no disease	19531357; 21262966	HOTTL, DKFZP434B103	ENSG00000214021	AI450050	MGI:2141418	101100	26140	YES
TTLL5	established	tubulin tyrosine ligase like 5	BB	CRD	24791901	STAMP; CORD19; KIAA0998	ENSG00000119685	Ttll5	MGI:2443657	320244	23093	YES
TTLL6	candidate	tubulin tyrosine ligase like 6	axoneme modification (polyglutamylation)	no disease	23897886; 21262966; 20189389	TTL.6; FLJ35808	ENSG00000170703	D11Moh43e	MGI:2683461	237930	284076	YES
TTLL9	candidate	tubulin tyrosine ligase like 9	axoneme modification (polyglutamylation)	no disease	24196831; 23047862; 18586949	dJ310O13.1; C20ORF125	ENSG00000131044	1700016F23Rik	MGI:1913589	74711	164395	YES
TUB	established	tubby bipartite transcription factor	BB; rootlet	retinal dystrophy and obesity	24375934	rd5, RDOB	ENSG00000166402	rd5	MGI:2651573	22141	7275	YES
TUBA1A	candidate	tubulin alpha 1a	microtubule cytoskeleton	Lissencephaly	17218254; 20466733	B-ALPHA-1; FLJ25113; TUBA3; LIS3	ENSG00000167552	Tuba1	MGI:98869	22142	7846	YES
TUBA1C	candidate	tubulin alpha 1c	microtubule cytoskeleton	no disease	-	bcm948; MGC14580; TUBA6; MGC10851	ENSG00000167553	Tuba1c	MGI:1095409	22146	84790	YES
TUBA4A	candidate	tubulin alpha 4a	microtubule cytoskeleton	Amyotrophic lateral sclerosis	25374358	TUBA1; H2-ALPHA; ALS22; FLJ30169	ENSG00000127824	Tuba4	MGI:1095410	22145	7277	YES
TUBB	candidate	tubulin, beta 5 class I	Axoneme	Cortical dysplasia complex with other brain malformations	23246003	M40; CSCSC1; TUBB1; CDCBM6; OK/SW-cl.56; TUBB5	ENSG00000196230	AI596182	MGI:107812	22154	203068	YES
TUBB2A	candidate	tubulin beta 2A class IIa	microtubule cytoskeleton	Cortical dysplasia complex with other brain malformations 5	24702957	TUBB; CDCBM5; dJ40E16.7; TUBB2	ENSG00000137267	Tubb2a	MGI:107861	22151	7280	YES
TUBB2B	candidate	tubulin beta 4B class IVb	microtubule cytoskeleton	polymicrogyria	22333901	tubulin; beta 2B class IIB; bA506K6.1; PMGYSA	ENSG00000137285	brdp	MGI:1920960	73710	347733	YES
TUBB3	candidate	tubulin beta 3 class III	microtubule cytoskeleton	Cortical dysgenesis with pontocerebellar hypoplasia	20829227	CDCBM; TUBB4; CFEOM3A; beta-4; CDCBM1; FEOM3; CFEOM3	ENSG00000258947	3200002H15Rik	MGI:107813	22152	10381	YES
TUBE1	candidate	tubulin epsilon 1	BB	no disease	10620804	TUBE; FLJ22589; dJ142L7.2	ENSG00000074935	AI551343	MGI:1919174	71924	51175	YES
TUBGCP6	candidate	tubulin gamma complex associated protein 6	BB	microcephalic primordial dwarfism and additional congenital anomalies, including retinopathy	25344692	GCP-6; MCPHCR; KIAA1669; DJ402G11.6; MCCRP1; MCCRP; GCP6	ENSG00000128159	AI843275	MGI:2146071	328580	85378	YES
TULP1	established	tubby like protein 1	various - inner segment; TZ (connecting cilium); synapse	RP, LCA	9462750; 9462751; 9660588; 10440267; 20238006	RP14; LCA15; TUBL1	ENSG00000112041	Tulp1l	MGI:109571	22157	7287	YES
TULP3	candidate	tubby like protein 3	IFT-A interactor	no disease	20889716	TUBL3	ENSG00000078246	2310022L06Rik	MGI:1329045	22158	7289	YES
ULK4	candidate	unc-51 like kinase 4	BB orientation; ciliary motility	no disease	21746835; 27445138	REC01035; FAM7C1	ENSG00000168038	Ulk4	MGI:1921622	209012	54986	YES
UNC119	established	unc-119 lipid binding chaperone	lipidated protein transport	CRD	11006213	POC7; HRG4; RG4; IMD13; POC7A	ENSG00000109103	Unc119	MGI:1328357	22248	9094	YES
USP33	candidate	ubiquitin specific peptidase 33	BB	no disease	23486064	KIAA1097; VDU1	ENSG00000077254	AA409780	MGI:2159711	170822	23032	YES
USP9X	established	ubiquitin specific peptidase 9, X-linked	axoneme	congenital malformations comprising choanal atresia, anal abnormalities, post-axial polydactyly, heart defects, hypomastia, cleft palate/bifid uvula, progressive scoliosis, and structural brain abnormalities; X-linked non-syndromic intellectual disability	26833328	FAF; MRX99; MRXS99F; FAM; DFFRX	ENSG00000124486	AA407302	MGI:894681	22284	8239	YES
VHL	candidate	von Hippel-Lindau tumor suppressor	axoneme	Von Hippel-Lindau disease; Chuvash erythrocytosis	16849532; 17101696	VHL1; pVHL; HRCA1; CA1	ENSG00000134086	Vhl	MGI:103223	22346	7428	YES
WDPCP	established	WD repeat containing planar cell polarity effector	BBS; BB; axoneme	BBS (1 patient); OFD; Heart defect-tongue hamartoma-polysyndactyly syndrome	20671153; 27158779; 25427950	FRTZ; BBS15; C2ORF86; CHDTHP; FRITZ	ENSG00000143951	AV249152	MGI:2144467	216560	51057	YES
WDR19	established	WD repeat domain 19	IFT-A	SLSN; RP; Short-rib thoracic dysplasia; Cranioectodermal dysplasia; NPHP	22019273; 23683095; 24504730	IFT144; SRTD5; NPHP13; ORF26; ATD5; CED4; Oseg6; DYF-2; PWDMP	ENSG00000157796	C330027H04Rik	MGI:2443231	213081	57728	YES
WDR34	established	WD repeat domain 34	IFT-dynein	Short-rib thoracic dysplasia	24183451; 24183449; 25205765	bA216B9.3; FAP133; DIC5; SRTD11	ENSG00000119333	Wdr34	MGI:1919070	71820	89891	YES
WDR35	established	WD repeat domain 35	IFT-A	Cranioectodermal dysplasia; Short-rib thoracic dysplasia; Ellis-van Creveld syndrome	20817137; 21473986; 25908617	IFT121; SRTD7; CED2; IFTA1	ENSG00000118965	4930459M12Rik	MGI:1921932	74682	57539	YES
WDR60	established	WD repeat domain 60	IFT-dynein	Short-rib thoracic dysplasia; JATD	23910462; 25205765	FAP163; FLJ10300	ENSG00000126870	Wdr60	MGI:2445085	217935	55112	YES
WDR62	candidate	WD repeat domain 62	basal body (centrosome)	microcephaly	20729831; 20890278; 20890279	MCPH2; C19ORF14	ENSG00000075702	Wdr62	MGI:1923696	233064	284403	YES
WDR78	candidate	WD repeat domain 78	axonemal dynein	no disease	19021242	DIC4; IC138	ENSG00000152763	BC028975	MGI:2385328	242584	79819	YES
WNK1	candidate	WNK lysine deficient protein kinase 1	axoneme	no disease	20231443	HSAN2; PPP1R167; HSN2; PRKWNK1	ENSG00000060237	Wnk1	MGI:2442092	232341	65125	YES
WNK4	candidate	WNK lysine deficient protein kinase 4	axoneme	no disease	20231443	PRKWNK4	ENSG00000126562	Wnk4	MGI:1917097	69847	65266	YES
WRAP73	candidate	WD repeat containing, antisense to TP73	centriolar satellite; BB (distal or proximal end)	no disease	26675238; 26638075	WDR8	ENSG00000116213	2610044M17Rik	MGI:1891749	59002	49856	YES
XPNPEP3	established	X-prolyl aminopeptidase 3	mitochondria	NPHP-like nephropathy	20179356	ICP55; APP3; NPHPL1	ENSG00000196236	E430012M05Rik	MGI:2445217	321003	63929	NO
ZIC2	established	Zic family member 2	transcription factor	Holoprosencephaly	24585447; 9771712	HPE5	ENSG00000043355	Ku	MGI:106679	22772	7546	YES
ZMYND10	established	zinc finger MYND-type containing 10	axonemal dynein assembly	PCD	23891469; 23891471	BLU; CILD22; FLU	ENSG00000004838	Zmynd10	MGI:2387863	114602	51364	YES
ZNF423	established	zinc finger protein 423	nucleus	NPHP; JBTS	22863007	JBTS19; NPHP14; hOAZ; Ebfaz; ZFP423; Zfp104; OAZ; Roaz	ENSG00000102935	nur12	MGI:1891217	94187	23090	YES

## Sheet: Ciliopathy genes
Gene.name	Ciliopathy.gene.	Description	Localisation...functional.category	Disease.association	References..Pubmed.ID.	Other.Names	Human.ENSEMBL.ID	Mouse_Gene_Symbol	MGI_ID	Mouse_Entrez_ID	Human_Entrez_ID	Targeted_in_Brie_library
ADCY6	established	adenylate cyclase 6	axoneme	lethal congenital contracture syndrome (1 family); Hypomyelination neuropathy-arthrogryposis syndrome	24319099	AC6; LCCS8	ENSG00000174233	Adcy6	MGI:87917	11512	112	YES
AHI1	established	Abelson helper integration site 1	TZ	JBTS	15322546; 15467982; 25103236	JBTS3; dJ71N10.1; AHI-1; ORF1	ENSG00000135541	1700015F03Rik	MGI:87971	52906	54806	YES
AK7	established	adenylate kinase 7	Apical cell localisation	PCD	22801010; 18776131; 20537283	FLJ32864	ENSG00000140057	4930502N02Rik	MGI:1926051	78801	122481	YES
ALMS1	established	ALMS1, centrosome and basal body associated protein	BB	Alström syndrome	11941369; 11941370	ALSS	ENSG00000116127	bbb	MGI:1934606	236266	7840	YES
ANKS3	established	ankyrin repeat and sterile alpha motif domain containing 3	axoneme	situs inversus totalis, congenital heart disease (1 family)	25671767; 27417436	FLJ32345; FLJ32767; KIAA1977	ENSG00000168096	2700067D09Rik	MGI:1919865	72615	124401	YES
ANKS6	established	ankyrin repeat and sterile alpha motif domain containing 6	axoneme	NPHP with cardiovascular abnormalities, liver fibrosis and situs inversus	24610927; 23793029	SAMD6; PKDR1; ANKRD14; NPHP16	ENSG00000165138	2210417J20Rik	MGI:1922941	75691	203286	YES
ARL13B	established	ADP ribosylation factor like GTPase 13B	lipidated protein transport	JBTS; also with retinal degeneration, obesity	25138100; 18674751	ARL2L1; JBTS8	ENSG00000169379	A530097K21Rik	MGI:1915396	68146	200894	YES
ARL2BP	established	ADP ribosylation factor like GTPase 2 binding protein	BB	RP	23849777	BART; BART1; RP66	ENSG00000102931	1700027H16Rik	MGI:1349429	107566	23568	YES
ARL3	established	ADP ribosylation factor like GTPase 3	lipidated protein transport	RP (autosomal dominant; 1 family)	26964041	ARFL3	ENSG00000138175	Arl3	MGI:1929699	56350	403	YES
ARL6	established	ADP ribosylation factor like GTPase 6	BBS - IFT-associated	BBS, RP	15314642; 15258860; 21282186	BBS3; RP55	ENSG00000113966	2210411E14Rik	MGI:1927136	56297	84100	YES
ARMC4	established	armadillo repeat containing 4	axonemal dynein assembly	PCD	24203976	CILD23	ENSG00000169126	4930463I21Rik	MGI:1922184	74934	55130	YES
ATXN10	established	ataxin 10	unclear localisation	NPHP; JBTS; Spinocerebellar ataxia	21565611	E46L; SCA10; HUMEEP	ENSG00000130638	Tex169	MGI:1859293	54138	25814	YES
B9D1	established	B9 domain containing 1	TZ	MKS; JBTS	21493627; 24886560	B9; EPPB9; MKSR1; MKS9	ENSG00000108641	B9d1	MGI:1351471	27078	27077	YES
B9D2	established	B9 protein domain 2	TZ	MKS; JBTS	21763481; 26092869	MKS10; MKSR2; ICIS-1	ENSG00000123810	B9d2	MGI:2387643	232987	80776	YES
BBIP1	established	BBSome interacting protein 1	BBS - IFT-associated?	BBS	24026985	BBIP10; NCRNA00081; bA348N5.3; BBS18	ENSG00000214413	4930560M04Rik	MGI:1913610	100503572	92482	YES
BBS1	established	Bardet-Biedl syndrome 1	BBS - IFT-associated	BBS	12118255	BBS2L2	ENSG00000174483	Bbs1	MGI:1277215	52028	582	YES
BBS10	established	Bardet-Biedl syndrome 10	BBS - BB assembly/folding factor	BBS	16582908	C12ORF58	ENSG00000179941	Bbs10	MGI:1919019	71769	79738	YES
BBS12	established	Bardet-Biedl syndrome 12	BBS - BB assembly/folding factor	BBS	17160889	C4ORF24	ENSG00000181004	Bbs12	MGI:2686651	241950	166379	YES
BBS2	established	Bardet-Biedl syndrome 2	BBS - IFT-associated	BBS; RP	11285252; 25541840	RP74; BBS	ENSG00000125124	AI447581	MGI:2135267	67378	583	YES
BBS4	established	Bardet-Biedl syndrome 4	BBS - IFT-associated; centriolar satellite	BBS	11381270	-	ENSG00000140463	AW537059	MGI:2143311	102774	585	YES
BBS5	established	Bardet-Biedl syndrome 5	BBS - IFT-associated	BBS	15137946	DKFZp762I194	ENSG00000163093	Bbs5	MGI:1919819	72569	129880	YES
BBS7	established	Bardet-Biedl syndrome 7	BBS - IFT-associated	BBS	12567324	BBS2L1	ENSG00000138686	8430406N16Rik	MGI:1918742	71492	55212	YES
BBS9	established	Bardet-Biedl syndrome 9	BBS - IFT-associated	BBS	16380913	C18; D1; B1; PTHB1	ENSG00000122507	AF263286	MGI:2442833	319845	27241	YES
C21ORF2	established	Chromosome 21 open reading frame 2	BB; TZ (connecting cilium); axoneme	CRD; early-onset retinal dystrophy; Axial Spondylometaphyseal Dysplasia	26294103; 26974433; 26992781	LRRC76; Seahorse; YF5/A2	ENSG00000160226	D10Jhu13e	MGI:1915134	67884	755	YES
C21ORF59	established	chromosome 21 open reading frame 59	axonemal dynein assembly	PCD	24094744	kurly; FLJ20467; FBB18; CILD26; Kur	ENSG00000265590	1110004E09Rik	MGI:1915251	68001	56683	YES
C2CD3	established	C2 calcium dependent domain containing 3	BB distal centriole	OFD	24997988; 27094867	OFD14	ENSG00000168014	C2cd3	MGI:2142166	277939	26005	NO
C2ORF71	established	chromosome 2 open reading frame 71	axoneme	RP	20398884; 20398886	RP54	ENSG00000179270	BC027072	MGI:2385061	225004	388939	YES
C5ORF42	established	Chromosome 5 open reading frame 42	TZ	JBTS; OFD; Monomelic amyotrophy	22425360; 24178751	Hug; JBTS17; OFD6	ENSG00000197603	b2b012Clo	MGI:1920942	73692	65250	YES
C8ORF37	established	Chromosome 8 open reading frame 37	BBS; BB	RP; CRD; BBS	26854863; 25113443; 23788369; 22177090	2610301B20Rik	ENSG00000156172	AI428449	MGI:1914407	67157	157657	YES
CC2D2A	established	coiled-coil and C2 domain containing 2A	TZ; BB subdistal appendages	MKS; JBTS; COACH syndrome	18513680; 19574260; 18387594	JBTS9; MKS6	ENSG00000048342	5730509K17Rik	MGI:1924487	231214	57545	YES
CCDC103	established	coiled-coil domain containing 103	axonemal dynein complex assembly	PCD	22581229	PR46b; CILD17; SMH	ENSG00000167131	1700039D13Rik	MGI:1920543	73293	388389	YES
CCDC114	established	coiled-coil domain containing 114	axonemal dynein complex assembly	PCD	23261302; 23261303; 23506398	CILD20	ENSG00000105479	Ccdc114	MGI:2446120	211535	93233	YES
CCDC151	established	coiled-coil domain containing 151	axonemal dynein assembly	PCD	25192045; 25224326	CILD30	ENSG00000198003	b2b1885Clo	MGI:1924859	77609	115948	YES
CCDC28B	established	coiled-coil domain containing 28B	BBS-associated; centriolar satellite?	BBS modifier	23015189; 16327777	MGC1203; RP4-622L5.5	ENSG00000160050	1110002E08Rik	MGI:1913514	66264	79140	YES
CCDC39	established	coiled-coil domain containing 39	axonemal dynein complex assembly	PCD	21131972; 21131974	FAP59; CILD14; LOC101928882	ENSG00000145075	AI844750	MGI:1289263	51938	339829	YES
CCDC40	established	coiled-coil domain containing 40	axonemal dynein complex assembly	PCD	25619595	CILD15; FAP172	ENSG00000141519	B930008I02Rik	MGI:2443893	207607	55036	YES
CCDC65	established	coiled-coil domain containing 65	axonemal dynein assembly	PCD	24094744; 23991085	CILD27; FAP250; DRC2; NYD-SP28; CFAP250	ENSG00000139537	Ccdc65	MGI:2146001	105833	85478	YES
CCNO	established	cyclin O	multi-ciliated epithelial cell differentiation	PCD	24747639	CCNU; CILD29; UDG2	ENSG00000152669	Ung2	MGI:2145534	218630	10309	YES
CENPF	established	centromere protein F	BB; IFT-associated?	Stromme syndrome; Lethal fetal brain malformation-duodenal atresia-bilateral renal hypoplasia syndrome; microcephaly	26820108; 25564561	PRO1779; STROMS; CENF; CILD31; hcp-1	ENSG00000117724	AI325968	MGI:1313302	108000	1063	YES
CEP104	established	centrosomal protein 104	BB; axoneme (tip)	JBTS	26477546	GlyBP; JBTS25; ROC22; KIAA0562; CFAP256	ENSG00000116198	BC046331	MGI:2687282	230967	9731	YES
CEP120	established	centrosomal protein 120	BB (centrosome)	Short-rib thoracic dysplasia	25361962; 23810536	CCDC100; SRTD13	ENSG00000168944	AU016693	MGI:2147298	225523	153241	YES
CEP164	established	centrosomal protein 164	BB distal appendage	NPHP with retinal degeneration; probably SLSN, MKS, JBTS	24982133; 22863007	NPHP15	ENSG00000110274	AI450905	MGI:2384878	214552	22897	YES
CEP19	established	centrosomal protein 19	BB	Morbid obesity and spermatogenic failure (MOSPGF; 1 family)	24268657	MOSPGF; C3ORF34	ENSG00000174007	1500031L02Rik	MGI:1914244	66994	84984	YES
CEP290	established	centrosomal protein 290	TZ; centriolar satellite	MKS; BBS; JBTS; LCA; SLSN	16682970; 16682973; 17345604; 17564974; 17617513	LCA10; CT87; POC3; JBTS5; NPHP6; SLSN6; MKS4; 3H11Ag; BBS14; rd16	ENSG00000198707	b2b1752Clo	MGI:2384917	216274	80184	YES
CEP41	established	centrosomal protein 41	BB; axoneme	JBTS; autism spectrum disorder	21438139; 22246503	JBTS15; TSGA14	ENSG00000106477	Cep41	MGI:1891414	83922	95681	NO
CEP78	established	centrosomal protein 78	BB	CRD; hearing loss	27246242; 27588451; 27588452	C9ORF81; IP63	ENSG00000148019	5730599I05Rik	MGI:1924386	208518	84131	YES
CEP83	established	centrosomal protein 83	BB distal appendage	NPHP; intellectual disability	24882706	CCDC41; NPHP18; NY-REN-58	ENSG00000173588	4921537D05Rik	MGI:1924298	77048	51134	YES
CFAP52	established	cilia and flagella associated protein 52	unclear localisation	Situs inversus	17394468; 25469542	WDR16; WDRPUH	ENSG00000166596	Cfap52	MGI:1919110	71860	146845	YES
CFAP53	established	cilia and flagella associated protein 53	centriolar satellite	Heterotaxy	22577226; 26538025	CCDC11	ENSG00000172361	4933415I03Rik	MGI:1921703	74453	220136	YES
CLUAP1	established	clusterin associated protein 1	IFT-B subcomplex	LCA	26820066	IFT38; CFAP22; FAP22	ENSG00000103351	Cluap1	MGI:1924029	76779	23059	YES
CNGA1	established	cyclic nucleotide gated channel alpha 1	axoneme - ciliary signalling	RP	7479749	RCNC1, RP49, CNCG1, CNCG, RCNCalpha, RCNCa, CNG-1, CNG1	ENSG00000198515	Cnga1	MGI:88436	12788	1259	YES
CNGA2	established	cyclic nucleotide gated channel alpha 2	axoneme - ciliary signalling	Isolated congenital anosmia	25156905	OCNC1; CNCA1; OCNCALPHA; CNCA; CNG2; OCNCa	ENSG00000183862	Cnca	MGI:108040	12789	1260	YES
CNGB1	established	cyclic nucleotide gated channel beta 1	axoneme - ciliary signalling	RP	11379879	GAR1; CNG4; CNGB1B; GARP; RCNC2; RCNCb; CNCG2; GARP2; RCNCbeta; CNCG3L; CNCG4; RP45	ENSG00000070729	Cngb1	MGI:2664102	333329	1258	YES
CRX	established	cone-rod homeobox	transcription factor	LCA; CRD	9390563; 9931337	CORD2; OTX3; CRD; LCA7	ENSG00000105392	Crx	MGI:1194883	12951	1406	YES
CSPP1	established	centrosome and spindle pole associated protein 1	BB	MKS; JBTS; Short-rib thoracic dysplasia	24360803; 24360807; 24360808	JBTS21; CSPP	ENSG00000104218	BC055915	MGI:2681832	211660	79848	YES
DCDC2	established	doublecortin domain containing 2	axoneme	NPHP; non-syndromic recessive deafness; renal-hepatic ciliopathy; Neonatal Sclerosing Cholangitis	25619595; 25557784; 27319779	NPHP19; DCDC2A; RU2S; DFNB66; RU2	ENSG00000146038	AW492955	MGI:2652818	195208	51473	YES
DDX59	established	DEAD-box helicase 59	nucleus; cytosplasm	OFD	23972372	DKFZP564B1023; OFD5; ZNHIT5	ENSG00000118197	Ddx59	MGI:1915247	67997	83479	YES
DNAAF1	established	dynein axonemal assembly factor 1	axonemal dynein complex assembly	PCD; seminomas	27261005; 23599692	CILD13; LRRC50; ODA7	ENSG00000154099	4930457P18Rik	MGI:1915520	68270	123872	YES
DNAAF2	established	dynein axonemal assembly factor 2	axonemal dynein complex assembly	PCD	19052621	C14ORF104; KTU; PF13; CILD10	ENSG00000165506	Dnaaf2	MGI:1923566	109065	55172	YES
DNAAF3	established	dynein (axonemal) assembly factor 3	axonemal dynein complex assembly	PCD	22387996	PF22; C19ORF51; PCD; CILD2; DAB1	ENSG00000167646	Dnaaf3	MGI:3588207	436022	352909	YES
DNAAF5	established	dynein axonemal assembly factor 5	axonemal dynein complex assembly	PCD	23040496; 25232951	CILD18; HEATR2	ENSG00000164818	C76907	MGI:3616079	433956	54919	YES
DNAH1	established	dynein axonemal heavy chain 1	axonemal dynein complex assembly	Non-syndromic male infertility	24360805	HDHC7; HL-11; DNAHC1; HSRF-1; HL11; XLHSRF-1	ENSG00000114841	E030034C22Rik	MGI:107721	110084	25981	YES
DNAH11	established	dynein axonemal heavy chain 11	axonemal dynein complex	PCD	12142464; 18022865	DNAHBL; CILD7; DPL11; DNAHC11; DNHBL	ENSG00000105877	b2b1727Clo	MGI:1100864	13411	8701	YES
DNAH5	established	dynein axonemal heavy chain 5	axonemal dynein complex	PCD	11788826; 11912187	KTGNR; DNAH5; CILD3; HL1; PCD	ENSG00000039139	Dnahc5	MGI:107718	110082	1767	YES
DNAH6	established	dynein axonemal heavy chain 6	central pair	PCD (transheterozygous)	26918822	HL-2; HL2; Dnahc6; DNHL1	ENSG00000115423	Dnah6	MGI:107744	330355	1768	YES
DNAI1	established	dynein axonemal intermediate chain 1	axonemal dynein complex	PCD	11231901	DIC1; PCD; CILD1; ICS1	ENSG00000122735	1110066F04Rik	MGI:1916172	68922	27019	YES
DNAI2	established	dynein axonemal intermediate chain 2	axonemal dynein complex	PCD	18950741	CILD9; DIC2	ENSG00000171595	C030015H18Rik	MGI:2685574	432611	64446	YES
DNAJB13	established	DnaJ heat shock protein family (Hsp40) member B13	radial spoke	PCD; male infertility	27486783	RSPH16A; TSARG6	ENSG00000187726	Dnajb13	MGI:1916637	69387	374407	YES
DNAL1	established	dynein axonemal light chain 1	axonemal dynein complex	PCD	21496787	C14ORF168; CILD16	ENSG00000119661	Dnal1	MGI:1921462	105000	83544	YES
DRC1	established	dynein regulatory complex subunit 1	nexin bridge	PCD	23354437	CCDC164; C2ORF39; CILD21	ENSG00000157856	Drc1	MGI:2685906	381738	92749	NO
DYNC2H1	established	dynein cytoplasmic 2 heavy chain 1	IFT retrograde transport	Short-rib thoracic dysplasia	23456818	DNCH2; DYH1B; DHC2; hdhc11; ATD3; DHC1b; SRPS2B; SRTD3	ENSG00000187240	Dync2h1	MGI:107736	110350	79659	YES
DYNC2LI1	established	dynein cytoplasmic 2 light intermediate chain 1	IFT retrograde transport	Short-rib throacic dysplasia	26077881	CGI-60; D2LIC; LIC3	ENSG00000138036	D2lic	MGI:1913996	213575	51626	NO
DYX1C1	established	dyslexia susceptibility 1 candidate 1	axonemal dynein complex assembly	PCD	23872636	CILD25; DNAAF4; DYXC1; RD; EKN1; DYX1	ENSG00000256061	Dyx1c1	MGI:1914935	67685	161582	YES
EFHC1	established	EF-hand domain containing 1	axoneme	Juvenile myoclonic epilepsy	15258581	dJ304B14.2; EJM1	ENSG00000096093	Efhc1	MGI:1919127	71877	114327	YES
EVC	established	EvC ciliary complex subunit 1	axoneme (proximal) - INV compartment	Ellis-van Creveld syndrome; Weyers Acrofacial Dysostosis	10700184	DWF-1; EVC1; EVCL	ENSG00000072840	Evc	MGI:1890596	59056	2121	YES
EVC2	established	EvC ciliary complex subunit 2	axoneme (proximal) - INV compartment	Ellis-van Creveld syndrome; Weyers Acrofacial Dysostosis	12468274; 16404586	WAD; LBN	ENSG00000173040	Evc2	MGI:1915775	68525	132884	YES
FAM161A	established	family with sequence similarity 161 member A	BB	RP	20705278	RP28	ENSG00000170264	4930430E16Rik	MGI:1921123	73873	84140	YES
FAM58A	established	family with sequence similarity 58 member A	cilia regulation; cytosolic?	Syndactyly-telecanthus-anogenital and renal malformations (STAR) syndrome	27104747	CycM, CDK10	ENSG00000262919	1810009O10Rik	MGI:1916359	69109	92002	YES
FLCN	established	folliculin	BB; axoneme	Birt-Hogg-Dubé syndrome	23784378	FLCL; BHD	ENSG00000154803	Flcn	MGI:2442184	216805	201163	YES
GALNT11	established	polypeptide N-acetylgalactosaminyltransferase 11	Golgi	Heterotaxy (congenital heart disease from laterality defect)	24226769; 21282601	GalNAc-T11	ENSG00000178234	E430002F06Rik	MGI:2444392	231050	63917	YES
GAS8	established	growth arrest specific 8	dynein regulatory complex	PCD	27120127	DRC4; GAS11; CILD33	ENSG00000141013	Gas11	MGI:1202386	104346	2622	YES
GLI2	established	GLI family zinc finger 2	axoneme (tip)	Holoprosencephaly; hypopituitarism and ectopic posterior pituitary lobe	16254602; 14581620; 20685856	HPE9; THP1; THP2	ENSG00000074047	Gli2	MGI:95728	14633	2736	YES
GLI3	established	GLI family zinc finger 3	axoneme (tip)	Greig cephalopolysyndactyly syndrome; Pallister-Hall syndrome; Postaxial polydactyly	20685856	ACLS; PAP-A; PAPA; PAPA1; PAPB; PPDIV	ENSG00000106571	AU023367	MGI:95729	14634	2737	NO
GLIS2	established	GLIS family zinc finger 2	nucleus	NPHP; acute megakaryoblastic leukemia without Down syndrome	23559409; 17618285	NPHP7; NKL	ENSG00000126603	Glis2	MGI:1932535	83396	84662	YES
GPR161	established	G protein-coupled receptor 161	axoneme	pituitary stalk interruption syndrome (1 family)	25322266	RE2	ENSG00000143147	Gm208Gpr	MGI:2685054	240888	23432	NO
HYDIN	established	HYDIN, axonemal central pair apparatus protein	central pair function	PCD	23022101	PPP1R31; HYDIN1; CILD5; HYDIN2	ENSG00000157423	hy-3	MGI:2389007	244653	54768	YES
HYLS1	established	Hydrolethalus syndrome protein 1	basal body	Hydrolethalus; JBTS	15843405; 26830932	HLS	ENSG00000198331	3010015K02Rik	MGI:1924082	76832	219844	YES
ICK	established	intestinal cell (MAK-like) kinase	cilia regulation - IFT	Lethal endocrine-cerebro-osteodysplasia syndrome; short-rib polydactyly syndrome	19185282; 27466187	KIAA0936; LCK2; MGC46090; MRK	ENSG00000112144	Ick	MGI:1934157	56542	22858	YES
IFT122	established	intraflagellar transport 122	IFT-A	Cranioectodermal dysplasia	24689072; 20493458	SPG; WDR10p; WDR140	ENSG00000163913	sopb	MGI:1932386	81896	55764	YES
IFT140	established	intraflagellar transport 140	IFT-A	Short-rib thoracic dysplasia; RP; LCA; skeletal ciliopathy with early progressive kidney disease	26216056; 24698627; 22503633; 23418020; 26216056	gs114; KIAA0590	ENSG00000187535	AI661311	MGI:2146906	106633	9742	YES
IFT172	established	intraflagellar transport 172	IFT-B	BBS; RP; NPHP; Short-rib thoracic dysplasia; Jeune syndrome	24140113; 26763875	SRTD10; RP71; NPHP17; wim; osm-1; SLB	ENSG00000138002	wim	MGI:2682064	67661	26160	YES
IFT27	established	intraflagellar transport 27	IFT-B	BBS	24488770	RABL4; BBS19; RAYL	ENSG00000100360	Ift27	MGI:1914292	67042	11020	YES
IFT43	established	intraflagellar transport 43	IFT-A	Cranioectodermal dysplasia	21378380	C14ORF179; CED3	ENSG00000119650	Ift43	MGI:1923661	76411	112752	YES
IFT52	established	intraflagellar transport 52	IFT-B	Cranioectodermal dysplasia	26880018	CGI-53; NGD2; NGD5; C20ORF9	ENSG00000101052	Ift52	MGI:2387217	245866	51098	YES
IFT57	established	intraflagellar transport 57	IFT-B	OFD with short stature and brachymesophalangia	27060890	HIPPI; MHS4R2; ESRRBL1	ENSG00000114446	4833420A15Rik	MGI:1921166	73916	55081	YES
IFT80	established	intraflagellar transport 80	IFT-B	Short-rib thoracic dysplasia	17468754	ATD2; WDR56; SRTD2	ENSG00000068885	Wdr56	MGI:1915509	68259	57560	YES
IFT81	established	intraflagellar transport 81	IFT-B	NPHP; polydactyly	26275418	CDV1R; CDV-1; CDV-1R; DV1; CDV1	ENSG00000122970	AW060663	MGI:1098597	12589	28981	YES
INPP5E	established	inositol polyphosphate-5-phosphatase E	axoneme - signalling	JBTS; MORM syndrome	19668215; 19668216; 23386033	MORMS; CPD4; JBTS1; CORS1; PPI5PIV	ENSG00000148384	Inpp5e	MGI:1927753	64436	56623	YES
INTU	established	inturned planar cell polarity protein	BB	Short-rib thoracic dysplasia	27158779	PDZD6; INT; PDZK6	ENSG00000164066	9430087H23Rik	MGI:2443752	380614	27152	NO
INVS	established	inversin	Inversin compartment	NPHP; SLSN; situs inversus	16522655; 18076122	NPHP2; NPH2; INV	ENSG00000119509	AW455512	MGI:1335082	16348	27130	YES
IQCB1	established	IQ motif containing B1	BB; TZ	LCA; SLSN; NPHP	15723066; 20881296; 21220633	SLSN5; NPHP5; PIQ	ENSG00000173226	6820449I09Rik	MGI:2443764	320299	9657	YES
KIAA0556	established	KIAA0556	BB	JBTS	26714646; 27245168	JBTS26	ENSG00000047578	D430042O09Rik	MGI:2442760	233865	23247	YES
KIAA0586	established	KIAA0586	BB	JBTS; hydrolethalus; short-rib with polydactyly	26166481; 26026149	TALPID3; JBTS23	ENSG00000100578	2700049A03Rik	MGI:1924217	76967	9786	YES
KIAA0753	established	MNR; OFIP	centriolar satellite	JBTS; OFD (1 patient)	28220259; 26643951	OFIP; MNR; KIAA0753	ENSG00000198920	4933427D14Rik	MGI:1921727	74477	9851	YES
KIF7	established	kinesin family member 7	axoneme (tip)	Hydrolethalus; Acrocallosal syndromes; JBTS; Multiple epiphyseal dysplasia Al-Gazali type	21552264; 21633164; 22587682	HLS2; UNQ340; JBTS12; ACLS; AGBK	ENSG00000166813	Kif7	MGI:1098239	16576	374654	YES
KIZ	established	kizuna centrosomal protein	BB	CRD	24680887	C20orf19; PLK1S1; HT013	ENSG00000088970	Plk1s1	MGI:2684960	228730	55857	YES
LCA5	established	lebercilin	axoneme; TZ (connecting cilium)	LCA	17546029	C6ORF152	ENSG00000135338	Lca5	MGI:1923032	75782	167691	YES
LRRC6	established	leucine rich repeat containing 6	axonemal dynein complex assembly	PCD	23122589	TSLRP; CILD19; LRTP	ENSG00000129295	Lrrc6	MGI:1859553	54562	23639	YES
LZTFL1	established	leucine zipper transcription factor like 1	BBS - IFT-associated	BBS	22510444; 23692385	BBS17	ENSG00000163818	5530402H04Rik	MGI:1934860	93730	54585	YES
MAK	established	male germ cell associated kinase	cilia regulation - length; axoneme	RP	21825139; 21835304	RP62	ENSG00000111837	A930010O05Rik	MGI:96913	17152	4117	YES
MCIDAS	established	multiciliate differentiation and DNA synthesis associated cell cycle protein	multi-ciliated epithelial cell differentiation	PCD	25048963	IDAS; MCI; MCIN	ENSG00000234602	Mcidas	MGI:3648807	622408	345643	YES
MKKS	established	McKusick-Kaufman syndrome	BBS - BB; assembly/folding factor	MKKS; BBS	10802661; 10973238; 10973251	BBS6; MKS; KMS; HMCS	ENSG00000125863	AI463362	MGI:1891836	59030	8195	YES
MKS1	established	Meckel syndrome, type 1	TZ	BBS, MKS; JBTS	16415886; 18327255; 24886560	BBS13; POC12; MES; MKS	ENSG00000011143	AK190930	MGI:3584243	380718	54903	YES
NEK1	established	NIMA related kinase 1	axoneme; nucleus	Short-rib thoracic dysplasia; OFD	21211617; 27530628	SRPS2; SRTD6; NY-REN-55; SRPS2A	ENSG00000137601	kat	MGI:97303	18004	4750	YES
NEK2	established	NIMA related kinase 2	BB proximal end	RP (1 patient)	24043777	PPP1R111; HsPK21; RP67; NEK2A; NLK1	ENSG00000117650	AA617254	MGI:109359	18005	4751	YES
NEK8	established	NIMA related kinase 8	Inversin compartment	NPHP; Renal-hepatic-pancreatic dysplasia	18199800; 23418306	RHPD2; NPHP9; JCK; NEK12A	ENSG00000160602	jck	MGI:1890646	140859	284086	YES
NEK9	established	NIMA related kinase 9	unclear localisation; BB?	short-rib thoracic dysplasia; Lethal congenital contracture syndrome	26908619	APUG; LCCS10; NC; NERCC; NERCC1	ENSG00000119638	Nek9	MGI:2387995	217718	91754	YES
NME7	established	NME/NM23 family member 7	Radial spoke component	Situs inversus totalis (1 family)	27060491	NDK 7; NDK7; CFAP67; MN23H7; nm23-H7	ENSG00000143156	Nme7	MGI:2449121	171567	29922	YES
NME8	established	NME/NM23 family member 8	axonemal dynein assembly (ODA)	PCD	17360648	TXNDC3; sptrx-2; HEL-S-99; NM23-H8; SPTRX2; CILD6	ENSG00000086288	1700056P15Rik	MGI:1920662	73412	51314	YES
NPHP1	established	nephrocystin 1	TZ	NPHP; JBTS; SLSN; BBS	9326933; 15138899; 15689444; 9856524; 24746959	JBTS4; NPH1; SLSN1	ENSG00000144061	Nphp1	MGI:1858233	53885	4867	YES
NPHP3	established	nephrocystin 3	Inversin compartment	NPHP; MKS; renal-hepatic-pancreatic dysplasia	12872122; 18371931; 19177160	CFAP31; MKS7; NPH3; RHPD; RHPD1	ENSG00000113971	D330020E01Rik	MGI:1921275	74025	27031	YES
NPHP4	established	nephronophthisis 4	TZ	NPHP; SLSN	12244321; 12205563	POC10; SLSN4	ENSG00000131697	4930564O18Rik	MGI:2384210	260305	261734	YES
OFD1	established	OFD1, centriole and centriolar satellite protein	BB distal end; centriolar satellite	RP; JBTS; OFD; PCD; Simpson-Golabi-Behmel syndrome	22619378; 11179005; 16783569; 19800048	CXORF5; SGBS2; RP23; 71-7A; JBTS10	ENSG00000046651	Ofd1	MGI:1350328	237222	8481	YES
PDE6D	established	phosphodiesterase 6D	lipidated protein transport	JBTS	24166846	JBTS22; PDED	ENSG00000156973	AI841218	MGI:1270843	18582	5147	YES
PIBF1	established	progesterone immunomodulatory binding factor 1	BB (centrosome)	JBTS	26167768	CEP90; C13ORF24; PIBF	ENSG00000083535	4933439E17Rik	MGI:1261910	52023	10464	YES
PIH1D3	established	PIH1 domain containing 3	cytoplasm	PCD	28176794	CXorf41	ENSG00000080572	Pih1h3b	MGI:3607720	331537	139212	YES
PIK3R4	established	phosphoinositide-3-kinase regulatory subunit 4	axoneme; Golgi	RP, NPHP, skeletal malformations, developmental anomalies (1 family)	27882921	VPS15; p150	ENSG00000196455	C730038E05Rik	MGI:1922919	75669	30849	YES
PKD1	established	polycystin 1, transient receptor potential channel interacting	axoneme - signalling	ADPKD	7894481	PBP; Pc-1; TRPP1	ENSG00000008710	Pkd1	MGI:97603	18763	5310	YES
PKD1L1	established	polycystin 1 like 1, transient receptor potential channel interacting	axoneme - signalling	heterotaxy; congenital heart malformations	27616478	PKD1L1; PRO19563	ENSG00000158683	AA444596	MGI:2156538	171395	168507	NO
PKD2	established	polycystin 2, transient receptor potential cation channel	axoneme - signalling	ADPKD	8650545	PC2; PKD4; TRPP2; APKD2; Pc-2	ENSG00000118762	Pkd2	MGI:1099818	18764	5311	YES
PKHD1	established	polycystic kidney and hepatic disease 1 (autosomal recessive)	axoneme - signalling	ARPKD	11919560	TIGM1; FCYT; ARPKD	ENSG00000170927	AI118496	MGI:2155808	241035	5314	YES
POC1B	established	POC1 centriolar protein B	BB	CRD; LCA; JBTS; PKD (1 family)	25018096	TUWD12; CORD20; PIX1; WDR51B	ENSG00000139323	Poc1b	MGI:1918511	382406	282809	YES
POMGNT1	established	protein O-linked mannose N-acetylglucosaminyltransferase 1 (beta 1,2-)	Golgi	non-syndromic RP; Muscular dystrophy-dystroglycanopathy (congenital with brain and eye anomalies)	26908613; 11709191	FLJ20277; MGAT1.2; GNTI.2; GnT I.2; LGMD2O; MEB; gnT-I.2	ENSG00000085998	4930467B06Rik	MGI:1915523	68273	55624	YES
PTCH1	established	patched 1	axoneme - signalling	Holoprosencephaly; Basal cell nevus syndrome	11941477; 19557015; 19578363; 19726763	PTCH11; PTCH; NBCCS; HPE7; PTC; BCNS; PTC1	ENSG00000185920	mes	MGI:105373	19206	5727	YES
RAB23	established	RAB23, member RAS oncogene family	axoneme	Carpenter syndrome; acrocephalopolysyndactyly type 2	17503333; 20375059	-	ENSG00000112210	opb	MGI:99833	19335	51715	YES
RAB28	established	RAB28, member RAS oncogene family	BB; rootlet	CRD	23746546; 27930654	CORD18	ENSG00000157869	AW496496	MGI:1917285	100972	9364	YES
RP1	established	retinitis pigmentosa 1 (autosomal dominant)	TZ (connecting cilium)	RP	11773008	ORP1; DCDC4A	ENSG00000104237	Rp1h	MGI:1341105	19888	6101	YES
RP1L1	established	retinitis pigmentosa 1-like 1	TZ (connecting cilium); axoneme	RP; Occult macular dystrophy	23281133; 22605915; 20826268	DCDC4B	ENSG00000183638	Rp1hl1	MGI:2384303	271209	94137	YES
RP2	established	retinitis pigmentosa 2 (X-linked recessive)	lipidated protein transport; BB; axoneme; pericentriolar membrane	RP	9697692	TBCCD2; DELXp11.3; NM23-H10; NME10; XRP2	ENSG00000102218	Rp2	MGI:1277953	19889	6102	YES
RPGR	established	retinitis pigmentosa GTPase regulator	TZ	CRD; RP; RP with PCD; sinorespiratory infections, with or without deafness	8673101; 12920075; 11875055; 11857109; 16055928	ORF15; CRD; CORDX1; COD1; RP3; PCDX; RP15; XLRP3	ENSG00000156313	Rpgr	MGI:1344037	19893	6103	YES
RPGRIP1	established	retinitis pigmentosa GTPase regulator interacting protein 1	TZ	CRD; LCA	11528500; 11283794; 12920076	RPGRIP1d; RGRIP; RGI1; CORD13; LCA6; RPGRIP	ENSG00000092200	AA415034	MGI:1932134	77945	57096	YES
RPGRIP1L	established	RPGRIP1 like	TZ	MKS; JBTS; COACH syndrome	17558407; 17558409; 17960139; 19574260;	FTM; MKS5; CORS3; NPHP8; JBTS7; PPP1R134	ENSG00000103494	1700047E16Rik	MGI:1920563	244585	23322	YES
RSPH1	established	radial spoke head 1 homolog	central pair; radial spoke	PCD	23993197	CILD24; FLJ32753; meichroacidin; RSP44; RSPH10A	ENSG00000160188	Tsga2	MGI:1194909	22092	89765	YES
RSPH3	established	radial spoke 3 homolog	central pair; radial spoke	PCD	26073779	RSP3; CILD32; RSHL2; dJ111C20.1	ENSG00000130363	R74860	MGI:1914082	66832	83861	YES
RSPH4A	established	radial spoke head 4 homolog A	central pair	PCD	19200523; 23993197	RSHL3; RSPH6B; dJ412I7.1; CILD11	ENSG00000111834	Rshl3	MGI:3027894	212892	345895	YES
RSPH9	established	radial spoke head 9 homolog	radial spoke	PCD	19200523	MRPS18AL1; C6ORF206; CILD12	ENSG00000172426	1700027N10Rik	MGI:1922814	75564	221421	YES
SCLT1	established	sodium channel and clathrin linker 1	BB distal appendage	OFD	24285566	CAP1A; CAP-1A	ENSG00000151466	2610207F23Rik	MGI:1914411	67161	132320	YES
SDCCAG8	established	serologically defined colon cancer antigen 8	BB; TZ	BBS; SLSN; NPHP	22190896; 20835237	CCCAP; SLSN7; NPHP10; CCCAP SLSN7; NY-CO-8; HSPC085; hCCCAP; BBS16	ENSG00000054282	Sdccag8	MGI:1924066	76816	10806	YES
SMO	established	smoothened, frizzled class receptor	axoneme - ciliary signalling	Curry-Jones syndrome; basal cell carcinoma; Medulloblastoma	27236920	SMOH	ENSG00000128602	Smo	MGI:108075	319757	6608	YES
SPAG1	established	sperm associated antigen 1	axonemal dynein assembly	PCD	24055112	CILD28; CT140; FLJ32920; HSD-3.8; SP75; TPIS	ENSG00000104450	Spag1	MGI:1349387	26942	6674	YES
SPATA7	established	spermatogenesis associated 7	TZ (connecting cilium)	LCA; RP	19268277	LCA3; HSD-3.1; HSD3; HEL-S-296	ENSG00000042317	AI661438	MGI:2144877	104871	55812	YES
SUFU	established	SUFU negative regulator of hedgehog signaling	Ciliary tip	Basal cell carcinoma, medulloblastoma, meningioma	12068298; 19533801; 22958902	PRO1280; SUFUH; SUFUXL	ENSG00000107882	Sufu	MGI:1345643	24069	51684	YES
TAPT1	established	transmembrane anterior posterior transformation 1	BB	Complex Lethal Osteochondrodysplasia	26365339	CMVFR; OCLSBG	ENSG00000169762	Tapt1	MGI:2683537	231225	202018	YES
TBC1D32	established	TBC1 domain family member 32	cytosol	OFD; polydactyly, absent pituitary, and congenital heart disease	24285566	BROMI	ENSG00000146350	Tbc1d32	MGI:2442827	544696	221322	YES
TCTEX1D2	established	Tctex1 domain containing 2	IFT-dynein	Short-rib thoracic dysplasia	26044572; 2583041; 25205765	MGC33212	ENSG00000213123	0610012D17Rik	MGI:1913311	66061	255758	YES
TCTN1	established	tectonic family member 1	TZ	JBTS	21725307	TECT1; JBTS13	ENSG00000204852	Tctn1	MGI:3603820	654470	79600	YES
TCTN2	established	tectonic family member 2	TZ	MKS; NPHP; JBTS	21462283; 21565611	TECT2; JBTS24; C12ORF38; MKS8	ENSG00000168778	Tctn2	MGI:1915228	67978	79867	NO
TCTN3	established	tectonic family member 3	TZ	Mohr syndrome; JBTS; OFD	22883145; 25118024	C10ORF61; JBTS18; TECT3; OFD4	ENSG00000119977	4930521E07Rik	MGI:1914840	67590	26123	YES
TMEM107	established	transmembrane protein 107	TZ	JBTS; OFD; MKS	26518474; 26595381; 26123494	MKS13	ENSG00000179029	1110004B13Rik	MGI:1914160	66910	84314	YES
TMEM138	established	transmembrane protein 138	TZ	JBTS; OFD (1 family)	22282472; 26982032	HSPC196	ENSG00000149483	2900055D14Rik	MGI:1920232	72982	51524	YES
TMEM17	established	transmembrane protein 17	TZ	OFD (1 family)	26982032	FLJ34583	ENSG00000186889	Tmem17	MGI:2144205	103765	200728	YES
TMEM216	established	transmembrane protein 216	TZ	MKS; JBTS; OFD	20036350; 20512146	HSPC244	ENSG00000187049	2810441K11Rik	MGI:1920020	68642	51259	YES
TMEM231	established	transmembrane protein 231	TZ	OFD; MKS; JBTS	25869670; 23012439; 23349226	JBTS20; ALYE870; MKS11; PRO1886	ENSG00000205084	Gm178	MGI:2685024	234740	79583	YES
TMEM237	established	transmembrane protein 237	TZ	JBTS; MKS (1 family)	22152675; 23351400	JBTS14; ALS2CR4	ENSG00000155755	Gm972	MGI:2138365	381259	65062	YES
TMEM67	established	transmembrane protein 67	TZ	MKS; JBTS; NPHP; COACH; modifier of BBS	19058225; 19574260; 16415887; 17160906; 19508969	JBTS6; MECKELIN; NPHP11; TNEM67; MKS3	ENSG00000164953	b2b1291.1Clo	MGI:1923928	329795	91147	YES
TOPORS	established	TOP1 binding arginine/serine rich protein	BB	RP	21159800	LUN; P53BP3; RP31; TP53BPL	ENSG00000197579	Topors	MGI:2146189	106021	10210	YES
TRAF3IP1	established	TRAF3 interacting protein 1	IFT-B	SLSN	26487268	IFT54; MIP-T3; SLSN9; MIPT3	ENSG00000204104	3930402D05Rik	MGI:1921269	74019	26146	YES
TRIM32	established	tripartite motif containing 32	BBS; nuclear?	BBS (1 family); Limb-girdle muscular dystrophy type 2H	16606853	TATIP; HT2A; LGMD2H; BBS11	ENSG00000119401	1810045E12Rik	MGI:1917057	69807	22954	YES
TTBK2	established	tau tubulin kinase 2	distal appendage	spinocerebellar ataxia	18037885; 23141541	SCA11; TTBK	ENSG00000128881	B930008N24Rik	MGI:2155779	140810	146057	YES
TTC21B	established	tetratricopeptide repeat domain 21B	IFT-A	NPHP; Short-rib thoracic dysplasia; focal segmental glomerulosclerosis (FSGS)	23339108; 24876116	SRTD4; JBTS11; NPHP12; ATD4; IFT139; IFT139B; Nbla10696; THM1	ENSG00000123607	Ttc21b	MGI:1920918	73668	79809	YES
TTC25	established	tetratricopeptide repeat domain 25	axonemal dynein assembly	PCD	27486780	DKFZP434H0115	ENSG00000204815	Ttc25	MGI:1921657	74407	83538	YES
TTC8	established	tetratricopeptide repeat domain 8	BBS - IFT-associated	BBS; RP	14520415; 20451172	BBS8; RP51	ENSG00000165533	0610012F22Rik	MGI:1923510	76260	123016	YES
TTLL5	established	tubulin tyrosine ligase like 5	BB	CRD	24791901	STAMP; CORD19; KIAA0998	ENSG00000119685	Ttll5	MGI:2443657	320244	23093	YES
TUB	established	tubby bipartite transcription factor	BB; rootlet	retinal dystrophy and obesity	24375934	rd5, RDOB	ENSG00000166402	rd5	MGI:2651573	22141	7275	YES
TULP1	established	tubby like protein 1	various - inner segment; TZ (connecting cilium); synapse	RP, LCA	9462750; 9462751; 9660588; 10440267; 20238006	RP14; LCA15; TUBL1	ENSG00000112041	Tulp1l	MGI:109571	22157	7287	YES
UNC119	established	unc-119 lipid binding chaperone	lipidated protein transport	CRD	11006213	POC7; HRG4; RG4; IMD13; POC7A	ENSG00000109103	Unc119	MGI:1328357	22248	9094	YES
USP9X	established	ubiquitin specific peptidase 9, X-linked	axoneme	congenital malformations comprising choanal atresia, anal abnormalities, post-axial polydactyly, heart defects, hypomastia, cleft palate/bifid uvula, progressive scoliosis, and structural brain abnormalities; X-linked non-syndromic intellectual disability	26833328	FAF; MRX99; MRXS99F; FAM; DFFRX	ENSG00000124486	AA407302	MGI:894681	22284	8239	YES
WDPCP	established	WD repeat containing planar cell polarity effector	BBS; BB; axoneme	BBS (1 patient); OFD; Heart defect-tongue hamartoma-polysyndactyly syndrome	20671153; 27158779; 25427950	FRTZ; BBS15; C2ORF86; CHDTHP; FRITZ	ENSG00000143951	AV249152	MGI:2144467	216560	51057	YES
WDR19	established	WD repeat domain 19	IFT-A	SLSN; RP; Short-rib thoracic dysplasia; Cranioectodermal dysplasia; NPHP	22019273; 23683095; 24504730	IFT144; SRTD5; NPHP13; ORF26; ATD5; CED4; Oseg6; DYF-2; PWDMP	ENSG00000157796	C330027H04Rik	MGI:2443231	213081	57728	YES
WDR34	established	WD repeat domain 34	IFT-dynein	Short-rib thoracic dysplasia	24183451; 24183449; 25205765	bA216B9.3; FAP133; DIC5; SRTD11	ENSG00000119333	Wdr34	MGI:1919070	71820	89891	YES
WDR35	established	WD repeat domain 35	IFT-A	Cranioectodermal dysplasia; Short-rib thoracic dysplasia; Ellis-van Creveld syndrome	20817137; 21473986; 25908617	IFT121; SRTD7; CED2; IFTA1	ENSG00000118965	4930459M12Rik	MGI:1921932	74682	57539	YES
WDR60	established	WD repeat domain 60	IFT-dynein	Short-rib thoracic dysplasia; JATD	23910462; 25205765	FAP163; FLJ10300	ENSG00000126870	Wdr60	MGI:2445085	217935	55112	YES
XPNPEP3	established	X-prolyl aminopeptidase 3	mitochondria	NPHP-like nephropathy	20179356	ICP55; APP3; NPHPL1	ENSG00000196236	E430012M05Rik	MGI:2445217	321003	63929	NO
ZIC2	established	Zic family member 2	transcription factor	Holoprosencephaly	24585447; 9771712	HPE5	ENSG00000043355	Ku	MGI:106679	22772	7546	YES
ZMYND10	established	zinc finger MYND-type containing 10	axonemal dynein assembly	PCD	23891469; 23891471	BLU; CILD22; FLU	ENSG00000004838	Zmynd10	MGI:2387863	114602	51364	YES
ZNF423	established	zinc finger protein 423	nucleus	NPHP; JBTS	22863007	JBTS19; NPHP14; hOAZ; Ebfaz; ZFP423; Zfp104; OAZ; Roaz	ENSG00000102935	nur12	MGI:1891217	94187	23090	YES
