# Supplementary material for: CRISPR Screens Uncover Genes that Regulate Target Cell Sensitivity to the Morphogen Sonic Hedgehog
Source: Dev Cell. 2018 Jan 8;44(1):113–129.e8. doi: 10.1016/j.devcel.2017.12.003 (PMC5792066; doi:10.1016/j.devcel.2017.12.003)
Supplement: Table S3. Summary of Short Guide RNAs Used to Introduce Loss-of-Function Mutations in the Top Hits from the Screens, Related to Figures 3 and S2 — Separate tabs list sgRNA sequences used in phase I and phase II of the validation pipeline shown in Figure S2A. The second tab also shows the location of the various sgRNAs used to mutate each of the candidate genes in phase II of the validation scheme, superimposed an exon-intron map of the corresponding gene. Open rectangles denote coding exons, gray rectangles denote non-coding exons, and horizontal lines denote introns. Blue arrowheads mark targeting sites of the top two ranked sgRNA guides from the Brie library. Red arrowheads mark the boundaries of the deletion targeted by the two sgRNA guides used to generate clonal cells lines used in Figure 3. PCR was used to confirm the success of the deletion introduced by co-transfection of these two red sgRNA guides in NIH/3T3 cells and NPCs. Agarose gels show sizes of PCR amplicons that span the region targeted for deletion in WT cells (black dots) or in independent clonal mutant cell lines (red dots). [file mmc4.xlsx]

## Sheet: VALIDATION PHASE I 
No	Gene	sgRNA -1 (lentiCRISPR approach)	sgRNA -2 (lentiCRISPR approach)
1	Zcchc14	GTGTGGACATCCATGTCGAG	TGTGCACGGAGTTCAGCATG
2	Strap	TAAGCACATTGTCAAGACTG	CGATAAACAGATCCTTTCAG
3	Adrbk1	GAGGCCAGGATACTCACCCA	CTCTTCGTAGAACTCCACCA
4	Cep350	ACACCTACTTCTCGTCCATG	AATTCTCAGTCGTTCCAGCG
5	Gli2	GAACCGCACTCACTCCAATG	GGGGACCTTCTAATGCAGAG
6	Psmg3	GGGTCACCACAACTAGGATG	CTGCCCGAGGAGGACTCTCG
7	Smo	GAACTCCAATCGCTACCCTG	GTAGATGGAGACTCCGTGAG
8	Med7	GCCTCCAATGCAGTACATCA	GAATGATAAGATCATCACAT
9	Bbs4	TAGGAGATCTGCCATAACCT	ACCTGACTTACATAATGTTG
10	Brap	GTTTGACAGTATCGGCACAC	ATAGTCCCAGACTCGATGGT
11	Med26	CGGAGCTCTTACATACCCAA	AGAATCGCAACGACATCCAA
12	Adrbk2	GCTGTCTCTCGTTAGCACTG	ATTCTGTCAGTGGAAGAACG
13	Qars	TGAAACGGTACCGTTCCGCT	AGCCAATAAGAAGATTCACA
14	Msto1	CTGTTCTGTACAAGACGTCG	GGACAGACTACACTTCTATG
15	Rab34	AAGAATTACAAGGCTACCAT	TTGTGGGAGACCTATCTGTG
16	Zswim8	GTGCCACTGTAGGTAACACC	CCCGACGTGTGCCTTCACAT
17	Gnai3	TCATGAGGACGGCTATTCAG	GATCGACCGCAACTTGCGGG
18	Pprc1	GCAAAGGCGGTACACTCGGA	GTAGGGACTGAAGACAACGG
19	Zc3h18	ATCCAGTTCCCGGGTCACCG	ACAGACAACGAGAACGCGAG
20	Dynlrb1	ACAACTTCATCTTGAAGGCG	CATTCCCATCAAGAGCACAA
21	Ambra1	CCATAACATCTATATTACAG	AAGCACGGCATCGATTAAGG
22	Sap130	GGATGCTGGATAGATAAAGT	ACCTGCCCGGGAACTTTCGG
23	Ift122	AGAAGGACTAGAGTTTGAGA	GTACTGTGTGGCGTATGCAA
24	Naa20	ATCGTCGCTGAAGCACCTGG	TCACTCACATGTTGTTGAAG
25	Med22	CATTGACCTATATGAGCTGG	CAGGTGTCTCGGGCTACTCA
26	Med14	AACCTCGAGATACCACATCA	AGGCAGGCGTGCATGGACCA
27	Mnt	GAATGACAGTCAGTGGAGCA	GAAGCGCAACATCCCCAACG
28	C1galt1	TTCACAATGACCCTCATGCA	GTGAAGCAGGGATACATGAG
29	Ift88	ACTGAAGCACTGTATAACAT	TTCATTAGCAGAATACTGAC
30	Nudcd3	TTGGGCATCCTGCAGCACGT	GCAAGACTACACCGACCTGG
31	Trim8	AGGGGTACGCTCTGTAGGAA	AGCTGCTGGATGAAGACTTG
32	Diap1	TAATCCAAATGGCAGAACTG	GTGCGTGTTTGATGAACAAG
33	Nufip2	GGATAACCGACTTGAAGACT	AACTGGGGGTGGCTTAAACA
34	Fkbp10	GACCACGTCAAAATAGAGGG	TACAATACCTATGTCGGGCA
35	Kif3a	GTCAGCGTGGATGAAATGAG	ACTGGAAACCAAACTTGACA
36	Psmg4	ACTTCTGATACAACTTCCAC	GCATCTACGCAACCTCGCAG
37	Med4	TCAACTCACCAGGATCTGCT	AAGGAAAAGGAGCGGATGGG
38	Usp3	AAGGTAGCGCATGAATTCAT	TGGAGGAATTCTCCAGAACG
39	Med17	GAGAACACACATCTCTGTAA	AATTCAATACAGTCCACAGA
40	Psma3	TCCATCAGGAGAGAACGTAG	CTCACATATGAAACACCTGA
41	Ubap1	TCCGGGATGCGCCACTTCGG	TGCTTACTGTAGGAATAGGG
42	Ppp2r3c	CTTACCCTGTAATAAAACCG	CAATACTCACTGATTCCCGA
43	Med21	GCTGCAGGACGCTGTGAACT	ATTGGTGTATTACAGCAGTG
44	Psma6	GCATACTTACAACAACCGAG	AAGCCACAGTAGTAACCTGC
45	Olfr922	ATTGGTGCATGGGCCCACAC	AGGCATCTATGCTATCACAG
46	Med30	GGACATCGTGTACCGCACCA	GCACGGTCTCCTGCCCGATG
47	Gnai2	CCCTTGCGGTACTCACTAAG	GATCGACAAGAACCTGCGGG
48	1700020N15Rik	AAGGGAGTCTGAGCTCTTGG	GAAATTCAAATATAAAGTCA
49	Golt1a	GCACAATGGCGACACCCCCC	TTCCAACGGCACAAGCTCAA
50	Ppp1ca	CCTATTCCGTACTCAGTGCA	CATCATAGAAGCCATAAATG
51	Ppp2r2a	CAAACGTGTTACAGCTGTTG	AAAAGAGGAACACTTACCGT
52	Hcfc2	CAAGTGGGATGAAGTGCCGA	TATTTCTAGAAACTATGTCA
53	Gm3558	GAAGGAAATGGTTCTGGAGA	AGTGCCAAGGAGCAGCAGGT
54	Trip12	TGGAAAAGTTGTGACATCCG	GAAAACGACTGCCAAAACGA
55	Tubd1	ATGGCCTTATGGAACGGGTG	ATCATAATGAGTATGGCCGG
56	Gm4745	TGATGAGTGCCAGTACCCAA	ATTGATTGGTGTTACAAAGA
57	Pdcl	GCAGGTGTGGAACTAATGGC	TTTATGAAGATGGCGTCCCA
58	2010003K11Rik	GCCAGTCCTTTAGAGAACCC	GCCATCCAGAGACCTCCCCT
59	Med20	AGGTGGGCACGGTCACAATG	GCCAGCAAGATTGAGACCCG
60	Megf8	GAATTGCAACGCCCACACCG	TGTTCTAGGAAACTACATGG
61	Ptch1	TGTGAGGGTCATACTCTGTG	CTGGCAGAGGACTTACGTGG
62	Sufu	ACAGACGGTTCTAACCTGAG	GTGCAGACACCAACAATCTG
63	Pdcd10	CATGTATCCTGTGTTTAATG	CACCGAGTCCCTCCTTCGTA
64	Ccm2	ACAGCAGCGATATCATGGAT	TGCTCGGTCCAGAAAGTCGA
65	BC030336	CCCGGACTGGATCAACACCG	GCTCGATGGATAGCATTCAC
66	Mgrn1	GAGACCGTCCACTACAAGAG	GGAAGCTCACCGGACTTCGG
67	Mesdc1	CCATCATCGCGCGCACTAAG	CACAGCCTTGTTCTACCTCG
68	Wdr26	GACATCCTGACTCTTGCATG	ACGTTAGAAGGACATGCGTA
69	Uba2	TGTTCCGAATCGTACAGCCA	CCAGACACATCCTATTCACG
70	Tsc1	CACAGACAGTCAAACGACCG	AAGAGAAGGACATACAGATG
71	Ebf1	CTTCTCCACGAACCCCACAA	AAGAGGGCGTACCTTCCGAG
72	Sae1	GACCGACAGATCCGCCTGTG	ATGCTCTCCAAGATTCGCAA
73	Drg1	AGCTGACGACCTCATTGACG	AAAGCCACAGCTCATCACCT
74	Krit1	TATGGTTAGAGAACGACAGT	AGCAACAGTGAAATAGCACA
75	Tlk2	TGTCCACTGCTCAGTAAACG	GTGTTTGCAGGCATGCGTGT
76	Yme1l1	TTAACTATTACCTCACTACT	CAGGACGTATTAAGGCACTA
77	Med13	ATAGGACGTAACACAGACTG	CATCACTAACTGATACACGA
78	Mau2	GTCCGGGCCTCGATCCGCTG	CATTATTCCTGCTCAGCAAG
79	Non-targeting control (NTC)	TGGTTGGCATGTCGCCAGCG	AGATAGCGCAATCCCGCATG

## Sheet: VALIDATION PHASE II
No	Gene	sgRNA -1 (dual guide approach)	sgRNA -2 (dual guide approach)	Amplicon sequencing primer_Fwd	Amplicon sequencing primer_Rev	Size of wild type PCR product (bp)	Dual sgRNA cut site deletion product size (bp)	Expected size of mutant PCR product (bp)	sgRNA targeting sites within each gene	Gels showing successful gene editing
1	Cep350	ACTGTATCACTGATGACCGA	ACTCGGTGACAACGAAAGTC	ACCCACGGTACACCTTTCAG	CGCCTGTGTCACAAACAAAC	801	411	390
2	Rab34	ATATCCAAGGTCATCGTTGT	TTACAAGGCTACCATCGGAG	GGGGAGGAGTGACAGACAGA	GACTTCCTGCATTCCAGAGC	709	179	530
3	Fkbp10	ACGGCAGTATGCGGAGCCGA	ACAATGGCACTTTCGAAGAC	CTCTGAGAGGAGGGGGAAG	GCATCCTTTGAGGTGCTCTC	457	181	276
4	Tubd1	TCAGATGTCTGCGGCGTCTC	GCAACTCCGCGAGTTTCCAT	GCTCTGTAGCACGCATTGTG	GTCTTTTGGGGGCTTAGGAC	667	211	456
5	Pdcl	GTACTACTACAGCACCAGCG	GCAGGTGTGGAACTAATGGC	TTTTCTTTTCCAGGCACCAT	CTGGAAGGAAAGTGGGACAG	303	56	247
6	BC030336 (Atthog)	GGCGATGGCGAAGATATCG	CGTGTGTGCGTGAGATGCGC	GGGCGATGGATAAACTGACC	CGCCTCTTTCTTGAGGACAC	508	288	220
7	Ccm2	ATGCAGGATTTCCGTCCTAC	TGCAGCATCATCTCGGACAT	GGGAAACCCCATCTTGAAAT	AGAGATCCACCTGCCTCTGA	1118	609	509
8	Megf8	TGCCTTCTCTGCCCGAATTG	ATAACTTCTCCACGAACACC	CCTCATGCTTGTCCCTTGTT	GGAGTGTGGGCAAGAAGAAG	662	196	466
9	Mesdc1	ACCATCATCGCGCGCACTAA	TGTGACACGCTGCCGCCACG	GATCACTGCAAGGGCAAGAT	GCACTTGTGCTCATGCACTT	563	215	348
10	Pdcd10	TCTGACAGAGGGATATACCG	CATGCTTCTAGTGCCGGCGG	TCTTTGTGGGTTTTGCATCA	CAAACGGCTCACTTCTTTCA	648	295	353
11	Mgrn1	TCGCCGCATCGCGGGCGTAG	GGCCGCAGACGCACCTTGCG	GCCTGTTTTGGGCCATGT	CCTCCCTAGGTCAAACACCA	592	244	348
